# Supplementary material for: Crystal structure of the Na+/H+ antiporter NhaA at active pH reveals the mechanistic basis for pH sensing
Source: Nat Commun. 2022 Oct 26;13:6383. doi: 10.1038/s41467-022-34120-z (PMC9606361; doi:10.1038/s41467-022-34120-z)
Supplement: Supplementary file 8 — Source Data [file 41467_2022_34120_MOESM8_ESM.zip]

Archive with 24 entries (24 files):
- Source_data_Fig.3d_f.xlsx
- __MACOSX/._Source_data_Fig.3d_f.xlsx
- Source_data_Fig.3e.xlsx
- __MACOSX/._Source_data_Fig.3e.xlsx
- Source_Data_Supplementary_Fig.10.xlsx
- __MACOSX/._Source_Data_Supplementary_Fig.10.xlsx
- Source_Data_Supplementary_Fig.9e.xlsx
- __MACOSX/._Source_Data_Supplementary_Fig.9e.xlsx
- Source_Data_Supplementary_Fig.9d.xlsx
- __MACOSX/._Source_Data_Supplementary_Fig.9d.xlsx
- Source_Data_Supplementary_Fig.9c.xlsx
- __MACOSX/._Source_Data_Supplementary_Fig.9c.xlsx
- Source_Data_Supplementary_Fig. 7a.xlsx
- __MACOSX/._Source_Data_Supplementary_Fig. 7a.xlsx
- Source_Data_Supplementary_Fig.2c.xlsx
- __MACOSX/._Source_Data_Supplementary_Fig.2c.xlsx
- Source_data_Fig.4h.xlsx
- __MACOSX/._Source_data_Fig.4h.xlsx
- Source_data_Fig.4g.xlsx
- __MACOSX/._Source_data_Fig.4g.xlsx
- Source_data_Fig.2b.xlsx
- __MACOSX/._Source_data_Fig.2b.xlsx
- Source_data_Fig.3c.xlsx
- __MACOSX/._Source_data_Fig.3c.xlsx
