# Supplementary material for: Crystal structure of the Na+/H+ antiporter NhaA at active pH reveals the mechanistic basis for pH sensing
Source: Nat Commun. 2022 Oct 26;13:6383. doi: 10.1038/s41467-022-34120-z (PMC9606361; doi:10.1038/s41467-022-34120-z)
Supplement: Supplementary file 8 — Source Data [file 41467_2022_34120_MOESM8_ESM.zip › Source_data_Fig.3d_f.xlsx]

## Sheet: Sheet1
pH	NhaA WT-like	NhaA WT-like	NhaA Mut2		E78A	E78A	E78A		D11A	D11A	D11A		H253A	H253A	H253A		H256A	H256A	H256A		K153A	K153A	K153A		K153Q	K153Q	K153Q
5.5	0	0	0		0	0	0		0	0	0		0	0	0		0	0	0		0	0	0		0	0	0
6	2.3	4.8	2		3.7	6.5	2		0	0	0		0	0	0		1.7	2.2	1		5.6	0	0.9		0	0	0
6.5	3.2	2.2	3.1		5.9	3.5	2.9		1.5	1.3	0		0.8	0	0.3		0	0	0		0.2	0.9	0		0	0	0
7	5.9	6.6	7.3		28	24	23.8		4	5.4	0.7		0.9	0.3	0		0	0	0		2.6	2	4.3		1.2	1.7	1.7
7.5	35.7	32.5	32.4		49.2	51.1	48.7		10.6	8.3	8.5		4.5	4.9	5.4		7.5	7.7	5.1		6.7	6.8	9.2		4.9	5.3	5
8.5	59.4	52	53.5		37.4	42.1	42.1		34.3	35.6	30.8		10.3	9.9	11.8		4.1	5.2	6.3		11.2	12	10.6		5.9	4	5.2
