# Supplementary material for: Crystal structure of the Na+/H+ antiporter NhaA at active pH reveals the mechanistic basis for pH sensing
Source: Nat Commun. 2022 Oct 26;13:6383. doi: 10.1038/s41467-022-34120-z (PMC9606361; doi:10.1038/s41467-022-34120-z)
Supplement: Supplementary file 8 — Source Data [file 41467_2022_34120_MOESM8_ESM.zip › Source_data_Fig.3e.xlsx]

## Sheet: Sheet1
[mM] LiCl	NhaA triple mutant			NhaA triple mutant E78A			NhaA triple mutant D11A			NhaA triple mutant H253A			NhaA triple mutant H256A			NhaA triple mutant K153A			NhaA triple mutant K153Q
0.25	0	3	2	0.6	1.4	1.8	0	0.7	0	2.9	1.5	1.4	4.7	5.8	4.8	1.9	2.1	1.2	5.8	3.9	4
0.5	4.3	4.9	4	2.2	2.2	2.1	5.8	2	3.1	2.3	3.5	3	5.9	4.7	2.6	3.9	1.5	3.9	5.5	4	4.7
1	8.4	7.8	6	8.4	6.7	7.4	6.4	6	4	3	3.6	2.8	7	7.3	8.1	4.8	2.3	3.1	5.2	5.7	6.8
3	16.6	17.3	15.4	13.7	7.8	12.4	13.4	11	12.3		6.5	5.7	7.5	9.3	7.8	5.6	5.7	1.6	6.6	6.3	6.9
5	20.7	19.2	21.3	15.3		14.7	17.2	12.7	14.6	3.7	7.9	6.3	11.4	10.4	9.2	6.3	6.5	6.4	7.8	7.8	7.9
10	23.2	27.3	23.1	20.6	14.9	15.8	16.8	16.5	17.6	8.1	7.5	7.1	9.4	10.7	9.8	8.1	9.4	6.9	10.3	8.2	7.2
20	30.6	24.6	24.6	20.8	17.9	15.9	21.7	22.3	19.6	11.6	6.6	9.6	11	15.1	12.8	11.3	11.3	11.4	9.3	9.5	9.1
30	32.2	30.5	27.9	14.2	22.3	22.1	25.5	24.3	29.7	12.9	11.9	13.8	12.5	13.6	13.6	12.8	12.5	14	9.9	11.3	7.6
60	33.5	41.8	38.7	27.1	21.6	21.4	24.8	27.9	29.8	13.2	16.2	14.2	14.3	16	14.5	15.5	18.6	15.2	8.8	9.4	8.3
