# Supplementary material for: Crystal structure of the Na+/H+ antiporter NhaA at active pH reveals the mechanistic basis for pH sensing
Source: Nat Commun. 2022 Oct 26;13:6383. doi: 10.1038/s41467-022-34120-z (PMC9606361; doi:10.1038/s41467-022-34120-z)
Supplement: Supplementary file 8 — Source Data [file 41467_2022_34120_MOESM8_ESM.zip › Source_Data_Supplementary_Fig.10.xlsx]

## Sheet: NapA D157N
	Time (sec)	NapA_DM_Na40_15C_1	NapA_DM_Na40_25C_1	NapA_DM_Na40_35C_1	NapA_DM_Na40_45C_1	NapA_DM_Na40_55C_1	NapA_DM_Na40_65C_1
0	0.05	7.50956	7.43949	7.36862	7.29167	7.22384	7.16887
1	0.59875	7.51982	7.43682	7.3678	7.29921	7.22754	7.16525
2	1.15	7.51262	7.44862	7.37023	7.29433	7.23051	7.16712
3	1.7	7.51565	7.44864	7.37269	7.29197	7.23068	7.16454
4	2.25	7.51729	7.44136	7.37278	7.29607	7.23195	7.16844
5	2.8	7.51352	7.43689	7.36838	7.29796	7.22688	7.16809
6	3.30125	7.51935	7.44444	7.36741	7.30306	7.22748	7.17228
7	3.85	7.51626	7.4415	7.37422	7.28879	7.22704	7.1694
8	4.4	7.51487	7.44579	7.37223	7.29078	7.22822	7.17256
9	4.95	7.51556	7.44597	7.37138	7.29325	7.22904	7.16682
10	5.5	7.50989	7.45154	7.36957	7.29226	7.22278	7.16695
11	6.05	7.51601	7.44125	7.37855	7.29962	7.22398	7.16386
12	6.6	7.51778	7.44392	7.36895	7.29067	7.22368	7.16259
13	7.15	7.50555	7.44497	7.36156	7.29294	7.22696	7.16379
14	7.65	7.51896	7.44389	7.36665	7.29124	7.22629	7.17164
15	8.20125	7.521	7.44081	7.37683	7.29556	7.22579	7.16986
16	8.75	7.52076	7.44282	7.37488	7.29716	7.22056	7.1685
17	9.3	7.51063	7.44247	7.36718	7.29045	7.21757	7.17538
18	9.85	7.52278	7.44473	7.37221	7.2908	7.22457	7.16719
19	10.4	7.51791	7.45145	7.37603	7.29843	7.22069	7.16889
20	10.9013	7.51431	7.44762	7.37458	7.29582	7.22532	7.16592
21	11.4512	7.51907	7.45439	7.36717	7.29279	7.22017	7.1661
22	12	7.51672	7.43654	7.36855	7.29432	7.2211	7.17206
23	12.55	7.51694	7.44486	7.37026	7.30112	7.22368	7.15743
24	13.1	7.51359	7.44584	7.36759	7.28619	7.22667	7.17022
25	13.65	7.52181	7.44137	7.36527	7.28362	7.22784	7.16985
26	14.2	7.51513	7.44207	7.37106	7.2923	7.22624	7.16775
27	14.7513	7.51741	7.4385	7.3674	7.2893	7.22733	7.16869
28	15.3	7.52282	7.44438	7.36491	7.28914	7.21971	7.1651
29	15.85	7.5172	7.44662	7.37001	7.29176	7.22857	7.16365
30	16.4	7.5198	7.43706	7.37399	7.29401	7.22886	7.17922
31	16.9512	7.51725	7.44906	7.37226	7.29172	7.22148	7.16767
32	17.5012	7.52148	7.44442	7.37438	7.29355	7.22381	7.17263
33	18.0513	7.52072	7.45341	7.37454	7.29252	7.2205	7.16881
34	18.6013	7.51611	7.44202	7.37175	7.28422	7.22039	7.1651
35	19.1513	7.51048	7.44743	7.37322	7.29192	7.22475	7.17344
36	19.7013	7.52005	7.44577	7.3738	7.29472	7.23087	7.16508
37	20.2512	7.52083	7.44276	7.36573	7.2976	7.22651	7.16653
38	20.8012	7.5231	7.44691	7.36207	7.29141	7.22263	7.16827
39	21.3512	7.51724	7.44483	7.37362	7.29248	7.21861	7.17057
40	21.9013	7.52801	7.44685	7.3644	7.30144	7.22569	7.16699
41	22.4512	7.52137	7.44649	7.36795	7.28554	7.22541	7.1711
42	23.0012	7.51685	7.44425	7.36486	7.29051	7.23019	7.16799
43	23.5513	7.51217	7.44823	7.37011	7.28346	7.22608	7.16896
44	24.1063	7.51229	7.44709	7.36939	7.2977	7.22453	7.16938
45	24.6513	7.52059	7.44416	7.37144	7.29505	7.22166	7.17008
46	25.2013	7.51518	7.44265	7.3685	7.29325	7.22675	7.17371
47	25.7512	7.51228	7.44442	7.36091	7.29197	7.21999	7.16296
48	26.3012	7.51719	7.448	7.36363	7.29018	7.22706	7.17029
49	26.8512	7.51505	7.44286	7.3616	7.29143	7.21929	7.16172
50	27.4013	7.52296	7.4501	7.37346	7.2909	7.22352	7.16492
51	27.9513	7.51435	7.4523	7.37317	7.29339	7.2257	7.16682
52	28.5012	7.51142	7.45452	7.37302	7.29082	7.22585	7.16731
53	29.0513	7.51446	7.43935	7.36979	7.29816	7.22375	7.17598
54	29.6013	7.51596	7.4503	7.36821	7.29121	7.21983	7.16759
55	30.1513	7.5237	7.44186	7.36275	7.29524	7.23199	7.16881
56	30.7013	7.52165	7.4421	7.36779	7.28623	7.22023	7.17162
57	31.2513	7.51691	7.43997	7.36768	7.29531	7.22617	7.16642
58	31.8012	7.51096	7.43576	7.36218	7.29093	7.22537	7.17037
59	32.3512	7.5221	7.44651	7.36972	7.2941	7.22103	7.16561
60	32.9012	7.52419	7.44674	7.36463	7.28986	7.21855	7.17233
61	33.4512	7.50739	7.44554	7.37267	7.29348	7.22315	7.16742
62	33.9512	7.51044	7.4488	7.36875	7.28977	7.22423	7.16225
63	34.5013	7.51422	7.4468	7.37058	7.28781	7.22179	7.16954
64	35.0513	7.51669	7.44767	7.37002	7.28666	7.22388	7.16592
65	35.6012	7.5206	7.44025	7.36493	7.28957	7.22964	7.17202
66	36.1512	7.51545	7.44765	7.37006	7.29354	7.22802	7.16363
67	36.7012	7.52016	7.44933	7.36309	7.29936	7.21789	7.15958
68	37.2513	7.52401	7.43857	7.36608	7.29296	7.22167	7.1641
69	37.8013	7.51826	7.44605	7.37172	7.28896	7.21117	7.16663
70	38.3513	7.51663	7.4429	7.3622	7.29324	7.22197	7.16655
71	38.9013	7.52213	7.44239	7.36857	7.29565	7.22352	7.17145
72	39.4062	7.51581	7.4453	7.36652	7.28853	7.22503	7.16768
73	39.9512	7.52393	7.44499	7.36806	7.2948	7.22686	7.17324
74	40.5062	7.51843	7.44026	7.36779	7.29368	7.21981	7.16648
75	41.0513	7.51769	7.44043	7.37011	7.29106	7.22314	7.16947
76	41.6013	7.50783	7.45109	7.36712	7.29651	7.22827	7.16681
77	42.1512	7.51347	7.44611	7.3654	7.29017	7.21842	7.1651
78	42.7012	7.52659	7.44488	7.36293	7.28929	7.22317	7.17767
79	43.2512	7.515	7.44375	7.3712	7.29044	7.2287	7.16167
80	43.8012	7.5191	7.44556	7.35995	7.29618	7.22226	7.16966
81	44.3512	7.51343	7.44721	7.37083	7.29375	7.22866	7.16707
82	44.9012	7.52174	7.44652	7.36143	7.28949	7.22352	7.16891
83	45.4512	7.5147	7.44767	7.36723	7.2948	7.22968	7.16454
84	46.0013	7.51494	7.44176	7.37009	7.29874	7.22683	7.1634
85	46.5513	7.52405	7.44683	7.361	7.28327	7.22313	7.1714
86	47.1012	7.52057	7.44375	7.37461	7.289	7.23148	7.16641
87	47.6512	7.509	7.44028	7.36478	7.29264	7.21972	7.16637
88	48.2012	7.51588	7.43696	7.37184	7.28739	7.22491	7.1699
89	48.7513	7.5168	7.44035	7.36825	7.2981	7.22053	7.16239
90	49.3013	7.51607	7.43903	7.37118	7.29113	7.22573	7.17246
91	49.8513	7.51758	7.44075	7.37457	7.28746	7.22741	7.17072
92	50.4013	7.51761	7.4486	7.36321	7.29905	7.21913	7.16499
93	50.9512	7.5156	7.44639	7.37277	7.2867	7.21847	7.16557
94	51.5013	7.51962	7.45104	7.36823	7.29618	7.22344	7.16237
95	52.0513	7.5307	7.4355	7.36989	7.29161	7.22988	7.17028
96	52.6012	7.52118	7.4499	7.36563	7.28798	7.22493	7.16525
97	53.1512	7.5189	7.44382	7.36834	7.29634	7.22647	7.17087
98	53.7012	7.51875	7.44524	7.36471	7.27965	7.22139	7.16836
99	54.2513	7.52085	7.4475	7.37396	7.29049	7.22433	7.17135
100	54.8012	7.51977	7.45034	7.36935	7.28489	7.22099	7.16918
101	55.3512	7.52819	7.4449	7.36104	7.30096	7.21867	7.16364
102	55.9012	7.51348	7.4445	7.37012	7.28568	7.22916	7.17069
103	56.4512	7.51901	7.43909	7.37363	7.29181	7.22244	7.16672
104	57.0013	7.52157	7.44614	7.36517	7.28754	7.2237	7.16868
105	57.5513	7.5138	7.43987	7.36476	7.29834	7.22534	7.16873
106	58.1012	7.51661	7.43593	7.36698	7.30294	7.22492	7.16927
107	58.6512	7.54309	7.43978	7.36364	7.30162	7.22101	7.16441
108	59.2012	7.52543	7.45226	7.36973	7.29895	7.22627	7.1725
109	59.7513	7.52704	7.44995	7.36963	7.29753	7.2469	7.20088
110	60.3013	7.52075	7.43585	7.36315	7.3018	7.24703	7.20048
111	60.8512	7.52507	7.44151	7.3815	7.30386	7.24176	7.1961
112	61.4013	7.52019	7.45529	7.37247	7.29646	7.24744	7.19603
113	61.9512	7.51824	7.45294	7.37532	7.30009	7.24345	7.18696
114	62.5012	7.52246	7.44955	7.37726	7.30009	7.23564	7.18557
115	63.0513	7.52648	7.44123	7.37936	7.30073	7.24114	7.18143
116	63.6012	7.51944	7.45331	7.38314	7.30649	7.24159	7.19079
117	64.1513	7.52627	7.45934	7.38055	7.3082	7.23246	7.18397
118	64.7012	7.51793	7.45139	7.37178	7.30791	7.23399	7.18555
119	65.2513	7.523	7.45564	7.37632	7.30375	7.22995	7.18812
120	65.8012	7.5222	7.45523	7.38074	7.29443	7.23493	7.18339
121	66.3512	7.52676	7.44909	7.3745	7.30502	7.22644	7.18833
122	66.8512	7.51887	7.45362	7.371	7.29055	7.2403	7.18683
123	67.4013	7.52806	7.44936	7.37875	7.3018	7.2362	7.17415
124	67.9512	7.52571	7.44503	7.38039	7.29978	7.23293	7.18382
125	68.5013	7.51931	7.44378	7.38414	7.31072	7.23337	7.18673
126	69.0512	7.51994	7.4522	7.37572	7.29603	7.2301	7.18564
127	69.6012	7.51773	7.45413	7.37489	7.3012	7.23414	7.18055
128	70.1513	7.52338	7.43935	7.37534	7.28798	7.23384	7.18568
129	70.7012	7.52281	7.45609	7.37443	7.29157	7.23342	7.18054
130	71.2513	7.52283	7.44508	7.37639	7.29628	7.23125	7.18661
131	71.8012	7.5229	7.45602	7.37288	7.28934	7.23124	7.18188
132	72.3513	7.51826	7.4435	7.37097	7.29739	7.22324	7.18573
133	72.9013	7.52904	7.43817	7.37985	7.29888	7.23262	7.18346
134	73.4512	7.51073	7.44539	7.36634	7.29638	7.22293	7.17423
135	74.0013	7.52158	7.44733	7.37347	7.28988	7.23337	7.18647
136	74.5512	7.51554	7.44243	7.37377	7.2919	7.22687	7.1738
137	75.1013	7.52213	7.45588	7.37182	7.28971	7.23237	7.17791
138	75.6513	7.52164	7.44486	7.3686	7.28999	7.22661	7.17636
139	76.2013	7.52975	7.44646	7.36519	7.29595	7.22847	7.17956
140	76.7513	7.51894	7.4435	7.3658	7.28988	7.22335	7.1882
141	77.3012	7.52335	7.44685	7.37372	7.29104	7.22853	7.17934
142	77.8012	7.52036	7.43628	7.37528	7.29477	7.22727	7.17632
143	78.3513	7.5273	7.44971	7.36676	7.28639	7.2261	7.17766
144	78.9013	7.51562	7.4435	7.37289	7.29589	7.23302	7.17693
145	79.4513	7.52626	7.43806	7.36473	7.29104	7.22686	7.17893
146	80.0013	7.53152	7.44464	7.37704	7.28752	7.22971	7.18084
147	80.5512	7.5176	7.44479	7.37279	7.29672	7.2258	7.17471
148	81.1013	7.52582	7.44344	7.3684	7.29065	7.22532	7.18088
149	81.6513	7.52212	7.44476	7.37028	7.2955	7.23056	7.17638
150	82.2012	7.52164	7.44832	7.36505	7.2961	7.22719	7.17214
151	82.7512	7.51936	7.44965	7.3666	7.28969	7.22775	7.18356
152	83.3012	7.52025	7.45286	7.36466	7.29534	7.22946	7.17422
153	83.8512	7.51463	7.4395	7.37065	7.29195	7.2224	7.17845
154	84.4012	7.52269	7.44525	7.36964	7.29054	7.22809	7.17402
155	84.9012	7.51878	7.438	7.37747	7.28433	7.23085	7.17955
156	85.4512	7.52821	7.44609	7.37455	7.28643	7.22563	7.18029
157	86.0012	7.5218	7.44847	7.37169	7.28674	7.23268	7.17315
158	86.5512	7.52297	7.44573	7.35963	7.28274	7.22488	7.17788
159	87.1012	7.52555	7.4515	7.3667	7.28342	7.23053	7.18181
160	87.6513	7.51862	7.44977	7.3728	7.28882	7.23278	7.175
161	88.2012	7.51705	7.44899	7.36557	7.28862	7.23067	7.1827
162	88.7512	7.52183	7.44569	7.36641	7.28538	7.23003	7.18445
163	89.3012	7.52068	7.4416	7.36817	7.29124	7.22336	7.17506
164	89.8512	7.51131	7.44033	7.37067	7.29095	7.22793	7.17459
165	90.4013	7.52113	7.44709	7.37067	7.28695	7.22582	7.17404
166	90.9013	7.5217	7.44519	7.36482	7.29032	7.22117	7.17656
167	91.4512	7.52042	7.44879	7.37422	7.29099	7.23035	7.17494
168	92.0012	7.52041	7.44305	7.36731	7.29069	7.22765	7.1748
169	92.5512	7.5261	7.44019	7.3683	7.2968	7.225	7.18034
170	93.1012	7.52053	7.44703	7.3618	7.28729	7.22568	7.17859
171	93.6513	7.51701	7.44391	7.36462	7.28939	7.22297	7.17488
172	94.2012	7.51342	7.44193	7.36614	7.2906	7.21754	7.17282
173	94.7513	7.52074	7.44933	7.36181	7.28873	7.23051	7.17956
174	95.3012	7.513	7.4384	7.36736	7.28022	7.21977	7.17944
175	95.8512	7.51537	7.44989	7.37221	7.2861	7.22786	7.17973
176	96.4013	7.52098	7.44308	7.37017	7.29489	7.21723	7.17615
177	96.9512	7.52015	7.43805	7.36158	7.28866	7.22593	7.18105
178	97.5013	7.52089	7.44145	7.36269	7.28855	7.23424	7.17927
179	98.0512	7.52405	7.45068	7.36278	7.28327	7.22598	7.1744
180	98.6013	7.52245	7.44947	7.3623	7.28928	7.23223	7.17605
181	99.1513	7.51456	7.45008	7.35892	7.28726	7.22901	7.17807
182	99.7012	7.53115	7.44497	7.36651	7.29314	7.22908	7.18112
183	100.201	7.5152	7.43722	7.3681	7.2819	7.22382	7.17836
184	100.751	7.52575	7.44288	7.36686	7.28313	7.23131	7.17953
185	101.301	7.52487	7.43694	7.36181	7.28574	7.22774	7.17719
186	101.851	7.53395	7.44557	7.36775	7.28303	7.22767	7.17181
187	102.401	7.52163	7.44036	7.36873	7.28683	7.22202	7.18184
188	102.951	7.52233	7.44016	7.37195	7.28905	7.22983	7.1721
189	103.501	7.52547	7.44885	7.36317	7.29174	7.23549	7.17117
190	104.051	7.51529	7.44291	7.36134	7.28645	7.22181	7.18006
191	104.601	7.52617	7.43494	7.36846	7.29479	7.22703	7.17932
192	105.16	7.52422	7.44509	7.3652	7.28101	7.22567	7.17975
193	105.751	7.52434	7.44692	7.36286	7.28712	7.22808	7.17545
194	106.301	7.52318	7.44605	7.36836	7.2872	7.22928	7.17225
195	106.901	7.52189	7.44751	7.36369	7.28673	7.22717	7.17214
196	107.451	7.52463	7.43969	7.3631	7.28748	7.22959	7.17619
197	108.001	7.51964	7.44115	7.36762	7.28814	7.22712	7.18037
198	108.551	7.51983	7.45004	7.36237	7.28784	7.22906	7.16731
199	109.151	7.51524	7.44605	7.36052	7.28805	7.22791	7.18344
200	109.701	7.51864	7.44344	7.35892	7.28299	7.22702	7.17891
201	110.301	7.51566	7.44992	7.36535	7.28477	7.22622	7.18066
202	110.856	7.51961	7.45158	7.36999	7.28897	7.22867	7.18098
203	111.451	7.51502	7.44319	7.36115	7.28548	7.22992	7.18198
204	112.001	7.51653	7.44115	7.36741	7.28841	7.23132	7.18017
205	112.601	7.51136	7.44358	7.36324	7.28419	7.23054	7.18025
206	113.151	7.5287	7.44398	7.36501	7.29328	7.22602	7.17252
207	113.701	7.51933	7.44451	7.36078	7.28698	7.22828	7.17281
208	114.256	7.51828	7.43336	7.35948	7.28293	7.22793	7.1767
209	114.855	7.52708	7.45036	7.36423	7.29708	7.23304	7.17362
210	115.401	7.5165	7.45034	7.36509	7.28458	7.22686	7.17538
211	115.951	7.521	7.44459	7.36333	7.29322	7.22851	7.18023
212	116.551	7.52121	7.44128	7.36103	7.29003	7.22468	7.18101
213	117.101	7.51622	7.43808	7.36617	7.27984	7.22685	7.18226
214	117.656	7.52465	7.44263	7.3659	7.29476	7.22864	7.17594
215	118.251	7.51588	7.43858	7.36142	7.28725	7.22764	7.18114
216	118.805	7.5228	7.4428	7.36199	7.28606	7.22516	7.17616
217	119.405	7.52604	7.45281	7.36457	7.28333	7.23226	7.17753
218	119.951	7.51521	7.44698	7.36565	7.28529	7.22665	7.17733
219	120.505	7.52166	7.44478	7.36393	7.29128	7.22261	7.18117
220	121.055	7.52064	7.44792	7.35911	7.29136	7.22713	7.1767
221	121.605	7.52295	7.44646	7.3646	7.28836	7.2321	7.18454
222	122.155	7.51731	7.44712	7.36068	7.27863	7.22463	7.18083
223	122.755	7.52076	7.43788	7.35753	7.28643	7.23564	7.17787
224	123.305	7.52346	7.4433	7.35914	7.28709	7.22175	7.18434
225	123.855	7.52045	7.44335	7.36435	7.28846	7.2329	7.1777
226	124.405	7.51315	7.44189	7.35539	7.29471	7.2281	7.18355
227	125.005	7.51297	7.44456	7.36197	7.29414	7.22895	7.17922
228	125.555	7.52472	7.43583	7.35891	7.28346	7.22034	7.18171
229	126.105	7.51771	7.44005	7.35974	7.28541	7.22927	7.18288
230	126.655	7.52869	7.43839	7.36608	7.29083	7.22577	7.18028
231	127.255	7.51991	7.43672	7.35196	7.28977	7.22512	7.18333
232	127.805	7.51349	7.43949	7.36719	7.28555	7.2231	7.18129
233	128.405	7.52546	7.44614	7.35993	7.28866	7.22101	7.1821
234	128.956	7.51759	7.44352	7.35361	7.29476	7.22505	7.18189
235	129.505	7.52353	7.4383	7.3598	7.2873	7.23038	7.1847
236	130.105	7.51865	7.4398	7.35619	7.28191	7.2329	7.18946
237	130.655	7.51728	7.44165	7.36699	7.28775	7.22079	7.17234
238	131.205	7.52868	7.44118	7.36164	7.28638	7.22516	7.17627
239	131.755	7.5179	7.43963	7.36071	7.29123	7.22493	7.16643
240	132.355	7.5252	7.44568	7.35748	7.29647	7.22783	7.17945
241	132.905	7.52083	7.45175	7.36365	7.28486	7.2304	7.18071
242	133.455	7.52795	7.44171	7.36098	7.28642	7.23188	7.18299
243	134.01	7.51899	7.43984	7.35738	7.28227	7.22402	7.18042
244	134.605	7.53085	7.45298	7.35362	7.28944	7.22472	7.1755
245	135.155	7.51937	7.43879	7.35445	7.28046	7.23172	7.18417
246	135.71	7.52265	7.45151	7.36194	7.29797	7.23049	7.18035
247	136.305	7.51917	7.44516	7.36578	7.29151	7.22293	7.18206
248	136.855	7.52106	7.43888	7.3628	7.28666	7.22229	7.17817
249	137.455	7.51972	7.44007	7.36008	7.28345	7.23042	7.18415
250	138.01	7.52684	7.43923	7.36251	7.28411	7.22943	7.18556
251	138.555	7.52838	7.43848	7.3524	7.283	7.23028	7.18086
252	139.155	7.52767	7.44069	7.35693	7.28451	7.22944	7.1773
253	139.71	7.5241	7.43593	7.36639	7.29203	7.23212	7.18263
254	140.255	7.52037	7.43816	7.35552	7.28971	7.23328	7.18007
255	140.855	7.52542	7.44347	7.35768	7.28963	7.2248	7.18193
256	141.41	7.51315	7.43741	7.35766	7.285	7.22718	7.18138
257	141.955	7.5198	7.43361	7.35904	7.29148	7.22949	7.18918
258	142.51	7.51439	7.44028	7.35071	7.29016	7.23413	7.18263
259	143.11	7.52141	7.44133	7.35624	7.28776	7.23236	7.18179
260	143.655	7.52699	7.44549	7.35135	7.28324	7.2289	7.17598
261	144.21	7.52333	7.44047	7.35723	7.28776	7.22093	7.1788
262	144.81	7.5165	7.44412	7.3549	7.28847	7.23066	7.1842
263	145.355	7.51393	7.44178	7.34561	7.28575	7.23001	7.18158
264	145.955	7.51421	7.43919	7.36253	7.29074	7.22313	7.18518
265	146.51	7.52084	7.44178	7.35553	7.28939	7.22433	7.18934
266	147.055	7.51381	7.44044	7.35704	7.28686	7.22783	7.19097
267	147.655	7.51813	7.44285	7.36239	7.28967	7.22628	7.18369
268	148.21	7.52411	7.43879	7.35832	7.28718	7.22968	7.18092
269	148.755	7.52633	7.43269	7.35396	7.28481	7.23396	7.18087
270	149.31	7.51771	7.44267	7.36171	7.28343	7.23283	7.18473
271	149.855	7.52048	7.43848	7.35829	7.28579	7.22336	7.19321
272	150.455	7.52891	7.44512	7.3616	7.28706	7.23139	7.18515
273	151.01	7.52074	7.43852	7.35999	7.2846	7.2238	7.18182
274	151.555	7.51681	7.44468	7.3629	7.28909	7.22909	7.1784
275	152.155	7.52014	7.43099	7.36337	7.28869	7.22858	7.18472
276	152.71	7.51245	7.43468	7.35738	7.28753	7.22668	7.17531
277	153.31	7.51457	7.43915	7.36218	7.28561	7.22826	7.17755
278	153.855	7.51285	7.43543	7.35391	7.29326	7.22684	7.1781
279	154.455	7.52662	7.43829	7.36142	7.28898	7.22989	7.18253
280	155.01	7.52207	7.43924	7.35403	7.29366	7.22687	7.18089
281	155.61	7.5212	7.45238	7.35467	7.28575	7.22568	7.18805
282	156.156	7.5292	7.44061	7.36501	7.28886	7.22471	7.18038
283	156.705	7.51388	7.44049	7.35915	7.28675	7.23189	7.17688
284	157.31	7.52275	7.43156	7.36389	7.2818	7.23206	7.18683
285	157.855	7.51823	7.44046	7.3577	7.29278	7.2272	7.18097
286	158.41	7.51764	7.44154	7.35511	7.29095	7.22841	7.18468
287	158.955	7.52499	7.43124	7.35262	7.2869	7.23588	7.18862
288	159.555	7.51975	7.44361	7.35918	7.286	7.22907	7.1857
289	160.11	7.51703	7.43713	7.35061	7.28942	7.22933	7.19078
290	160.656	7.52174	7.43886	7.36008	7.2818	7.22773	7.18975
291	161.21	7.5275	7.43657	7.34728	7.28794	7.22887	7.19268
292	161.81	7.5243	7.43925	7.35891	7.28563	7.22445	7.18404
293	162.355	7.51473	7.43817	7.36152	7.28927	7.22958	7.18596
294	162.91	7.51573	7.4356	7.35806	7.28182	7.22457	7.18275
295	163.51	7.51866	7.44053	7.35244	7.287	7.22771	7.18383
296	164.055	7.52083	7.44204	7.35075	7.28199	7.23127	7.19107
297	164.656	7.52431	7.43736	7.35924	7.29215	7.2211	7.18026
298	165.21	7.52512	7.4349	7.35715	7.28656	7.22887	7.17839
299	165.756	7.52064	7.43672	7.36666	7.28777	7.22762	7.1822
300	166.31	7.52345	7.43503	7.35936	7.29248	7.22603	7.19365
301	166.855	7.51733	7.43738	7.35678	7.28352	7.22133	7.18796
302	167.41	7.52918	7.43868	7.36145	7.2888	7.22726	7.18682
303	168.01	7.52149	7.43806	7.35875	7.28403	7.23225	7.18639
304	168.556	7.5158	7.42679	7.35108	7.28502	7.22752	7.18396
305	169.11	7.51418	7.43227	7.35256	7.2924	7.23012	7.18584
306	169.656	7.52218	7.44172	7.35613	7.28539	7.22791	7.18796
307	170.21	7.52293	7.44113	7.35366	7.28564	7.22763	7.1809
308	170.81	7.52096	7.44218	7.35081	7.28591	7.23679	7.18864
309	171.356	7.52021	7.43713	7.36336	7.29144	7.23138	7.18732
310	171.906	7.52637	7.42631	7.35646	7.28755	7.22258	7.18892
311	172.456	7.52191	7.43217	7.36048	7.28987	7.2292	7.18174
312	173.01	7.51045	7.44446	7.35425	7.28523	7.22948	7.18208
313	173.609	7.51788	7.43453	7.34898	7.29133	7.23001	7.18435
314	174.156	7.52258	7.43822	7.3567	7.28746	7.22793	7.19137
315	174.706	7.52545	7.44031	7.35755	7.28372	7.22533	7.18029
316	175.256	7.52551	7.4446	7.36056	7.28841	7.22396	7.18796
317	175.806	7.52088	7.44433	7.36402	7.2843	7.22814	7.18752
318	176.356	7.52021	7.43865	7.35128	7.28769	7.22362	7.18583
319	176.906	7.5222	7.44096	7.3599	7.29198	7.22993	7.1872
320	177.506	7.52527	7.43786	7.35115	7.28851	7.23106	7.1847
321	178.06	7.51163	7.43746	7.35628	7.28871	7.22631	7.18609
322	178.606	7.51463	7.44273	7.34921	7.28886	7.22961	7.18825
323	179.16	7.5286	7.44067	7.35247	7.28617	7.22613	7.18524
324	179.706	7.51834	7.43777	7.36052	7.27882	7.22796	7.19025
325	180.26	7.52414	7.43882	7.34717	7.28283	7.22784	7.1858
326	180.86	7.52883	7.4325	7.35373	7.28446	7.23153	7.18526
327	181.406	7.51182	7.43252	7.35307	7.29069	7.22092	7.18314
328	181.96	7.52024	7.43391	7.35814	7.28071	7.23555	7.18987
329	182.506	7.51902	7.44263	7.35679	7.28224	7.23269	7.18531
330	183.06	7.51724	7.44004	7.3553	7.2865	7.22942	7.18432
331	183.66	7.51324	7.43579	7.35719	7.28436	7.23171	7.19374
332	184.206	7.52025	7.4369	7.3566	7.29302	7.22822	7.18968
333	184.76	7.51789	7.43639	7.35777	7.29232	7.23062	7.18091
334	185.306	7.51689	7.43971	7.35322	7.28371	7.22911	7.1846
335	185.906	7.51909	7.43125	7.3567	7.28282	7.22737	7.18581
336	186.461	7.52702	7.43593	7.34871	7.29239	7.22966	7.18887
337	187.016	7.51823	7.43762	7.35384	7.28632	7.22725	7.18669
338	187.566	7.524	7.43682	7.34928	7.28235	7.22446	7.19372
339	188.116	7.51664	7.44375	7.3597	7.28537	7.23357	7.18741
340	188.666	7.5242	7.43373	7.35726	7.29124	7.23136	7.18108
341	189.216	7.51981	7.43508	7.35004	7.28751	7.23523	7.18663
342	189.766	7.52128	7.43351	7.35185	7.29289	7.23589	7.19198
343	190.32	7.51425	7.44379	7.35114	7.28593	7.23865	7.19217
344	190.866	7.51396	7.43102	7.3563	7.28812	7.23302	7.1851
345	191.421	7.52007	7.43587	7.35844	7.28472	7.22806	7.18771
346	192.026	7.50976	7.43748	7.35116	7.28693	7.22464	7.19329
347	192.576	7.52169	7.43279	7.35773	7.28218	7.23143	7.18424
348	193.126	7.52007	7.44097	7.34391	7.29168	7.23317	7.19091
349	193.726	7.52113	7.44555	7.35116	7.28379	7.23139	7.18189
350	194.276	7.52001	7.43452	7.35465	7.28837	7.22748	7.19194
351	194.826	7.51809	7.42844	7.35029	7.27914	7.23178	7.19582
352	195.38	7.51821	7.43781	7.35489	7.2861	7.22713	7.19156
353	195.98	7.5176	7.43717	7.34794	7.28547	7.23085	7.18556
354	196.526	7.52233	7.42624	7.35583	7.28425	7.22927	7.17859
355	197.08	7.52594	7.44621	7.35345	7.28852	7.23247	7.19079
356	197.626	7.5155	7.43685	7.35437	7.28611	7.22522	7.18742
357	198.18	7.52189	7.43199	7.35459	7.2867	7.23099	7.19116
358	198.726		7.43572	7.35451	7.28901	7.23074	7.18559
359	199.276		7.43361	7.35553	7.28771	7.23008	7.18928
360	199.88		7.42977	7.35914	7.28825	7.23162	7.18813
361	200.48		7.43315	7.34861	7.28972	7.22731	7.18979
362	201.026		7.43129	7.3568	7.28652	7.22267	7.18753
363	201.576		7.44113	7.3461	7.27862	7.23245	7.18991
364	202.18		7.43947	7.3566	7.28052	7.22924	7.18968
365	202.726		7.43911	7.35615	7.282	7.2282	7.18418
366	203.28		7.44286	7.35462	7.28433	7.2314	7.18795
367	203.826		7.43075	7.35444	7.28597	7.22997	7.19496
368	204.38		7.43846	7.35479	7.28585	7.23285	7.19223
369	204.926		7.43041	7.35493	7.28934	7.23438	7.18838
370	205.48		7.43373	7.35757	7.29012	7.22871	7.19482
371	206.026		7.44402	7.35531	7.28562	7.22699	7.18545
372	206.576		7.43646	7.35398	7.28341	7.22363	7.18361
373	207.126		7.43549	7.35458	7.28705	7.22315	7.19564
374	207.726		7.43446	7.35337	7.28665	7.22887	7.18296
375	208.28		7.43504	7.36076	7.28675	7.22855	7.19175
376	208.826		7.43298	7.35342	7.28452	7.23207	7.19437
377	209.38		7.44199	7.35037	7.28192	7.22961	7.18344
378	209.926		7.43827	7.35696	7.28268	7.22789	7.18939
379	210.48		7.43564	7.35079	7.28517	7.22786	7.18797
380	211.076		7.44011	7.34442	7.28665	7.22503	7.18596
381	211.626		7.43443	7.3587	7.28822	7.23241	7.19067
382	212.18		7.43792	7.34886	7.28753		7.18347
383	212.726		7.43652	7.35958	7.29195		7.19521
384	213.28		7.43211	7.34986	7.28877		7.18996
385	213.826		7.43255	7.34771	7.28344		7.18221
386	214.38		7.43848	7.34803	7.2792		7.1952
387	214.926		7.43304	7.34817	7.29293		7.19367
388	215.526		7.44371	7.35828	7.29219		7.19216
389	216.08		7.43917	7.3504	7.27684		7.18242
390	216.626		7.43312	7.35459	7.28091		7.19181
391	217.226		7.43031	7.35689	7.2857		7.18521
392	217.78		7.4372	7.35093	7.28185		7.18897
393	218.326		7.42951	7.3504	7.28372		7.19046
394	218.88		7.43756	7.34835	7.282		7.19829
395	219.426		7.4349	7.35954	7.29443		7.19365
396	219.98		7.44176	7.3504	7.285		7.19199
397	220.58		7.43674	7.35715	7.28663		7.19187
398	221.126		7.43601	7.35041	7.28446		7.19103
399	221.676		7.43393	7.35061	7.28854		7.19449
400	222.226		7.44341	7.33733	7.28702		7.1912
401	222.826		7.43925	7.35104	7.28101		7.19331
402	223.38		7.43306	7.36079	7.28594		7.19076
403	223.926		7.43727	7.34744	7.28622		7.1912
404	224.48		7.42824	7.35211	7.28345		7.18737
405	225.026		7.44145	7.35118	7.28426		7.19336
406	225.576		7.43243	7.34887	7.28724		7.19286
407	226.18		7.43383	7.34977	7.28916		7.19023
408	226.726		7.43752	7.35265	7.28427		7.1859
409	227.28		7.43899	7.35005	7.27772		7.18833
410	227.826		7.43662	7.3505	7.28274		7.19307
411	228.38		7.42902	7.35617	7.29125		7.19839
412	228.926		7.42905	7.35573	7.29257		7.18585
413	229.526		7.43685	7.3537	7.28874		7.19804
414	230.08		7.43566	7.35809			7.19459
415	230.626		7.43396	7.35371
416	231.18		7.43121	7.3549
417	231.78		7.43445	7.35613
418	232.326		7.43661	7.355
419	232.88		7.43169	7.34848
420	233.43		7.44128	7.34472
421	233.976		7.43829	7.35891
422	234.526		7.43467	7.34922
423	235.126		7.43692	7.35446
424	235.68		7.44891	7.35537
425	236.226		7.43728	7.35793
426	236.78		7.43604	7.34763
427	237.326		7.43262	7.34936
428	237.926		7.44107	7.3541
429	238.48		7.44126	7.35017
430	239.026		7.43247	7.3533
431	239.58		7.43072	7.34721
432	240.126		7.43889	7.35242
433	240.726		7.43089	7.34889
434	241.28		7.44006	7.35583
435	241.826		7.4309	7.35016
436	242.38		7.42991	7.34943
437	242.926		7.43173	7.34454
438	243.526		7.42845	7.35685
439	244.08		7.43033	7.34659
440	244.626		7.4355	7.3488
441	245.18		7.43509	7.3471
442	245.78		7.43685	7.35393
443	246.326		7.43352	7.35757
444	246.88		7.43339	7.35122
445	247.426		7.43819	7.35158
446	247.98		7.42912	7.34783
447	248.526		7.43304	7.35438
448	249.126		7.42548	7.34611
449	249.68		7.43232	7.35106
450	250.226		7.43142	7.35535
451	250.78		7.43814	7.34825
452	251.326		7.43004	7.35269
453	251.93		7.43288	7.34504
454	252.48		7.43472	7.35067
455	253.026		7.43243	7.35019
456	253.58		7.4411	7.35314
457	254.126		7.43017	7.35207
458	254.726		7.4297	7.34992
459	255.28		7.42785	7.35471
460	255.83		7.43638	7.3541
461	256.376		7.43691	7.35183
462	256.926		7.43373	7.34364
463	257.48		7.43171	7.34755
464	258.08		7.42883	7.35269
465	258.626		7.43255	7.34845
466	259.18		7.43763	7.35341
467	259.726		7.42857	7.3497
468	260.28		7.43598	7.35005
469	260.88		7.43948	7.34506
470	261.426		7.43096	7.3439
471	261.98		7.43872	7.34677
472	262.526		7.43019	7.34879
473	263.08		7.4295	7.3465
474	263.626		7.42677	7.34729
475	264.18		7.4347	7.3523
476	264.726		7.43791	7.35058
477	265.28		7.42817	7.35104
478	265.83		7.42415	7.35675
479	266.376		7.43756	7.35326
480	266.926		7.4252	7.34852
481	267.48		7.42952	7.34366
482	268.026		7.43213	7.3507
483	268.58		7.4341	7.34396
484	269.18		7.42581	7.35061
485	269.726		7.43305	7.34497
486	270.28		7.43435	7.35108
487	270.83		7.4256	7.36044
488	271.376		7.44191	7.34667
489	271.926		7.43232	7.35182
490	272.48		7.43149	7.35036
491	273.026		7.43284	7.34449
492	273.58		7.43074	7.34777
493	274.126		7.43192	7.34612
494	274.68		7.43892	7.35158
495	275.226		7.43565	7.35075
496	275.78		7.43994	7.34447
497	276.326		7.43971	7.35276
498	276.88		7.43161	7.35624
499	277.426		7.43544	7.35011
500	277.98		7.43552	7.34983
501	278.526		7.43418	7.35558
502	279.08		7.43709	7.35183
503	279.626		7.42865	7.35125
504	280.18		7.42744	7.34896
505	280.726		7.4361	7.35354
506	281.28		7.42615	7.35784
507	281.826		7.43276	7.35335
508	282.38		7.42798	7.34914
509	282.926		7.43918	7.34866
510	283.476		7.43387	7.3495
511	284.026		7.43661	7.35405
512	284.58		7.429	7.3506
513	285.126		7.43234	7.34619
514	285.68		7.43427	7.35005
515	286.226		7.43169	7.35247
516	286.78		7.43402	7.3497
517	287.326		7.42927
518	287.88		7.43772
519	288.426		7.43268
520	288.98		7.43151
521	289.526		7.429
522	290.08		7.4316
523	290.626		7.43672
524	291.18		7.42386
525	291.726		7.43399
526	292.28		7.42968
527	292.826		7.4271
528	293.38		7.43102
529	293.926		7.43144
530	294.48		7.42784
531	295.026		7.43046
532	295.576		7.42475
533	296.126		7.43228
534	296.676		7.43179
535	297.226		7.43065
536	297.78		7.42962
537	298.326		7.43028
538	298.88		7.44064
539	299.426		7.43334
540	299.98		7.43765

## Sheet: NapA WT
	Time (sec)	NapA_WT_Li40_15C_1	NapA_WT_Li40_25C_1	NapA_WT_Li40_35C_1	NapA_WT_Li40_45C_1	NapA_WT_Li40_55C_1	NapA_WT_Li40_65_1
0	0.05	7.70312		7.51229	7.41788	7.32647
1	0.59875	7.69563	7.60907	7.51591	7.41221	7.32679	7.24322
2	1.15	7.70156	7.61353	7.50744	7.40639	7.32809	7.25075
3	1.7	7.70414	7.61364	7.51234	7.41432	7.31984	7.24039
4	2.25	7.70629	7.60637	7.50817	7.4153	7.32123	7.24934
5	2.75	7.70037	7.60972	7.50751	7.4142	7.3227	7.24519
6	3.3	7.70104	7.6112	7.50799	7.40624	7.32329	7.24466
7	3.84875	7.69963	7.61757	7.5069	7.417	7.32021	7.24569
8	4.4	7.70518	7.60855	7.50741	7.41332	7.32254	7.24223
9	4.95	7.69931	7.60641	7.51362	7.4182	7.324	7.24338
10	5.5	7.70355	7.61034	7.51178	7.41633	7.32094	7.24456
11	6.05	7.69741	7.61169	7.50896	7.40451	7.32921	7.24709
12	6.6	7.70454	7.61917	7.51458	7.41789	7.33315	7.24744
13	7.15	7.70132	7.61625	7.50688	7.40874	7.32185	7.24713
14	7.7	7.70519	7.60581	7.50214	7.40823	7.32147	7.24739
15	8.25	7.70691	7.60438	7.51219	7.41361	7.31963	7.23772
16	8.8	7.69821	7.61414	7.50944	7.41208	7.32252	7.23776
17	9.35	7.69823	7.61313	7.51133	7.41144	7.32086	7.23979
18	9.9	7.70519	7.60813	7.50787	7.40792	7.32173	7.23561
19	10.45	7.70339	7.61849	7.51361	7.40566	7.32109	7.24362
20	11	7.70235	7.61047	7.51089	7.41291	7.31864	7.23942
21	11.55	7.69574	7.60589	7.51442	7.41247	7.32098	7.24142
22	12.1	7.70687	7.60512	7.50779	7.41321	7.3187	7.2376
23	12.65	7.69927	7.60366	7.50728	7.40848	7.32427	7.24174
24	13.2	7.70141	7.6182	7.50795	7.4161	7.31642	7.2411
25	13.7	7.71149	7.61169	7.51562	7.41169	7.32611	7.24184
26	14.3	7.70672	7.60633	7.50818	7.40697	7.31808	7.24585
27	14.85	7.70571	7.6139	7.5079	7.40961	7.32202	7.24675
28	15.4	7.70738	7.60954	7.50891	7.41297	7.32309	7.24516
29	15.95	7.70353	7.6022	7.50835	7.4158	7.31707	7.24154
30	16.5012	7.70099	7.61061	7.50046	7.41028	7.32723	7.23914
31	17.05	7.70477	7.62379	7.50778	7.40565	7.33046	7.24242
32	17.6	7.70189	7.61021	7.50996	7.41106	7.31729	7.24068
33	18.1	7.70408	7.60893	7.50811	7.41425	7.31972	7.23617
34	18.7	7.69897	7.5967	7.50608	7.41258	7.32459	7.24446
35	19.25	7.71259	7.62026	7.50651	7.41883	7.32544	7.24212
36	19.8	7.6945	7.60895	7.50984	7.41333	7.32011	7.24054
37	20.35	7.69766	7.6094	7.51085	7.40985	7.31748	7.23961
38	20.9	7.70406	7.61767	7.50529	7.41958	7.31999	7.24627
39	21.45	7.70996	7.60224	7.50256	7.41052	7.31968	7.24233
40	22	7.70746	7.61639	7.50252	7.40783	7.31671	7.24306
41	22.55	7.69585	7.60698	7.50561	7.41058	7.32244	7.24065
42	23.1	7.70513	7.61768	7.50167	7.41873	7.32537	7.24253
43	23.65	7.69938	7.60769	7.5046	7.40848	7.32438	7.24299
44	24.2	7.69915	7.61618	7.51252	7.41663	7.32142	7.23788
45	24.75	7.7061	7.60741	7.50839	7.41927	7.32048	7.23686
46	25.3	7.70792	7.60689	7.50587	7.41734	7.31363	7.23701
47	25.85	7.70902	7.61051	7.5053	7.40889	7.32085	7.24489
48	26.3987	7.70382	7.61067	7.50612	7.41172	7.32139	7.24928
49	26.95	7.70133	7.60715	7.50465	7.40801	7.32492	7.24309
50	27.5	7.70595	7.61278	7.51643	7.41107	7.31832	7.23928
51	28.0013	7.71156	7.61184	7.5088	7.41002	7.31625	7.23845
52	28.6012	7.69891	7.61285	7.50619	7.41256	7.31623	7.23897
53	29.1012	7.69973	7.61638	7.50499	7.40895	7.32471	7.24098
54	29.7013	7.70009	7.6075	7.5082	7.40855	7.32579	7.24223
55	30.2013	7.69973	7.58825	7.48928	7.39722	7.31855	7.23955
56	30.8013	7.74621	7.68844	7.58656	7.47658	7.39699	7.28685
57	31.3513	7.74642	7.69463	7.60319	7.52996	7.4451	7.36894
58	31.9012	7.76259	7.71014	7.6265	7.54847	7.4555	7.40761
59	32.4512	7.77062	7.72003	7.63523	7.54172	7.46248	7.41065
60	33.0013	7.76435	7.73347	7.63906	7.5609	7.46911	7.40336
61	33.5513	7.7761	7.73055	7.64645	7.56071	7.48952	7.41707
62	34.1013	7.77226	7.73053	7.64215	7.56488	7.4893	7.42361
63	34.6512	7.77436	7.74718	7.64342	7.57306	7.5002	7.42466
64	35.2012	7.78883	7.74393	7.64483	7.56937	7.50131	7.42406
65	35.7512	7.80401	7.742	7.65297	7.56984	7.49988	7.42988
66	36.3012	7.80748	7.74751	7.65416	7.57199	7.50185	7.42647
67	36.8512	7.81581	7.74261	7.65562	7.56958	7.49459	7.41621
68	37.4012	7.81863	7.74401	7.6535	7.57828	7.4928	7.42818
69	37.9512	7.81785	7.74295	7.659	7.56841	7.4997	7.43422
70	38.5013	7.82847	7.74862	7.65357	7.57333	7.50243	7.43245
71	39.0513	7.82702	7.7538	7.65193	7.57716	7.49659	7.42987
72	39.6012	7.82169	7.74736	7.65906	7.57666	7.50113	7.4402
73	40.1512	7.81438	7.75912	7.65678	7.58117	7.50119	7.42913
74	40.7012	7.82544	7.7489	7.65945	7.57841	7.50001	7.43089
75	41.2513	7.83015	7.74836	7.66081	7.5808	7.5079	7.43721
76	41.8013	7.83868	7.75195	7.65718	7.57227	7.50573	7.43549
77	42.3513	7.81923	7.75003	7.6622	7.56417	7.50619	7.43006
78	42.9013	7.83068	7.75453	7.65921	7.5735	7.5018	7.43205
79	43.4512	7.83688	7.74781	7.66788	7.57287	7.49537	7.43176
80	44.0013	7.82322	7.75895	7.66699	7.58333	7.50429	7.43494
81	44.5513	7.81763	7.75085	7.65886	7.58358	7.50142	7.43654
82	45.1012	7.83622	7.75527	7.65788	7.57894	7.50186	7.42699
83	45.6512	7.82131	7.76229	7.65726	7.58122	7.50119	7.43288
84	46.2012	7.82615	7.74573	7.65945	7.57583	7.50346	7.43961
85	46.7513	7.8375	7.74635	7.65778	7.58077	7.50282	7.43483
86	47.3012	7.82486	7.75854	7.65372	7.57389	7.49966	7.42851
87	47.8512	7.82567	7.75504	7.66365	7.57386	7.50676	7.43225
88	48.4012	7.82987	7.75357	7.65258	7.57578	7.51148	7.4321
89	48.9512	7.8226	7.75511	7.66281	7.57398	7.49989	7.4205
90	49.5013	7.82107	7.74656	7.66402	7.5811	7.49654	7.42665
91	50.0513	7.8298	7.75306	7.66207	7.58607	7.50549	7.43037
92	50.6012	7.83084	7.75121	7.66139	7.58127	7.50112	7.42467
93	51.1512	7.82885	7.74843	7.66675	7.58452	7.48929	7.4279
94	51.7012	7.83016	7.75621	7.65721	7.57482	7.50686	7.43314
95	52.2513	7.82948	7.75086	7.66358	7.57104	7.50137	7.42658
96	52.8013	7.82217	7.7403	7.6555	7.57763	7.49334	7.42563
97	53.3013	7.82472	7.753	7.66417	7.56927	7.49784	7.42666
98	53.8513	7.83143	7.7547	7.65825	7.57319	7.49602	7.42993
99	54.4512	7.82896	7.73801	7.65877	7.57979	7.4987	7.42408
100	55.0013	7.8352	7.75365	7.66231	7.575	7.49303	7.42835
101	55.5512	7.83175	7.74893	7.65183	7.58105	7.49357	7.42111
102	56.1012	7.83331	7.75403	7.66613	7.57223	7.4996	7.43172
103	56.6512	7.82874	7.74641	7.6537	7.57795	7.49588	7.43197
104	57.2012	7.82103	7.74533	7.65451	7.57155	7.49416	7.43415
105	57.7513	7.83949	7.75263	7.662	7.57452	7.49745	7.42774
106	58.3012	7.82884	7.75284	7.65933	7.5701	7.49844	7.42862
107	58.8512	7.82371	7.7498	7.65563	7.57713	7.49697	7.42379
108	59.4012	7.83009	7.75392	7.65709	7.57117	7.5016	7.42406
109	59.9512	7.8302	7.74983	7.65738	7.57358	7.49986	7.42966
110	60.5013	7.8257	7.73965	7.65584	7.57266	7.49529	7.4347
111	61.0512	7.83819	7.74965	7.64703	7.57225	7.49063	7.42382
112	61.6013	7.83312	7.75069	7.65793	7.57714	7.49665	7.43202
113	62.1512	7.83011	7.75702	7.65478	7.5737	7.49156	7.42893
114	62.7012	7.84081	7.75243	7.66257	7.56692	7.49054	7.42423
115	63.2513	7.83749	7.7428	7.65572	7.57139	7.49551	7.4221
116	63.8012	7.82974	7.74922	7.64931	7.57422	7.48856	7.42796
117	64.3513	7.82296	7.73982	7.65399	7.57293	7.49357	7.42106
118	64.9013	7.82842	7.75035	7.64605	7.57368		7.42723
119	65.4513	7.82389	7.75094	7.65693	7.57404		7.42522
120	66.0013	7.83229	7.74113	7.64723	7.56944		7.42877
121	66.5512	7.83667	7.74449	7.65936	7.56742		7.42995
122	67.1013	7.83521	7.75104	7.65036	7.57485		7.42508
123	67.6513	7.82603	7.74555	7.65582	7.57436		7.42359
124	68.2013	7.83347	7.74137	7.65517	7.57921		7.42389
125	68.7013	7.82695	7.74576	7.65358	7.57259		7.42751
126	69.2513	7.82414	7.74213	7.65239	7.58392		7.42875
127	69.8012	7.82594	7.7453	7.65776	7.5713		7.42749
128	70.3513	7.83088	7.74773	7.65554	7.56578		7.42604
129	70.9013	7.83653	7.75108	7.65227	7.57453		7.42454
130	71.4513	7.81953	7.74436	7.65645	7.57665		7.43242
131	72.0013	7.83214	7.74527	7.65648	7.57499		7.42224
132	72.5512	7.8394	7.74777	7.65704	7.57393		7.42356
133	73.1012	7.8336	7.75054	7.65113	7.57424		7.42411
134	73.6512	7.83104	7.74389	7.65903	7.57362		7.42154
135	74.2012	7.83444	7.73737	7.64357	7.57245		7.42192
136	74.7512	7.81972	7.74072	7.65333	7.58146		7.41515
137	75.2512	7.82448	7.74572	7.64554	7.57053		7.42014
138	75.8012	7.82769	7.74504	7.65267	7.56843		7.41927
139	76.3512	7.83249	7.74678	7.65317	7.57986		7.42201
140	76.9012	7.83374	7.74696	7.65366	7.56793		7.42109
141	77.4512	7.83509	7.74987	7.64296	7.57082		7.42169
142	78.0012	7.83267	7.74728	7.65145	7.56973		7.42121
143	78.5512	7.82891	7.74059	7.64543	7.57764		7.41857
144	79.1012	7.82466		7.65102	7.57045		7.42154
145	79.6513	7.82905		7.6458	7.57516		7.41672
146	80.2012	7.8281		7.64175	7.56556		7.42381
147	80.7512	7.83525		7.64829	7.56576		7.42398
148	81.3012	7.82844		7.65931	7.5623		7.41602
149	81.8512	7.82661		7.65198	7.5686		7.42172
150	82.4013	7.83042		7.65276	7.57051		7.41941
151	82.9512	7.83757		7.6454	7.56739		7.41579
152	83.5013	7.82717		7.65806	7.56438		7.42474
153	84.0512	7.83062		7.64747	7.5697		7.42168
154	84.6012	7.83549		7.64664	7.56731		7.41918
155	85.1513	7.82677		7.63653	7.56686		7.42136
156	85.7012	7.84025		7.64429	7.57125		7.41763
157	86.2513	7.8235		7.64484	7.57915		7.42121
158	86.8012	7.83235		7.64479	7.57157		7.41234
159	87.3012	7.82154		7.64558	7.56919		7.4193
160	87.8513	7.82022		7.64645	7.56769		7.41871
161	88.4013	7.82654		7.64806	7.57235		7.42053
162	88.9512	7.83063		7.64569	7.56652		7.4205
163	89.5013	7.81555		7.64189	7.57335		7.42263
164	90.0512	7.84216		7.64641	7.55672		7.41816
165	90.6013	7.82555		7.64576	7.56698		7.41416
166	91.1513	7.82377		7.64357	7.56429		7.4172
167	91.7013	7.83357		7.6429	7.57103		7.41586
168	92.2513	7.82184		7.64872	7.56903		7.42359
169	92.8012	7.82953		7.64407	7.56296		7.41755
170	93.3513	7.82718		7.645	7.57041		7.41627
171	93.9013	7.82009		7.64412	7.56788		7.41106
172	94.4513	7.82525		7.64753	7.57242		7.41692
173	95.0013	7.82269		7.64366	7.56978		7.42337
174	95.5512	7.82797		7.64472	7.55488		7.41715
175	96.1013	7.8269		7.6465	7.57125		7.41657
176	96.6513	7.82386		7.63992	7.56576		7.422
177	97.2012	7.82726		7.64079	7.56475		7.41821
178	97.7512	7.83006		7.64469	7.56387		7.41503
179	98.3012	7.82841		7.64628	7.57317		7.41089
180	98.8512	7.81833		7.64426	7.56516		7.42039
181	99.4012	7.82405		7.64719	7.55973		7.41693
182	99.9512	7.82701		7.65446	7.56451		7.41133
183	100.501	7.8302		7.6437	7.56527		7.4137
184	101.051	7.81873		7.6483	7.56572		7.41544
185	101.601	7.84189		7.63864	7.56775		7.41438
186	102.151	7.83148		7.64074	7.55921		7.41519
187	102.701	7.83549		7.64803	7.56303
188	103.251	7.82155		7.64061	7.55623
189	103.801	7.83038		7.6512	7.57348
190	104.351	7.82436		7.64357	7.55978
191	104.901	7.83165		7.64084	7.56582
192	105.451	7.82458		7.64137	7.56354
193	105.951	7.81937		7.64993	7.55651
194	106.501	7.83855		7.64362	7.55796
195	107.051	7.81403		7.63667	7.56476
196	107.601	7.83616		7.64432	7.55475
197	108.151	7.82694		7.64058	7.56462
198	108.701	7.82731		7.64853	7.55298
199	109.251	7.83175		7.64246	7.56417
200	109.801	7.83858		7.64824	7.55401
201	110.351	7.81666		7.64429	7.5629
202	110.901	7.82371		7.64933	7.55215
203	111.451	7.82502		7.64443	7.56865
204	112.001	7.81749		7.64181	7.56417
205	112.501	7.81845		7.64318	7.55906
206	113.051	7.82772		7.64452	7.56275
207	113.601	7.82377		7.63883	7.55615
208	114.151	7.8265		7.63752	7.56135
209	114.701	7.82985		7.64171	7.56367
210	115.251	7.83353		7.65016	7.56446
211	115.801	7.82076		7.62782	7.55701
212	116.351	7.83414		7.6384	7.56261
213	116.901	7.8164		7.64249	7.56419
214	117.451	7.83078		7.64291	7.55592
215	118.001	7.82893		7.64519	7.56009
216	118.551	7.82811		7.64406	7.55862
217	119.051	7.82612		7.64146	7.55952
218	119.601	7.82458		7.63711	7.56336
219	120.151	7.82328		7.64157	7.56023
220	120.701	7.83317		7.64534	7.55434
221	121.251	7.82788		7.64087	7.56067
222	121.805	7.81716		7.64148	7.5539
223	122.351	7.82763		7.63636	7.56051
224	122.901	7.827		7.63065	7.5511
225	123.455	7.82625		7.63842	7.55919
226	124.001	7.8216		7.63826	7.56046
227	124.551	7.8061		7.63591	7.55212
228	125.101	7.83251		7.6447	7.56213
229	125.651	7.81614		7.64434	7.55733
230	126.201	7.83618		7.64382	7.55941
231	126.751	7.82784		7.64032	7.56092
232	127.301	7.82614		7.64303	7.55606
233	127.851	7.82574		7.63268	7.55246
234	128.401	7.82467		7.63621	7.55907
235	128.951	7.83964		7.63502	7.54898
236	129.505	7.82662		7.64407	7.55829
237	130.055	7.82541		7.63885	7.5625
238	130.601	7.81944		7.64697	7.5562
239	131.151	7.83096		7.6437	7.55785
240	131.705	7.81433		7.64156	7.5548
241	132.255	7.82177		7.63773	7.55873
242	132.805	7.82663		7.64055	7.55538
243	133.351	7.82319		7.63819	7.55617
244	133.905	7.82012		7.64023	7.55138
245	134.455	7.8272		7.64497	7.55328
246	135.005	7.8249		7.63274	7.55638
247	135.555	7.82149		7.6335	7.56057
248	136.105	7.81686		7.64047	7.55572
249	136.655	7.82836		7.64052	7.55383
250	137.205	7.82292		7.63798	7.561
251	137.805	7.81327		7.64701	7.54738
252	138.355	7.81872		7.6356	7.56361
253	138.905	7.81406		7.63394	7.55794
254	139.455	7.82361		7.63147	7.56131
255	140.055	7.82158		7.64245	7.55637
256	140.605	7.82284		7.63634	7.55321
257	141.155	7.82479		7.63541	7.5519
258	141.705	7.81437		7.63508	7.55294
259	142.305	7.82827		7.63465	7.55635
260	142.855	7.82931		7.63723	7.55693
261	143.405	7.81145		7.64131	7.54531
262	144.005	7.82524		7.63384	7.55157
263	144.555	7.81696		7.63068	7.55465
264	145.105	7.81856		7.63875	7.55294
265	145.655	7.8159		7.64021	7.55243
266	146.255	7.83047		7.63354	7.55134
267	146.805	7.81647		7.63862	7.55163
268	147.355	7.82023		7.6318	7.55541
269	147.905	7.82781		7.63695	7.5534
270	148.505	7.80969		7.63657	7.5579
271	149.055	7.8194		7.63444	7.55506
272	149.605	7.82134		7.63062	7.54969
273	150.155	7.8259		7.64291	7.55393
274	150.755	7.82988		7.63359	7.55307
275	151.305	7.8161		7.64677	7.54431
276	151.905	7.82587		7.63336	7.55494
277	152.455	7.81003		7.63556	7.55344
278	153.005	7.81336		7.63781	7.55067
279	153.605	7.82488		7.62671	7.54756
280	154.155	7.82101		7.63728	7.54788
281	154.705	7.81088		7.63394	7.55372
282	155.255	7.82612		7.64019	7.55811
283	155.855	7.81389		7.63575	7.55289
284	156.405	7.82371		7.63403	7.55367
285	156.955	7.83026		7.63389	7.55379
286	157.505	7.81675		7.63798	7.54671
287	158.105	7.81265		7.63911	7.54598
288	158.655	7.82249		7.6312	7.54683
289	159.205	7.81872		7.64681	7.55404
290	159.805	7.81967		7.63437	7.54191
291	160.355	7.82266		7.63393	7.54912
292	160.905	7.81162		7.63414	7.55556
293	161.46	7.81834		7.63998	7.55136
294	162.06	7.82759		7.63079	7.55301
295	162.605	7.81793		7.63629	7.55223
296	163.16	7.81306		7.64231	7.55165
297	163.705	7.81717		7.62932	7.54724
298	164.305	7.82263		7.64108	7.55824
299	164.86	7.81938		7.6348	7.54556
300	165.46	7.82346		7.6347	7.54213
301	166.005	7.82113		7.62981	7.55681
302	166.605	7.81771		7.6363	7.55292
303	167.16	7.81911		7.63247	7.54708
304	167.705	7.81985		7.63072	7.54746
305	168.305	7.82469		7.63841	7.55138
306	168.86	7.81365		7.63003	7.54541
307	169.46	7.81688		7.63666	7.55212
308	170.006	7.8006		7.63872	7.55773
309	170.555	7.82613		7.63317	7.54543
310	171.16	7.82384		7.63257	7.54976
311	171.705	7.823		7.64083	7.55109
312	172.26	7.81883		7.63397	7.54863
313	172.86	7.81758		7.62661	7.54322
314	173.405	7.81914		7.63986	7.55358
315	174.005	7.81562		7.62907	7.54617
316	174.56	7.81128		7.63089	7.55433
317	175.105	7.81348		7.6331	7.53776
318	175.705	7.82669		7.63396	7.56297
319	176.26	7.80966		7.64151	7.55676
320	176.805	7.82437		7.63064	7.55412
321	177.36	7.82084		7.6343	7.54301
322	177.905	7.81495		7.62715	7.54471
323	178.505	7.82162		7.64044	7.54263
324	179.06	7.82839		7.6257	7.54616
325	179.605	7.81191		7.62748	7.55614
326	180.205	7.8213		7.63286	7.55865
327	180.76	7.82276		7.63412	7.55064
328	181.305	7.81753		7.62691	7.55051
329	181.906	7.8134		7.63202
330	182.46	7.80612		7.63401
331	183.005	7.82267		7.63665
332	183.56	7.82108		7.62795
333	184.16	7.82203		7.62808
334	184.71	7.8142		7.63163
335	185.305	7.82393		7.62703
336	185.86	7.81634		7.62923
337	186.46	7.82007		7.62969
338	187.005	7.81401		7.63044
339	187.56	7.8191		7.63042
340	188.16	7.82562		7.63547
341	188.705	7.81724		7.63042
342	189.26	7.81196		7.62647
343	189.805	7.82183		7.6272
344	190.36	7.81551		7.63061
345	190.906	7.81968		7.62699
346	191.46	7.82434		7.62495
347	192.06	7.80584		7.62667
348	192.605	7.81761		7.63504
349	193.16	7.82695		7.63544
350	193.705	7.83232		7.6233
351	194.306			7.62332
352	194.86			7.62762
353	195.406			7.63046
354	195.96			7.63485
355	196.56			7.62739
356	197.106			7.63205
357	197.66			7.62573
358	198.26			7.62942
359	198.806			7.62766
360	199.36			7.62847
361	199.906			7.62655
362	200.46			7.62703
363	201.06			7.62901
364	201.606			7.63033
365	202.16			7.63072
366	202.706			7.63408
367	203.26			7.62369
368	203.806			7.63074
369	204.36			7.62686
370	204.906			7.62994
371	205.46			7.63305
372	206.06			7.62471
373	206.606			7.63525
374	207.16			7.62776
375	207.706			7.63346
376	208.26			7.6283
377	208.806			7.63342
378	209.36			7.63228
379	209.906			7.63656
380	210.46			7.63558
381	211.06			7.63165
382	211.606			7.62843
383	212.16			7.6222
384	212.706			7.63309
385	213.26			7.62376
386	213.806			7.62732
387	214.36			7.62476
388	214.906			7.62648
389	215.46			7.6256
390	216.06			7.63283
391	216.606			7.62845
392	217.16			7.61938
393	217.706			7.62966
394	218.26			7.62885
395	218.806			7.62482
396	219.36			7.63228
397	219.906			7.6206
398	220.46			7.62777

## Sheet: NhaA WT-like
	Time (sec)	NhaA_WT_Li40_15C_2	NhaA_WT_Li40_25C_2	NhaA_WT_Li40_35C_2	NhaA_WT_Li40_45C_2	NhaA_WT_Li40_55C_2	NhaA_WT_Li40_65C_2
0	0.05	7.69627			7.42361		7.27367
1	0.6	7.7022	7.60145	7.50685	7.42181	7.34818	7.28011
2	1.15125	7.7034	7.60699	7.50844	7.42743	7.34746	7.2719
3	1.705	7.69219	7.61183	7.51337	7.42256	7.35147	7.27782
4	2.25125	7.69695	7.60726	7.50812	7.42638	7.348	7.28573
5	2.805	7.69999	7.60433	7.51485	7.42524	7.35105	7.2697
6	3.35125	7.69639	7.60709	7.51321	7.42335	7.34738	7.27506
7	3.905	7.70391	7.6065	7.50507	7.42317	7.34743	7.27898
8	4.45125	7.69275	7.60871	7.51039	7.42597	7.3485	7.26812
9	5.005	7.7046	7.60785	7.50088	7.42309	7.35043	7.27487
10	5.555	7.69671	7.60557	7.51759	7.42742	7.34656	7.27326
11	6.10125	7.69663	7.60581	7.5056	7.42364	7.34287	7.2729
12	6.65125	7.69767	7.60446	7.50911	7.4194	7.34667	7.272
13	7.205	7.69833	7.60752	7.50613	7.419	7.34825	7.27197
14	7.75125	7.69965	7.60678	7.50864	7.42248	7.34474	7.27158
15	8.305	7.70423	7.60821	7.51275	7.42098	7.34523	7.2702
16	8.855	7.69836	7.60577	7.50703	7.42139	7.3476	7.27424
17	9.405	7.70006	7.61027	7.5057	7.42227	7.34561	7.27132
18	9.955	7.70048	7.60985	7.51055	7.41684	7.3427	7.27123
19	10.505	7.70474	7.60779	7.51714	7.42101	7.349	7.27303
20	11.055	7.70566	7.60964	7.50962	7.42547	7.34565	7.277
21	11.605	7.69333	7.59963	7.50529	7.41744	7.34323	7.26756
22	12.1512	7.70407	7.60496	7.51279	7.41697	7.34462	7.27538
23	12.705	7.70189	7.61258	7.50943	7.41887	7.34994	7.27245
24	13.255	7.70347	7.61146	7.5061	7.42087	7.34558	7.27279
25	13.805	7.70687	7.61152	7.51657	7.42643	7.34888	7.27431
26	14.355	7.69588	7.61056	7.5113	7.42182	7.3418	7.27118
27	14.905	7.69584	7.60982	7.50426	7.42613	7.34717	7.27191
28	15.455	7.70228	7.60448	7.50746	7.4218	7.34655	7.27494
29	16.005	7.70045	7.60336	7.51048	7.42417	7.3433	7.2729
30	16.555	7.70573	7.61017	7.51223	7.42417	7.34715	7.27016
31	17.105	7.69972	7.61193	7.50838	7.41892	7.34463	7.27074
32	17.655	7.70196	7.61898	7.51277	7.41729	7.34911	7.27226
33	18.205	7.70227	7.61076	7.50883	7.42379	7.34587	7.26872
34	18.755	7.70138	7.60362	7.50843	7.41978	7.34614	7.27177
35	19.305	7.69728	7.60394	7.51023	7.42375	7.34572	7.27205
36	19.855	7.69828	7.60965	7.50535	7.42343	7.35019	7.27183
37	20.405	7.69651	7.59799	7.51121	7.42308	7.34274	7.27271
38	20.955	7.69883	7.603	7.51821	7.42427	7.34398	7.26837
39	21.505	7.70192	7.60703	7.51082	7.42447	7.33979	7.27335
40	22.055	7.7059	7.60377	7.50747	7.41912	7.34435	7.27202
41	22.555	7.70121	7.60464	7.50867	7.4201	7.34349	7.26618
42	23.105	7.70006	7.60824	7.50937	7.41923	7.34243	7.27066
43	23.655	7.70047	7.60917	7.50917	7.4163	7.33872	7.27115
44	24.205	7.7022	7.60523	7.5067	7.4217	7.33935	7.27056
45	24.755	7.70339	7.60865	7.51037	7.41838	7.34465	7.27165
46	25.305	7.70159	7.60944	7.51118	7.41973	7.34201	7.27342
47	25.855	7.70284	7.60749	7.50866	7.425	7.34414	7.26925
48	26.405	7.70237	7.60975	7.50445	7.42256	7.34065	7.27385
49	26.955	7.68923	7.59991	7.50653	7.41389	7.34641	7.2757
50	27.505	7.69744	7.60695	7.5053	7.42401	7.33978	7.27195
51	28.055	7.70995	7.59833	7.51036	7.4179	7.34496	7.26411
52	28.605	7.70092	7.60151	7.51109	7.4255	7.34148	7.27195
53	29.105	7.7016	7.61093	7.50707	7.42326	7.35019	7.27573
54	29.655	7.70674	7.60675	7.51152	7.42445	7.34015	7.2745
55	30.205	7.69569	7.60853	7.49676	7.42633	7.3428	7.26491
56	30.755	7.71607	7.636	7.54402	7.44366	7.3836	7.36929
57	31.3112	7.72907	7.63973	7.57483	7.46552	7.40784	7.36863
58	31.855	7.73501	7.65989	7.57685	7.49022	7.42355	7.38506
59	32.405	7.74562	7.66146	7.58211	7.49688	7.42905	7.39582
60	32.955	7.73659	7.67076	7.59123	7.50384	7.44372	7.4118
61	33.505	7.7506	7.67328	7.58957	7.50269	7.45678	7.4235
62	34.055	7.73848	7.67295	7.59483	7.50508	7.45595	7.4248
63	34.605	7.75547	7.67617	7.59315	7.51452	7.46538	7.44139
64	35.155	7.75699	7.68254	7.60138	7.52434	7.47313	7.43993
65	35.705	7.76308	7.68938	7.59792	7.51898	7.47278	7.45384
66	36.255	7.76867	7.68578	7.59899	7.53074	7.47468	7.45774
67	36.805	7.76048	7.67824	7.60168	7.53239	7.48264	7.46164
68	37.355	7.76188	7.68385	7.60523	7.53179	7.47838	7.47027
69	37.905	7.76374	7.68286	7.60762	7.52981	7.48619	7.4712
70	38.455	7.76033	7.68726	7.60559	7.53324	7.48871	7.47888
71	39.005	7.76636	7.68781	7.61518	7.53861	7.49124	7.47849
72	39.555	7.77018	7.68011	7.60966	7.53993	7.49491	7.48742
73	40.055	7.76076	7.68332	7.61418	7.54499	7.49628	7.48166
74	40.605	7.76434	7.69396	7.61113	7.54457	7.50182	7.49351
75	41.155	7.76865	7.69306	7.62155	7.54193	7.50197	7.49743
76	41.705	7.76576	7.69203	7.61164	7.55013	7.50353	7.49779
77	42.255	7.76299	7.68652	7.61819	7.54686	7.50612	7.50117
78	42.805	7.77066	7.68836	7.62497	7.54972	7.50631	7.49745
79	43.305	7.77116	7.68832	7.61412	7.54467	7.51563	7.50473
80	43.855	7.76626	7.69476	7.61774	7.54537	7.51967	7.50089
81	44.405	7.76527	7.69913	7.61869	7.55568	7.52004	7.51322
82	44.955	7.77062	7.69424	7.61469	7.55438	7.52028	7.51209
83	45.5113	7.77308	7.70063	7.62259	7.55307	7.52061	7.51325
84	46.0538	7.77554	7.69967	7.61995	7.55641	7.52281	7.51708
85	46.605	7.76992	7.69932	7.62207	7.56373	7.51882	7.51895
86	47.155	7.7691	7.69973	7.62733	7.56533	7.52708	7.51625
87	47.705	7.77139	7.69906	7.6309	7.56928	7.53057	7.5207
88	48.255	7.76577	7.69488	7.62307	7.56686	7.53163	7.52949
89	48.805	7.77153	7.70055	7.62812	7.57023	7.52778	7.52426
90	49.355	7.77515	7.70736	7.62821	7.57287	7.52882	7.53032
91	49.905	7.77314	7.7006	7.62394	7.56772	7.53758	7.52709
92	50.455	7.77391	7.70208	7.62829	7.56125	7.53656	7.52954
93	51.005	7.77504	7.7009	7.62578	7.56346	7.54023	7.52507
94	51.555	7.77906	7.70381	7.63167	7.57198	7.54062	7.5283
95	52.105	7.77307	7.70154	7.62667	7.56507	7.53936	7.52889
96	52.655	7.77679	7.70571	7.63734	7.57966	7.53899	7.53104
97	53.205	7.77865	7.69993	7.6355	7.57665	7.54728	7.53802
98	53.755	7.77056	7.69905	7.6345	7.57248	7.54402	7.54024
99	54.255	7.78268	7.70081	7.63762	7.58201	7.54721	7.53679
100	54.805	7.77426	7.70594	7.63197	7.57403	7.5473	7.54175
101	55.355	7.77761	7.71257	7.64121	7.57549	7.55064	7.53257
102	55.905	7.777	7.70463	7.63982	7.58084	7.5493	7.53838
103	56.455	7.78755	7.71106	7.63775	7.57774	7.55716	7.53801
104	56.955	7.77477	7.70739	7.63936	7.57789	7.55042	7.54116
105	57.505	7.77685	7.70572	7.63698	7.58087	7.55509	7.53339
106	58.055	7.78707	7.71537	7.64131	7.57534	7.55732	7.54118
107	58.605	7.78706	7.7035	7.63773	7.58153	7.55476	7.53929
108	59.155	7.78192	7.70014	7.64022	7.58311	7.56319	7.54697
109	59.705	7.77944	7.69843	7.63961	7.58436	7.56303	7.54238
110	60.255	7.79073	7.69913	7.64187	7.5789	7.55894	7.54264
111	60.805	7.78697	7.71032	7.63817	7.58457	7.56396	7.5416
112	61.355	7.78268	7.71599	7.64223	7.58732	7.56553	7.5381
113	61.905	7.79172	7.71114	7.63657	7.58749	7.56901	7.54195
114	62.455	7.78559	7.70746	7.64057	7.59507	7.56424	7.55073
115	63.005	7.79051	7.7066	7.64572	7.58748	7.57007	7.54471
116	63.555	7.78462	7.71543	7.64237	7.59531	7.57431	7.54746
117	64.055	7.77947	7.70677	7.64505	7.59008	7.56608	7.54824
118	64.605	7.78617	7.70929	7.6437	7.59074	7.56589	7.54377
119	65.155	7.78511	7.71444	7.64477	7.59272	7.56466	7.54953
120	65.705	7.79496	7.71293	7.64499	7.59565	7.56591	7.54499
121	66.255	7.78425	7.72318	7.64771	7.59426	7.5693	7.55455
122	66.805	7.79157	7.71502	7.64855	7.5972	7.56583	7.5417
123	67.355	7.78143	7.7174	7.63929	7.59242	7.56689	7.54687
124	67.905	7.77708	7.70438	7.64933	7.59478	7.57288	7.5504
125	68.455	7.78085	7.72175	7.64774	7.58965	7.57373	7.54702
126	69.005	7.78668	7.71786	7.64683	7.60451	7.56837	7.55135
127	69.555	7.8021	7.71618	7.64985	7.59284	7.57681	7.55319
128	70.105	7.78857	7.71355	7.64888	7.5988	7.5739	7.55144
129	70.655	7.78355	7.71805	7.6507	7.5999	7.57158	7.55017
130	71.205	7.79578	7.71617	7.65011	7.6062	7.57177	7.53979
131	71.755	7.79097	7.71837	7.65089	7.59659	7.57555	7.54827
132	72.2563	7.79018	7.72043	7.65229	7.59845	7.57455	7.54692
133	72.855	7.79262	7.72599	7.64766	7.60782	7.57795	7.54618
134	73.405	7.78943	7.71612	7.65359	7.59835	7.58389	7.55378
135	73.955	7.78974	7.71491	7.65927	7.60234	7.57149	7.54952
136	74.505	7.79358	7.71913	7.6521	7.60142	7.58085	7.5555
137	75.055	7.79055	7.71274	7.64967	7.6015	7.5832	7.5475
138	75.605	7.79042	7.72001	7.64679	7.60245	7.58078	7.54592
139	76.155	7.79141	7.72151	7.65167	7.60521	7.57553	7.55266
140	76.705	7.7907	7.72507	7.65596	7.60359	7.57723	7.54696
141	77.255	7.7939	7.72017	7.64891	7.60451	7.57888	7.54827
142	77.805	7.7928	7.72436	7.65559	7.6041	7.58221	7.54728
143	78.355	7.79036	7.7188	7.65872	7.61116	7.58145	7.55173
144	78.905	7.79093	7.71714	7.66192	7.60683	7.58409	7.5552
145	79.455	7.78932	7.72319	7.65442	7.6098	7.58177	7.55302
146	80.005	7.79471	7.71557	7.65819	7.60546	7.58648	7.55602
147	80.555	7.78802	7.72597	7.65384	7.60616	7.58243	7.54838
148	81.055	7.79878	7.71804	7.65287	7.61134	7.58553	7.54911
149	81.6062	7.78879	7.73162	7.65457	7.61203	7.58417	7.54988
150	82.1562	7.79232	7.71929	7.65711	7.61242	7.58378	7.55823
151	82.7063	7.79893	7.71709	7.65003	7.61207	7.58507	7.55248
152	83.2562	7.79216	7.72387	7.6642	7.61441	7.58263	7.54842
153	83.7562	7.79625	7.72311	7.65633	7.60638	7.58393	7.55155
154	84.3062	7.78496	7.72146	7.65903	7.60972	7.58079	7.5515
155	84.86	7.792	7.72088	7.66085	7.61013	7.58782	7.5568
156	85.4062	7.79415	7.72508	7.66225	7.61663	7.58831	7.55263
157	85.9563	7.79292	7.73096	7.66854	7.61376	7.58906	7.54902
158	86.5062	7.79404	7.72651	7.66511	7.61888	7.58883	7.55476
159	87.0563	7.7999	7.71993	7.6714	7.6171	7.58997	7.55644
160	87.61	7.7974	7.72691	7.65929	7.61405	7.591	7.55414
161	88.1562	7.79682	7.72844	7.66739	7.61586	7.60688	7.55666
162	88.7063	7.79124	7.7363	7.66498	7.61384	7.59175	7.55468
163	89.3063	7.7992	7.7326	7.66519	7.61465	7.58108	7.54841
164	89.8562	7.79994	7.72025	7.66023	7.61575	7.58748	7.55256
165	90.4063	7.79761	7.72752	7.6637	7.62129	7.5856	7.55804
166	90.9563	7.8034	7.72126	7.66335	7.61695	7.59051	7.55069
167	91.5563	7.7924	7.72291	7.66606	7.61521	7.59064	7.55016
168	92.1062	7.79537	7.72383	7.6662	7.62146	7.58509	7.55888
169	92.7063	7.79952	7.72377	7.66653	7.61531	7.59621	7.55037
170	93.2563	7.79625	7.7212	7.66274	7.62266	7.58664	7.54933
171	93.8063	7.79482	7.7255	7.66466	7.62362	7.59159	7.54973
172	94.4062	7.79078	7.73047	7.6673	7.62369	7.59246	7.55222
173	94.9563	7.79753	7.71948	7.6705	7.62601	7.59302	7.54818
174	95.5562	7.80793	7.7266	7.66795	7.6294	7.59577	7.55458
175	96.1062	7.79489	7.72448	7.66304	7.6212	7.5868	7.54732
176	96.71	7.80633	7.73084	7.6694	7.62534	7.58999	7.54973
177	97.2562	7.80225	7.73322	7.67071	7.63286	7.59872	7.54899
178	97.8063	7.79088	7.72896	7.66481	7.62159	7.59385	7.55204
179	98.41	7.80408	7.73039	7.66987	7.62355	7.5847	7.55368
180	98.96	7.79366	7.72833	7.6725	7.62608	7.59875	7.54364
181	99.51	7.80159	7.72495	7.6712	7.62407	7.59672	7.54955
182	100.11	7.79964	7.72861	7.67202	7.6295	7.59522	7.55075
183	100.66	7.7989	7.73336	7.67549	7.62856	7.59605	7.55031
184	101.21	7.80253	7.72461	7.66804	7.62299	7.59588	7.55117
185	101.81	7.80448	7.73122	7.66767	7.62482	7.60049	7.55405
186	102.36	7.79927	7.72929	7.66885	7.62181	7.59247	7.55533
187	102.91	7.81241	7.72914	7.67281	7.63064	7.59037	7.54928
188	103.51	7.80173	7.72849	7.66842	7.62811	7.59586	7.55551
189	104.06	7.79457	7.73125	7.67264	7.62773	7.59111	7.54717
190	104.611	7.79493	7.72905	7.66855	7.62656	7.59855	7.55301
191	105.21	7.80767	7.73091	7.66764	7.63215	7.59312	7.55732
192	105.76	7.80831	7.7405	7.67479	7.62643	7.59645	7.5498
193	106.36	7.80922	7.72929	7.67773	7.62773	7.59786	7.5493
194	106.91	7.79756	7.72637	7.67317	7.63249	7.59559	7.55175
195	107.46	7.79801	7.73135	7.67996	7.63123	7.59653	7.55277
196	108.06	7.79286	7.73687	7.67112	7.63314	7.59366	7.54793
197	108.61	7.79833	7.7376	7.67851	7.62655	7.59767	7.54846
198	109.21	7.80211	7.73763	7.66644	7.63416	7.59683	7.55054
199	109.76	7.80563	7.73514	7.67189	7.63078	7.6007	7.56208
200	110.36	7.80886	7.74036	7.67078	7.62615	7.59053	7.5497
201	110.91	7.80347	7.73248	7.67184	7.6403	7.59875	7.54509
202	111.461	7.79729	7.73155	7.67555	7.63613	7.59941	7.55467
203	112.06	7.80228	7.73701	7.68067	7.63438	7.59662	7.55334
204	112.61	7.80899	7.74113	7.67167	7.63247	7.59361	7.55606
205	113.21	7.80703	7.73101	7.6751	7.63295	7.59214	7.55124
206	113.76	7.80713	7.73104	7.67524	7.63615	7.5944	7.55089
207	114.36	7.80435	7.7332	7.67141	7.63458	7.59921	7.55131
208	114.91	7.80252	7.73465	7.67451	7.63586	7.59929	7.55532
209	115.46	7.80905	7.73327	7.67722	7.6331	7.59791	7.54378
210	116.011	7.80699	7.73562	7.67593	7.63495	7.59849	7.55102
211	116.61	7.80335	7.744	7.67144	7.63501	7.60005	7.54885
212	117.16	7.79592	7.73063	7.67367	7.62971	7.59717	7.5452
213	117.76	7.8148	7.74134	7.67395	7.62982	7.59754	7.54303
214	118.31	7.8009	7.73904	7.68075	7.62888	7.59645	7.55181
215	118.91	7.80891	7.7296	7.67603	7.63368	7.59525	7.54923
216	119.46	7.80812	7.72317	7.67535	7.63046	7.60367	7.54821
217	120.01	7.80197	7.73392	7.67998	7.63675	7.59677	7.54681
218	120.61	7.82248	7.73993	7.68449	7.64282	7.59781	7.5488
219	121.16	7.80729	7.72823	7.68924	7.63888	7.60725	7.54442
220	121.76	7.81536	7.73145	7.68933	7.62594	7.60239	7.54939
221	122.315	7.81205	7.74071	7.67391	7.63872	7.60414	7.54847
222	122.861	7.81045	7.73149	7.67922	7.63526	7.60003	7.55318
223	123.46	7.80492	7.73544	7.67916	7.63409	7.6025	7.54175
224	124.015	7.81045	7.74443	7.68276	7.63024	7.60198
225	124.615	7.81308	7.7418	7.67586	7.64072	7.6033
226	125.16	7.82041	7.73125	7.69003	7.62794	7.59527
227	125.715	7.80626	7.73226	7.67965	7.63616	7.59622
228	126.314	7.8174	7.73935	7.68154	7.63651	7.59796
229	126.861	7.81741	7.74144	7.67671	7.63873	7.60147
230	127.411	7.80959	7.74051	7.6846	7.63726	7.59605
231	128.011	7.82629	7.73163	7.691	7.6364	7.60125
232	128.56	7.81239	7.74306	7.68946	7.63226	7.59018
233	129.165	7.80955	7.74042	7.67762	7.63465	7.60648
234	129.71	7.81269	7.74443	7.68067	7.63968	7.60911
235	130.265	7.81084	7.73908	7.67509	7.63074	7.6119
236	130.865	7.80308	7.74119	7.6868	7.63806	7.60729
237	131.41	7.8108	7.74422	7.68139	7.63874	7.60846
238	132.011	7.80386	7.73698	7.687	7.64103	7.60373
239	132.565	7.80564	7.73228	7.68362	7.64093	7.60115
240	133.111	7.80244	7.73889	7.68661	7.6516	7.60755
241	133.71	7.8123	7.74203	7.67752	7.63418	7.60597
242	134.265	7.80088	7.74618	7.67568	7.64789	7.60544
243	134.865	7.80738	7.7392	7.68787	7.64117	7.60191
244	135.411	7.8151	7.74373	7.69377	7.645	7.601
245	136.01	7.80549	7.73812	7.67892	7.64471	7.59637
246	136.565	7.81726	7.74136	7.69001	7.63851	7.60648
247	137.111	7.81198	7.74046	7.6784	7.63545	7.60412
248	137.71	7.82407	7.7381	7.68483	7.64212	7.60263
249	138.265	7.8142	7.74886	7.68194	7.64531	7.59701
250	138.811	7.80746	7.73228	7.68457	7.64383	7.60085
251	139.41	7.80089	7.74536	7.68818	7.6365	7.6009
252	139.965	7.82247	7.73855	7.68786	7.64348	7.60927
253	140.51	7.81233	7.74415	7.68604	7.63666	7.60332
254	141.11	7.81192	7.73564	7.6878	7.6414	7.60805
255	141.665	7.81795	7.74082	7.68944	7.64974	7.60029
256	142.211	7.81398	7.74372	7.68506	7.64948	7.60277
257	142.765	7.80729	7.74454	7.68761	7.64444	7.61235
258	143.311	7.8147	7.74163	7.68352	7.64374	7.60598
259	143.865	7.81011	7.73682	7.68096	7.64515	7.60167
260	144.411	7.81517	7.74316	7.68193	7.65194	7.6019
261	144.965	7.81671	7.74405	7.68346	7.64469	7.61159
262	145.511	7.81283	7.74587	7.68965	7.64439	7.6095
263	146.065	7.80301	7.7484	7.6824	7.64849	7.59975
264	146.611	7.81699	7.74567	7.68354	7.64987	7.60085
265	147.165	7.80657	7.7464	7.69413	7.64985	7.59892
266	147.711	7.82111	7.74717	7.68629	7.65277	7.60355
267	148.265	7.81836	7.74899	7.68654	7.64991	7.60814
268	148.811	7.81774	7.74252	7.689	7.65056	7.60481
269	149.361	7.8139	7.7487	7.69511	7.6521	7.60385
270	149.911	7.8113	7.74506	7.69954	7.63996	7.60835
271	150.465	7.81218	7.742	7.68951	7.64533	7.60295
272	151.015	7.81716	7.74619	7.69238	7.65111	7.61043
273	151.561	7.81369	7.74278	7.6872	7.65244	7.61045
274	152.111	7.81455	7.74816	7.68412	7.64256	7.60721
275	152.711	7.80828	7.75412	7.68695	7.64552	7.60519
276	153.265	7.81425	7.75073	7.6917	7.64937	7.60431
277	153.811	7.80531	7.7436	7.69392	7.64669	7.60836
278	154.361	7.81861	7.74604	7.68903	7.64694	7.60705
279	154.911	7.80589	7.73775	7.69005	7.64582	7.60134
280	155.465	7.81787	7.7604	7.69591	7.65131	7.61234
281	156.065	7.81208	7.74888	7.68222	7.64402	7.60338
282	156.611	7.82119	7.74648	7.68729	7.63751	7.60774
283	157.165	7.81837	7.74247	7.69391	7.65061	7.60896
284	157.711	7.82004	7.73844	7.68912	7.65089	7.60554
285	158.265	7.81469	7.75302	7.69153	7.64747	7.60096
286	158.811	7.81523	7.74363	7.69602	7.64701	7.60025
287	159.361	7.82208	7.74914	7.68464	7.65288	7.60479
288	159.911	7.81639	7.74419	7.6911	7.64669	7.60506
289	160.465	7.81738	7.74965	7.69334	7.65886	7.60189
290	161.015	7.81714	7.74545	7.69218	7.65169	7.60462
291	161.561	7.81479	7.74605	7.69145	7.64994	7.60295
292	162.115	7.81828	7.74589	7.69414	7.65152	7.60831
293	162.711	7.82146	7.74958	7.69969	7.64995	7.60026
294	163.265	7.8221	7.73761	7.69783	7.64378	7.60729
295	163.811	7.82586	7.74744	7.69155	7.6495	7.61207
296	164.361	7.81811	7.74356	7.69027	7.65131	7.60589
297	164.911	7.82651	7.75396	7.69553	7.65338	7.61385
298	165.465	7.81606	7.75162	7.69787	7.64892	7.60991
299	166.011	7.82556	7.74597	7.69583	7.65005	7.60992
300	166.565	7.8123	7.7493	7.69666	7.65452	7.60312
301	167.111	7.82688	7.74852	7.69	7.65299	7.61126
302	167.665	7.81664	7.73745	7.70003	7.65256	7.60594
303	168.265	7.81547	7.74966	7.6938	7.64861	7.60356
304	168.811	7.82104	7.7476	7.69086	7.64805	7.61466
305	169.361	7.82013	7.75594	7.69888	7.64992	7.60406
306	169.911	7.82347	7.74935	7.70216	7.65386	7.60522
307	170.465	7.81956	7.75026	7.70387	7.64864	7.61006
308	171.015	7.81873	7.74792	7.69608	7.65329	7.60778
309	171.561	7.8161	7.7516	7.70235	7.65247	7.61338
310	172.111	7.82303	7.74852	7.69416	7.66079	7.60634
311	172.665	7.81883	7.75025	7.6991	7.6501	7.60776
312	173.211	7.80841	7.75204	7.69147	7.65489	7.61273
313	173.765	7.8198	7.75464	7.69612	7.65611	7.59734
314	174.311	7.81934	7.75804	7.6988	7.65451	7.60553
315	174.911	7.80685	7.74575	7.68649	7.65528	7.60364
316	175.465	7.82762	7.7524	7.70459	7.65988	7.60491
317	176.011	7.8186	7.75192	7.69819	7.64741	7.60222
318	176.565	7.82064	7.7476	7.69876	7.65656	7.60217
319	177.111	7.81949	7.75348	7.70491	7.65006	7.60576
320	177.665	7.82387	7.74644	7.6958	7.65296	7.60682
321	178.265	7.81431	7.74702	7.70491	7.66221	7.60289
322	178.811	7.82	7.75355	7.6965	7.65675	7.61389
323	179.361	7.82005	7.75199	7.69258	7.66155	7.60676
324	179.911	7.81978	7.75978	7.70328	7.65474	7.60648
325	180.465	7.82086	7.74704	7.69811	7.66045	7.60707
326	181.015	7.82209	7.75162	7.69518	7.66251	7.6084
327	181.561	7.82661	7.75287	7.69866	7.65821	7.60752
328	182.111	7.82163	7.75341	7.69457		7.59749
329	182.665	7.82303	7.75505	7.70416
330	183.211	7.82584	7.76017	7.70004
331	183.765	7.81601	7.75812	7.70134
332	184.311	7.8256		7.69224
333	184.865

## Sheet: NapA S127A
	Time (sec)	NapA_S127A_Li40_15C_2	NapA_S127A_Li40_25C_2	NapA_S127A_Li40_35C_2	NapA_S127A_Li40_45C_2	NapA_S127A_Li40_55C_2	NapA_S127A_Li40_65C_2
0	0.05	7.82186	7.70763	7.5909	7.48163	7.39336
1	0.6	7.82203	7.7097	7.60247	7.49029	7.39828
2	1.15125	7.8223	7.69993	7.59221	7.48543	7.39951	7.32456
3	1.70125	7.81563	7.71251	7.59642	7.4832	7.39701	7.32119
4	2.25125	7.81836	7.71114	7.59426	7.48372	7.39598	7.32333
5	2.805	7.82281	7.70864	7.59142	7.48147	7.4023	7.31163
6	3.355	7.82195	7.70143	7.59387	7.49241	7.39845	7.32041
7	3.905	7.81847	7.70062	7.59229	7.4807	7.38708	7.31703
8	4.455	7.81681	7.70755	7.59561	7.48389	7.39942	7.3215
9	5.005	7.8283	7.70146	7.58618	7.49199	7.3942	7.31415
10	5.555	7.82515	7.71143	7.60325	7.48405	7.40049	7.32303
11	6.105	7.82107	7.70763	7.58895	7.48857	7.39975	7.32048
12	6.655	7.81916	7.69813	7.58893	7.48701	7.39705	7.3186
13	7.205	7.82303	7.69966	7.5944	7.48701	7.39837	7.32384
14	7.755	7.82518	7.7028	7.5947	7.487	7.39522	7.31209
15	8.305	7.82192	7.71039	7.59216	7.48701	7.39155	7.31406
16	8.855	7.82362	7.707	7.59516	7.48071	7.39924	7.31283
17	9.405	7.82442	7.71129	7.59146	7.48763	7.38897	7.31648
18	9.955	7.82734	7.70922	7.59804	7.48097	7.39755	7.31893
19	10.505	7.82876	7.71131	7.59182	7.48089	7.38856	7.3128
20	11.055	7.81679	7.70339	7.58807	7.48981	7.39576	7.31918
21	11.605	7.82048	7.71153	7.59341	7.48605	7.39679	7.31702
22	12.155	7.82127	7.69895	7.601	7.48806	7.395	7.31987
23	12.705	7.82391	7.6998	7.59636	7.48829	7.39111	7.31969
24	13.255	7.80975	7.70634	7.59522	7.48803	7.39498	7.32129
25	13.805	7.80845	7.70543	7.59361	7.48543	7.39375	7.3144
26	14.355	7.82313	7.70484	7.597	7.48376	7.39468	7.31509
27	14.905	7.81935	7.70299	7.58777	7.48034	7.39196	7.31177
28	15.455	7.82557	7.70405	7.58357	7.48273	7.39807	7.31594
29	16.005	7.81575	7.71155	7.58844	7.49099	7.39737	7.31588
30	16.555	7.81493	7.71044	7.58325	7.48237	7.38966	7.31385
31	17.105	7.82473	7.70554	7.59544	7.48729	7.3952	7.31375
32	17.655	7.82414	7.69784	7.58589	7.47953	7.38969	7.31524
33	18.205	7.81536	7.70084	7.58804	7.4849	7.3957	7.31086
34	18.755	7.8244	7.6973	7.59302	7.49134	7.38721	7.31062
35	19.305	7.81709	7.70603	7.58625	7.4855	7.39399	7.31219
36	19.855	7.82517	7.70273	7.58038	7.48556	7.39552	7.314
37	20.405	7.82439	7.70268	7.59197	7.47894	7.39854	7.31588
38	20.955	7.81887	7.70404	7.59484	7.48495	7.39092	7.31397
39	21.505	7.82097	7.70739	7.59561	7.48666	7.39187	7.31402
40	22.055	7.81193	7.70976	7.58848	7.48263	7.39397	7.31162
41	22.605	7.81538	7.70002	7.59044	7.49046	7.3956	7.31469
42	23.155	7.82093	7.70817	7.59223	7.48326	7.39677	7.31565
43	23.655	7.82696	7.70926	7.58279	7.48264	7.39422	7.31423
44	24.205	7.83184	7.70732	7.5883	7.48321	7.38886	7.3134
45	24.755	7.82072	7.70218	7.59582	7.48506	7.39047	7.31336
46	25.305	7.82352	7.70216	7.58995	7.48545	7.39775	7.31702
47	25.855	7.82184	7.70213	7.58861	7.49131	7.39241	7.32528
48	26.405	7.8291	7.70091	7.59265	7.48502	7.39928	7.30982
49	26.955	7.82006	7.69786	7.58854	7.47917	7.39679	7.31754
50	27.505	7.81607	7.70654	7.58949	7.48673	7.39466	7.31443
51	28.055	7.81784	7.69541	7.59126	7.4882	7.39299	7.31074
52	28.605	7.81697	7.71338	7.58963	7.49055	7.39153	7.31518
53	29.155	7.83788	7.70683	7.59159	7.48761	7.3891	7.31868
54	29.705	7.82032	7.70245	7.58934	7.4823	7.39216	7.31493
55	30.255	7.82601	7.69855	7.58414	7.48558	7.38997	7.31529
56	30.8038	7.85566	7.73437	7.65646	7.5843	7.48886	7.37329
57	31.355	7.85835	7.75655	7.67443	7.61851	7.53397	7.45023
58	31.905	7.84753	7.77016	7.69822	7.63259	7.55082	7.48278
59	32.455	7.86674	7.78561	7.70425	7.6296	7.56378	7.4887
60	33.005	7.89402	7.80579	7.72233	7.64596	7.56259	7.50052
61	33.555	7.89848	7.82578	7.72054	7.65092	7.57831	7.51495
62	34.105	7.90753	7.82114	7.72665	7.65995	7.58187	7.51832
63	34.655	7.90859	7.8271	7.73488	7.669	7.58645	7.51348
64	35.205	7.91847	7.82586	7.74764	7.67217	7.59085	7.52516
65	35.755	7.92549	7.83288	7.75351	7.6708	7.59359	7.53136
66	36.305	7.92632	7.83743	7.75032	7.68529	7.60126	7.53493
67	36.855	7.92245	7.84304	7.76272	7.67758	7.59854	7.5378
68	37.405	7.92399	7.84071	7.76288	7.67784	7.60294	7.53734
69	37.955	7.94332	7.84728	7.75648	7.68151	7.61071	7.54664
70	38.505	7.94484	7.85249	7.76038	7.67876	7.6145	7.53761
71	39.055	7.9276	7.8434	7.75921	7.68473	7.60958	7.54959
72	39.605	7.94422	7.85464	7.77145	7.68824	7.61207	7.55346
73	40.155	7.93997	7.85267	7.76534	7.68992	7.61775	7.54886
74	40.705	7.9478	7.85939	7.7682	7.69023	7.61711	7.5483
75	41.255	7.94998	7.85299	7.77133	7.68699	7.6101	7.55151
76	41.805	7.93926	7.85864	7.78249	7.68644	7.61431	7.55253
77	42.355	7.94928	7.86901	7.77497	7.69125	7.61127	7.55357
78	42.905	7.94734	7.85838	7.77177	7.69555	7.6173	7.55651
79	43.455	7.94326	7.85704	7.76901	7.69116	7.62371	7.55374
80	44.005	7.93678	7.86481	7.77774	7.69095	7.62264	7.55779
81	44.555	7.94396	7.86316	7.77308	7.68924	7.62124	7.55599
82	45.105	7.95902	7.87551	7.77865	7.69592	7.6199	7.56258
83	45.655	7.95776	7.86354	7.76467	7.69645	7.6178	7.55904
84	46.205	7.9449	7.86693	7.77794	7.68881	7.61782	7.55496
85	46.755	7.96119	7.87373	7.77791	7.68823	7.62021	7.56151
86	47.305	7.9667	7.85968	7.77413	7.69238	7.62281	7.56379
87	47.8063	7.96276	7.86234	7.77812	7.69685	7.62017	7.55861
88	48.405	7.96346	7.87246	7.78815	7.69085	7.61816	7.55866
89	48.955	7.95761	7.88329	7.77671	7.69161	7.62353	7.56132
90	49.505	7.95718	7.87871	7.77991	7.69837	7.6238	7.55442
91	50.055	7.95685	7.88168	7.77895	7.69585	7.61925	7.55926
92	50.605	7.96647	7.86987	7.77796	7.69453	7.62649	7.55382
93	51.155	7.96807	7.86173	7.78192	7.7006	7.62542	7.55404
94	51.705	7.96936	7.8725	7.78212	7.6926	7.62501	7.55174
95	52.255	7.96303	7.87076	7.77861	7.69494	7.62689	7.55936
96	52.805	7.95828	7.87769	7.77775	7.69234	7.62761	7.55852
97	53.355	7.96248	7.86956	7.78513	7.68713	7.62158	7.56342
98	53.905	7.96732	7.87543	7.78081	7.69134	7.62372	7.56374
99	54.405	7.96555	7.88033	7.79188	7.69908	7.62561	7.55763
100	54.955	7.9661	7.87774	7.7825	7.6969	7.62423	7.56526
101	55.505	7.96834	7.88747	7.78725	7.69514	7.62428	7.56858
102	56.055	7.96426	7.8663	7.7745	7.69785	7.62732	7.56017
103	56.605	7.98057	7.88029	7.78205	7.69219	7.62388	7.5602
104	57.155	7.95866	7.86984	7.78023	7.69652	7.62641	7.56221
105	57.705	7.96814	7.87408	7.76874	7.69945	7.62072	7.55822
106	58.255	7.97142	7.87087	7.78176	7.68753	7.62603	7.56804
107	58.805	7.96589	7.88548	7.77558	7.69742	7.62835	7.56199
108	59.355	7.96711	7.87639	7.7865	7.69071	7.61956	7.55921
109	59.905	7.96061	7.88219	7.78293	7.68678	7.63385	7.56428
110	60.455	7.97256	7.87041	7.77848	7.70078	7.6259	7.56234
111	61.005	7.97756	7.87356	7.7732	7.68951	7.62353	7.57112
112	61.555	7.98032	7.87342	7.78328	7.69537	7.63072	7.56799
113	62.055	7.96522	7.87371	7.77751	7.6986	7.62461	7.56343
114	62.655	7.96809	7.87711	7.78127	7.69373	7.6251	7.57043
115	63.1563	7.97252	7.871	7.7721	7.69385	7.62925	7.56863
116	63.7563	7.9717	7.87359	7.7803	7.69436	7.62455	7.57331
117	64.3063	7.9705	7.87757	7.7704	7.6966	7.6253	7.56584
118	64.8563	7.97352	7.86467	7.7808	7.69285	7.61741	7.57093
119	65.4063	7.97067	7.87753	7.78081	7.69497	7.63131	7.56599
120	65.9563	7.9604	7.88069	7.78389	7.69909	7.62515	7.57491
121	66.5062	7.9633	7.8721	7.76828	7.68666	7.63188	7.56271
122	67.0562	7.97493	7.88144	7.76958	7.69735	7.62923	7.56459
123	67.6062	7.97788	7.86592	7.77996	7.69495	7.63603	7.55812
124	68.1562	7.96315	7.87623	7.78475	7.69541	7.62766	7.56094
125	68.7063	7.97236	7.86563	7.78109	7.6989	7.63215	7.56301
126	69.2562	7.97763	7.87989	7.78069	7.69565	7.62029	7.55838
127	69.8062	7.9709	7.87543	7.78458	7.70063	7.62885	7.56271
128	70.3562	7.9677	7.87667	7.77521	7.68877	7.62856	7.56073
129	70.9062	7.96902	7.87465	7.77611	7.69186	7.63125	7.5673
130	71.4563	7.97318	7.8712	7.77938	7.69657	7.63607	7.56634
131	72.0062	7.96326	7.86865	7.77639	7.69266	7.63112	7.56204
132	72.5563	7.96504	7.88074	7.76848	7.69203	7.62289	7.55181
133	73.1062	7.97772	7.87861	7.77917	7.69804	7.62639	7.55955
134	73.6562	7.97007	7.88904	7.77897	7.69353	7.62046	7.56028
135	74.2063	7.96848	7.87617	7.77514	7.69203	7.63292	7.56461
136	74.7562	7.97093	7.87852	7.76292	7.68677	7.63003	7.56171
137	75.3063	7.96978	7.87346	7.77139	7.68583	7.62891	7.55628
138	75.8562	7.97636	7.8796	7.77642	7.68503	7.62687	7.56107
139	76.4062	7.9553	7.88179	7.77519	7.68974	7.6271	7.55182
140	76.9563	7.97606	7.88409	7.77168	7.67759	7.62901	7.558
141	77.5062	7.97119	7.87558	7.77767	7.69379	7.62386	7.55117
142	78.0563	7.96963	7.87395	7.7744	7.68438	7.62579	7.55062
143	78.6062	7.97539	7.87077	7.7853	7.68948	7.61918	7.55947
144	79.1563	7.96213	7.87522	7.78258	7.69006	7.62709	7.54877
145	79.7063	7.97635	7.87276	7.77901	7.69294	7.62416	7.56491
146	80.2562	7.97066	7.87073	7.77557	7.69117	7.61261	7.55686
147	80.8063	7.9691	7.87162	7.77534	7.69838	7.63123	7.55367
148	81.3562	7.95778	7.88177	7.76992	7.69969	7.62561	7.55401
149	81.9063	7.97362	7.87602	7.78199	7.68997	7.62832	7.55457
150	82.4563	7.96951	7.86879	7.77289	7.68644	7.63419	7.55797
151	83.0063	7.97026	7.88106	7.77414	7.68822	7.63102	7.55502
152	83.5563	7.96545	7.87189	7.77383	7.68735	7.61646	7.54989
153	84.1062	7.97878	7.87102	7.77892	7.69548	7.62293	7.55994
154	84.6563	7.96119	7.86413	7.77416	7.68891	7.63254	7.55379
155	85.2063	7.97339	7.87561	7.77211	7.68686	7.62762	7.55154
156	85.7563	7.96473	7.8774	7.77947	7.69586	7.6309	7.55852
157	86.3063	7.97637	7.87253	7.78533	7.69021	7.61886	7.55025
158	86.8562	7.9811	7.87487	7.77819	7.69235	7.63773	7.5535
159	87.4062	7.97393	7.8682	7.77166	7.69165	7.62788	7.54971
160	87.9562	7.96051	7.86887	7.77852	7.70333	7.62648	7.5435
161	88.5062	7.96671	7.8743	7.78208	7.69106	7.61943	7.55598
162	89.0562	7.97036	7.86342	7.78309	7.68991	7.62731	7.54893
163	89.5562	7.97811	7.88785	7.76772	7.70516	7.62302	7.55478
164	90.1062	7.97204	7.86594	7.77721	7.6932	7.62639	7.55602
165	90.6562	7.96111	7.87552	7.77115	7.70104	7.62686	7.55148
166	91.2063	7.97237	7.87572	7.76619	7.69325	7.61399	7.55445
167	91.7562	7.96158	7.86929	7.77687	7.69653	7.62177	7.55045
168	92.3062	7.96942	7.88652	7.77235	7.696	7.6231	7.55578
169	92.8562	7.9685	7.87309	7.77772	7.69809	7.62114	7.56048
170	93.4062	7.97199	7.86433	7.7805	7.69077	7.62892	7.54581
171	93.9563	7.96911	7.86905	7.77935	7.69141	7.62754	7.5473
172	94.5062	7.96324	7.85737	7.77348	7.6897	7.62167	7.55226
173	95.0563	7.95876	7.87208	7.77546	7.6844	7.62558	7.54201
174	95.6062	7.96917	7.87262	7.77047	7.68635	7.62577	7.54127
175	96.1562	7.96151	7.87082	7.76871	7.68653	7.61836	7.55178
176	96.7063	7.97057	7.86553	7.77381	7.69278	7.61872	7.5487
177	97.2562	7.97096	7.86834	7.77396	7.69311	7.62105	7.54916
178	97.8063	7.96001	7.86926	7.77417	7.69028	7.61683	7.54971
179	98.3562	7.97207	7.86665	7.76495	7.7011	7.61574	7.5528
180	98.9062	7.96927	7.87299	7.77342	7.68871	7.61363	7.54527
181	99.4563	7.96997	7.87323	7.76849	7.6908	7.61603	7.54183
182	100.006	7.97321	7.86906	7.76868	7.70143	7.61502	7.54301
183	100.556	7.96931	7.8692	7.77005	7.68635	7.6162	7.54025
184	101.106	7.96929	7.87196	7.77674	7.69072	7.61993	7.54526
185	101.656	7.96973	7.86701	7.77134	7.68573	7.6222	7.54071
186	102.206	7.96926	7.86856	7.77663	7.68974	7.62168	7.54251
187	102.756	7.97432	7.87197	7.77822	7.68773	7.62817	7.55062
188	103.306	7.96584	7.87219	7.77497	7.69557	7.61457	7.55216
189	103.806	7.95946	7.86808	7.77533	7.6884	7.62096	7.54828
190	104.356	7.96387	7.87781	7.76542	7.69157	7.62019	7.54737
191	104.906	7.9625	7.87188	7.76434	7.68825	7.6238	7.54375
192	105.456	7.97382	7.86254	7.77002	7.69181	7.61938	7.54322
193	106.006	7.96383	7.86348	7.76921	7.69284	7.61854	7.53829
194	106.556	7.95727	7.86238	7.76827	7.68794	7.61323	7.54907
195	107.106	7.96191	7.86429	7.77549	7.68959	7.62635	7.54631
196	107.656	7.95974	7.8593	7.77722	7.69054	7.61391	7.54261
197	108.206	7.97131	7.86847	7.77097	7.68953	7.62203	7.5431
198	108.756	7.96251	7.87257	7.77767	7.68982	7.61486	7.54501
199	109.306	7.97281	7.86875	7.77922	7.68528	7.61725	7.53914
200	109.856	7.96611	7.85849	7.77567	7.68406	7.61487	7.53927
201	110.406	7.96042	7.86589	7.76933	7.69508	7.61312	7.54897
202	110.956	7.96443	7.86817	7.77118	7.69328	7.61175	7.54225
203	111.506	7.96521	7.87681	7.77251	7.68823	7.61254	7.54433
204	112.056	7.96736	7.86363	7.76852	7.68874	7.61697	7.54005
205	112.556	7.9678	7.86189	7.76494	7.69533	7.61834	7.53795
206	113.106	7.96393	7.86808	7.76767	7.68692	7.62949	7.54052
207	113.656	7.96999	7.8603	7.77199	7.68595	7.62371	7.53608
208	114.206	7.96411	7.86236	7.76991	7.69103	7.61352	7.53517
209	114.756	7.96824	7.86818	7.7598	7.68808	7.61008	7.54755
210	115.306	7.96039	7.87069	7.76738	7.69466	7.61875	7.54185
211	115.856	7.97404	7.8646	7.77279	7.68467	7.61756	7.54463
212	116.406	7.97069	7.86404	7.76753	7.68674	7.61011	7.54312
213	116.956	7.96381	7.87202	7.76844	7.69453	7.61349	7.54679
214	117.506	7.97456	7.86235	7.76899	7.68613	7.61083	7.54258
215	118.056	7.96253	7.86486	7.77503	7.6882	7.61042	7.54686
216	118.606	7.97113	7.8736	7.77865	7.68738	7.6139	7.54603
217	119.156	7.96293	7.86094	7.76956	7.68451	7.61259	7.53959
218	119.706	7.96291	7.8644	7.76965	7.69173	7.60906	7.54013
219	120.256	7.97404	7.87081	7.75912	7.68438	7.61169	7.53628
220	120.806	7.97797	7.87143	7.76667	7.68563	7.61007
221	121.406	7.97321	7.87695	7.77676	7.68031	7.61896
222	121.96	7.95854	7.86609	7.77483	7.69021	7.61115
223	122.506	7.97307	7.86021	7.76998	7.68741	7.61264
224	123.065	7.96017	7.87825	7.77014	7.6742	7.62261
225	123.611	7.96676	7.86074	7.76639	7.68126	7.61205
226	124.165	7.97235	7.88344	7.75875	7.68211	7.6105
227	124.711	7.96248	7.86923	7.76913	7.67994	7.60876
228	125.311	7.97618	7.86236	7.77105	7.68079	7.61493
229	125.865	7.9546	7.87198	7.76854	7.69055	7.608
230	126.411	7.96803	7.86039	7.76824	7.68342	7.61599
231	126.965	7.96226	7.86127	7.75444	7.68608	7.61309
232	127.511	7.97066	7.85681	7.76778	7.68153	7.61235
233	128.065	7.96443	7.86226	7.76685	7.6943	7.60812
234	128.665	7.95862	7.8683	7.77228	7.68937	7.61566
235	129.211	7.97466	7.86278	7.77417	7.68756	7.60729
236	129.765	7.95921	7.87436	7.7574	7.68344	7.61461
237	130.315	7.96628	7.86731	7.7696	7.68959	7.6123
238	130.865	7.96649	7.86369	7.76797	7.68277	7.61935
239	131.411	7.9604	7.85159	7.75147	7.69387	7.61071
240	131.965	7.95637	7.86111	7.76554	7.68755	7.60896
241	132.511	7.9624	7.85805	7.77118	7.69075	7.60826
242	133.065	7.96457	7.86904	7.77141	7.68503	7.60981
243	133.611	7.96525	7.86896	7.76558	7.67702	7.6101
244	134.165	7.9618	7.86318	7.76799	7.68242	7.61229
245	134.711	7.96692	7.86672	7.76169	7.68881	7.60766
246	135.261	7.95141	7.85796	7.75776	7.67339	7.61136
247	135.811	7.96305	7.8731	7.76354	7.68535	7.61522
248	136.365	7.96979	7.86179	7.76885	7.67382	7.61077
249	136.911	7.95853	7.86724	7.75644	7.68555	7.61122
250	137.465	7.96119	7.85697	7.7688	7.67332	7.60461
251	138.011	7.95184	7.86311	7.75918	7.68077	7.61091
252	138.565	7.95855	7.86519	7.7709	7.68293	7.61646
253	139.111	7.95713	7.86456	7.76329	7.67753	7.61888
254	139.665	7.96281	7.86504	7.76281	7.68215	7.6068
255	140.211	7.9591	7.85808	7.77084	7.67872	7.61033
256	140.765	7.96089	7.86712	7.76219	7.68512	7.61284
257	141.311	7.96107	7.86218	7.76764	7.68097	7.60719
258	141.865	7.96011	7.85821	7.75615	7.68625	7.61073
259	142.411	7.95837	7.8603	7.76829	7.68548	7.60721
260	142.965	7.9573	7.85828	7.77438	7.68295	7.61412
261	143.511	7.97519	7.86845	7.76755	7.68347	7.61763
262	144.065	7.97088	7.86339	7.75549	7.6805	7.61463
263	144.611	7.96213	7.86092	7.75117	7.68139	7.6119
264	145.165	7.95668	7.86609	7.76556	7.68267	7.6148
265	145.711	7.9623	7.86149	7.75475	7.68132	7.60875
266	146.265	7.97005	7.87084	7.7676	7.67787	7.61223
267	146.811	7.97545	7.85931	7.76854	7.6801	7.60852
268	147.361	7.95485	7.86733	7.77168	7.68378	7.60968
269	147.915	7.96503	7.86474	7.7689	7.68201	7.61545
270	148.461	7.95931	7.87382	7.76642	7.68287	7.60826
271	149.015	7.96603	7.86406	7.75872	7.68967	7.59735
272	149.561	7.95579	7.86758	7.76149	7.67986	7.61548
273	150.115	7.95334	7.85166	7.76849	7.68269	7.60311
274	150.661	7.95218	7.85535	7.77517	7.67638	7.61051
275	151.215	7.95702	7.85098	7.76604	7.682	7.61785
276	151.815	7.96368	7.85897	7.76507	7.68199	7.60863
277	152.361	7.96251	7.87204	7.76563	7.67922	7.60991
278	152.915	7.97184	7.85794	7.76228	7.67235	7.60307
279	153.461	7.96359	7.86361	7.76227	7.68131	7.60555
280	154.015	7.96486	7.85289	7.75903	7.67064	7.60586
281	154.561	7.95226	7.85271	7.76892	7.69152	7.6083
282	155.115	7.96327	7.85726	7.76407	7.68496	7.61266
283	155.661	7.96289	7.86875	7.75996	7.68057	7.60652
284	156.215	7.96089	7.8581	7.7625	7.67624	7.60578
285	156.765	7.95978	7.85372	7.76365	7.68076	7.60936
286	157.315	7.95975	7.85926	7.75752	7.68004	7.60473
287	157.861	7.95775	7.86087	7.76569	7.68272	7.60644
288	158.411	7.95963	7.85894	7.76306	7.68989	7.60781
289	158.961	7.95994	7.85725	7.76185	7.67935	7.60765
290	159.515	7.96083	7.85946	7.76703	7.6745	7.61209
291	160.061	7.9552	7.85955	7.76209	7.67235	7.59862
292	160.661	7.96186	7.85475	7.76256	7.68705	7.6043
293	161.211	7.96943	7.85526	7.75795	7.68139	7.60069
294	161.765	7.95136	7.8582	7.75796	7.68128	7.61195
295	162.311	7.95744	7.87122	7.77508	7.67246	7.60164
296	162.865	7.95837	7.86	7.76365	7.68448	7.60168
297	163.411	7.95999	7.851	7.76894	7.67522	7.60187
298	163.965	7.96336	7.86609	7.75812	7.6842	7.60526
299	164.511	7.95846	7.86051	7.76306	7.68145	7.60727
300	165.065	7.95841	7.86198	7.75833	7.67834	7.59776
301	165.611	7.95668	7.85861	7.75736	7.6836	7.60124
302	166.165	7.96185	7.85041	7.75486	7.67428	7.60122
303	166.711	7.96445	7.85812	7.74863	7.68146	7.60708
304	167.265	7.96103	7.85005	7.76535	7.68028	7.60811
305	167.815	7.96732	7.85839	7.7654	7.68421	7.60047
306	168.361	7.95915	7.85977	7.76878	7.67458	7.60798
307	168.915	7.96545	7.85532	7.75889	7.67937	7.60439
308	169.461	7.95928	7.86172	7.76345	7.67662	7.59819
309	170.015	7.95757	7.85813	7.75931	7.68578	7.60058
310	170.561	7.95466	7.85433	7.7652	7.67294	7.61104
311	171.115	7.96138	7.85198	7.76286	7.69077	7.59778
312	171.661	7.96461	7.84752	7.762	7.68478	7.6068
313	172.215	7.95534	7.85936	7.75731	7.67536	7.60708
314	172.761	7.95151	7.86936	7.77207	7.67795	7.60562
315	173.315	7.95447	7.85711	7.76463	7.6757	7.61314
316	173.861	7.96274	7.85655	7.76022	7.68673	7.61184
317	174.415	7.94983	7.85911	7.75997	7.68175	7.59486
318	174.961	7.96706	7.86411	7.75364	7.68112	7.60343
319	175.515	7.96432	7.85097	7.76593	7.68308	7.60807
320	176.061	7.96119	7.85153	7.76514	7.67576	7.61112
321	176.615	7.95521	7.86651	7.76225	7.68277	7.60354
322	177.161	7.96056	7.86194	7.75723	7.67918	7.59672
323	177.715	7.95696	7.84736	7.75418	7.67617	7.60652
324	178.261	7.9588	7.85433	7.76255	7.676	7.5986
325	178.815	7.95245	7.86395	7.75736	7.6835	7.6118
326	179.361	7.95124	7.86857		7.67731	7.60619
327	179.915	7.9616	7.84867		7.66997	7.60033
328	180.461	7.94946	7.85021		7.67337	7.61093
329	181.015	7.94951	7.84455		7.67909	7.603
330	181.561	7.96408	7.85795		7.67446	7.5975
331	182.115	7.96612	7.85569		7.67221	7.59918
332	182.661	7.95486	7.85334		7.67822	7.60238
333	183.215	7.97064	7.85411		7.67554	7.6058
334	183.761	7.95515	7.85559		7.68052	7.60668
335	184.315	7.95346	7.84816		7.67352	7.599
336	184.861	7.95419	7.85035		7.67557	7.60314
337	185.415	7.95969	7.84911			7.5989
338	185.965	7.95622	7.85667			7.59817
339	186.511	7.96395	7.85541			7.59557
340	187.061	7.95688	7.84906			7.60048
341	187.615	7.96379	7.85032			7.60155
342	188.161	7.95949	7.84741			7.6002
343	188.715	7.95882	7.846			7.60221
344	189.261	7.96742	7.85603			7.60615
345	189.815	7.96416	7.85326			7.59644
346	190.361	7.96121	7.85872			7.60008
347	190.915	7.96059	7.84952			7.60934
348	191.461	7.96051	7.85678			7.59638
349	192.015	7.9408	7.84793			7.59992
350	192.561	7.95772	7.858			7.60536
351	193.115	7.95557	7.85222			7.60158
352	193.665		7.85316			7.59423
353	194.211		7.8536			7.59892
354	194.761		7.85336			7.59516
355	195.315		7.85209			7.59709
356	195.861		7.84821			7.60534
357	196.415		7.85726			7.60011
358	196.965		7.85261			7.61202
359	197.515		7.85065			7.59888
360	198.061		7.85615			7.59912
361	198.611		7.85299			7.60352
362	199.161		7.85661			7.59871
363	199.715		7.84925			7.59534
364	200.261		7.85503			7.60645
365	200.815		7.85231			7.59208
366	201.361		7.85597			7.60182
367	201.911		7.84758			7.59969
368	202.461		7.84912			7.59523
369	203.015		7.84693			7.5998
370	203.561		7.85186			7.6037
371	204.115		7.8507			7.59194
372	204.661		7.86145			7.60108
373	205.215		7.8499			7.60456
374	205.761		7.86161			7.59851
375	206.315		7.85046			7.59919
376	206.861		7.84966			7.59935
377	207.415		7.8505			7.5939
378	207.961		7.84554			7.59061
379	208.515		7.85633			7.59342
380	209.065		7.85797			7.60065
381	209.615		7.84749			7.60007
382	210.165		7.84274			7.59946
383	210.711		7.85723			7.59757
384	211.265		7.85356			7.59596
385	211.815		7.84933			7.59941
386	212.365		7.86023			7.59976
387	212.915		7.85806			7.59189
388	213.465		7.84803			7.59876
389	214.015		7.85102			7.59569
390	214.565		7.8507			7.59805
391	215.115		7.85078			7.60188
392	215.665		7.84634			7.60952
393	216.215		7.84003			7.59539
394	216.765		7.85196			7.59351
395	217.315		7.8489			7.58811
396	217.865		7.85279			7.59587
397	218.365		7.85327			7.60288
398	218.915		7.85505			7.59456
399	219.465		7.84806			7.59865
400	220.015		7.85981			7.58946
401	220.565		7.84612			7.59462
402	221.115		7.84714			7.60065
403	221.665		7.84996			7.59381
404	222.215		7.84655			7.59196
405	222.765		7.85466			7.59779
406	223.315		7.84481			7.58885
407	223.865		7.85169			7.59869
408	224.415		7.85055			7.59431
409	224.965		7.85602			7.59437
410	225.515		7.85306			7.5903
411	226.065		7.85349			7.5966
412	226.615		7.84918			7.5977
413	227.165		7.85234			7.59732
414	227.715		7.84631			7.59838
415	228.265		7.85626			7.59493
416	228.815		7.85166			7.5996
417	229.365		7.84777			7.59214
418	229.915		7.8458			7.59669
419	230.465		7.85338			7.59331
420	231.015		7.84841			7.58789
421	231.565		7.84041			7.59013
422	232.115		7.84745			7.59496
423	232.665		7.8453			7.5942
424	233.215		7.84885			7.59474
425	233.765		7.85922			7.60198
426	234.315		7.84519			7.59128
427	234.865		7.85294			7.60087
428	235.415					7.59416
429	235.965					7.60036
430	236.514

## Sheet: NapA K305Q
	Time (sec)	NapA_K305Q_Li40_15C_2	NapA_K305Q_Li40_25C_2	NapA_K305Q_Li40_35C_2	NapA_K305Q_Li40_45C_2	NapA_K305Q_Li40_55C_2	NapA_K305Q_Li40_65C_2
0	0.05	7.85971	7.73978	7.62255	7.52358	7.42515	7.33015
1	0.60625	7.85861	7.73877	7.63024	7.5233	7.41859	7.3364
2	1.1575	7.84886	7.74469	7.62412	7.52938	7.42053	7.33823
3	1.7075	7.84587	7.74639	7.62574	7.51532	7.4151	7.3316
4	2.2575	7.8534	7.74848	7.62822	7.52695	7.41466	7.34586
5	2.8075	7.84207	7.74296	7.62574	7.51751	7.42235	7.3312
6	3.3575	7.85411	7.74013	7.62877	7.52521	7.42145	7.3332
7	3.9075	7.85106	7.74295	7.62352	7.52106	7.41678	7.337
8	4.4575	7.84381	7.74651	7.62304	7.5261	7.41265	7.33341
9	5.0075	7.85199	7.74535	7.62425	7.5157	7.41838	7.33256
10	5.5575	7.84077	7.73029	7.62566	7.52587	7.42392	7.33124
11	6.1075	7.84956	7.73804	7.62802	7.52188	7.41982	7.32973
12	6.6575	7.86247	7.74996	7.63168	7.52385	7.41418	7.32695
13	7.2075	7.85587	7.7385	7.61408	7.51961	7.41955	7.33087
14	7.7075	7.85573	7.73974	7.62728	7.51472	7.41674	7.32689
15	8.2575	7.85366	7.73691	7.62437	7.51537	7.42692	7.32967
16	8.8075	7.84284	7.7355	7.63191	7.51672	7.41204	7.33395
17	9.3575	7.84972	7.74162	7.62782	7.51264	7.41531	7.32656
18	9.9075	7.85683	7.73803	7.62725	7.52007	7.41841	7.32927
19	10.4575	7.8478	7.74213	7.6264	7.52178	7.41545	7.32847
20	11.0075	7.85813	7.7468	7.62098	7.52683	7.41637	7.31753
21	11.5575	7.8604	7.73845	7.63518	7.52736	7.4149	7.3269
22	12.1075	7.85031	7.73876	7.62754	7.51585	7.41528	7.32129
23	12.6575	7.84002	7.74296	7.62605	7.51492	7.41426	7.33274
24	13.2075	7.84635	7.7389	7.62715	7.50955	7.41177	7.33022
25	13.7575	7.86006	7.75069	7.63289	7.51203	7.40875	7.32935
26	14.3075	7.85098	7.74236	7.62375	7.5148	7.41881	7.32811
27	14.8575	7.85018	7.74562	7.63078	7.51531	7.41979	7.32624
28	15.4075	7.85539	7.74103	7.62635	7.514	7.41684	7.33137
29	15.9575	7.85158	7.73038	7.62183	7.52057	7.41834	7.33414
30	16.5075	7.84834	7.74574	7.62668	7.51557	7.41972	7.32517
31	17.0575	7.84701	7.74112	7.61823	7.51906	7.41773	7.33368
32	17.6075	7.84747	7.74003	7.62159	7.51274	7.41102	7.33177
33	18.1575	7.84776	7.73751	7.6347	7.51426	7.4178	7.33034
34	18.7075	7.85343	7.73347	7.6237	7.51195	7.41495	7.32387
35	19.2075	7.85119	7.74317	7.6311	7.52317	7.42565	7.3234
36	19.7575	7.85195	7.74457	7.6167	7.51594	7.41562	7.32622
37	20.3075	7.84879	7.74293	7.62704	7.5173	7.41274	7.32806
38	20.8575	7.85285	7.72973	7.63283	7.52287	7.40848	7.32913
39	21.4075	7.84872	7.74081	7.62948	7.51346	7.41416	7.32311
40	21.9575	7.84557	7.75046	7.61943	7.51971	7.41216	7.32686
41	22.5075	7.84938	7.73906	7.63239	7.51865	7.41507	7.32659
42	23.0625	7.8532	7.73081	7.62301	7.52004	7.41472	7.32599
43	23.6162	7.85034	7.74316	7.62523	7.50956	7.40899	7.32332
44	24.1625	7.85868	7.74995	7.61467	7.51954	7.41813	7.3251
45	24.7163	7.86356	7.73593	7.61851	7.5173	7.42351	7.3337
46	25.3162	7.84013	7.73839	7.62862	7.5193	7.41748	7.32896
47	25.8625	7.85501	7.74401	7.62652	7.50941	7.40793	7.3214
48	26.4163	7.8536	7.73834	7.63636	7.51296	7.41318	7.31721
49	26.9625	7.83945	7.74383	7.62697	7.52561	7.41952	7.32365
50	27.5163	7.85416	7.7444	7.62487	7.51759	7.41896	7.32454
51	28.0625	7.85891	7.74269	7.62694	7.51823	7.40897	7.31951
52	28.6162	7.8528	7.73837	7.62451	7.51962	7.40872	7.32124
53	29.2162	7.85977	7.7371	7.6191	7.51544	7.41523	7.31983
54	29.7625	7.85189	7.74653	7.61293	7.51287	7.41965	7.33045
55	30.3125	7.84615	7.75388	7.6394	7.53208	7.43183	7.33418
56	30.8625	7.846	7.75488	7.64761	7.55274	7.47765	7.38664
57	31.4625	7.8432	7.75326	7.65684	7.55918	7.4916	7.41774
58	32.0163	7.85801	7.76605	7.66821	7.56642	7.49673	7.42432
59	32.5625	7.85451	7.76231	7.66857	7.58119	7.5091	7.4452
60	33.1162	7.86549	7.76386	7.66604	7.57757	7.51124	7.44212
61	33.6625	7.8578	7.78455	7.67178	7.59718	7.51689	7.44783
62	34.2125	7.86983	7.7762	7.66915	7.59158	7.52318	7.45074
63	34.8162	7.84991	7.77645	7.6802	7.59625	7.52882	7.45267
64	35.3625	7.87519	7.77496	7.68023	7.60892	7.52344	7.45268
65	35.9162	7.86119	7.7815	7.68577	7.60444	7.54281	7.45642
66	36.4625	7.87651	7.77711	7.69074	7.61512	7.53716	7.45461
67	37.0625	7.85845	7.78128	7.69089	7.60068	7.52908	7.45173
68	37.6163	7.86751	7.78076	7.69884	7.60992	7.53481	7.45775
69	38.1625	7.86946	7.78469	7.69366	7.61806	7.54364	7.46374
70	38.7163	7.88594	7.79146	7.69672	7.62636	7.5438	7.46793
71	39.2625	7.86647	7.78573	7.69526	7.61936	7.5413	7.46132
72	39.8162	7.86811	7.79172	7.69865	7.62855	7.54397	7.45709
73	40.4162	7.87657	7.78877	7.70726	7.59939	7.54331	7.46294
74	40.9625	7.86609	7.78931	7.70265	7.61508	7.54416	7.45708
75	41.5163	7.87536	7.79241	7.69614	7.62761	7.54314	7.4654
76	42.0625	7.88084	7.79428	7.70052	7.62621	7.54587	7.45008
77	42.6625	7.87855	7.79085	7.69504	7.62056	7.54452	7.46667
78	43.2163	7.88188	7.79867	7.71005	7.62859	7.54316	7.45345
79	43.7625	7.87603	7.79895	7.70749	7.62304	7.54159	7.45826
80	44.3163	7.87808	7.80013	7.70282	7.61417	7.53975	7.45597
81	44.8625	7.87825	7.79754	7.70645	7.62007	7.53734	7.45404
82	45.4162	7.87509	7.81508	7.71417	7.61871	7.54477	7.4425
83	46.0162	7.88302	7.80155	7.70251	7.6234	7.54514	7.45887
84	46.5625	7.87529	7.78986	7.70816	7.62969	7.54656	7.45185
85	47.1125	7.87348	7.80272	7.71387	7.62866	7.53874	7.45846
86	47.6625	7.88615	7.81379	7.71208	7.63835	7.54756	7.44981
87	48.2625	7.88102	7.78657	7.7185	7.63291	7.54515	7.458
88	48.8163	7.8857	7.80453	7.71388	7.61989	7.5387	7.45421
89	49.4162	7.87602	7.80703	7.70683	7.63501	7.53873	7.46035
90	49.9625	7.89405	7.80569	7.72318	7.62426	7.54973	7.45198
91	50.5662	7.88804	7.79663	7.71341	7.63085	7.54182	7.44813
92	51.1162	7.88173	7.80762	7.71146	7.63131	7.53735	7.45494
93	51.6625	7.89042	7.8114	7.7177	7.61688	7.53625	7.45253
94	52.2163	7.89257	7.79419	7.71824	7.62518	7.54216	7.45368
95	52.8163	7.89026	7.81034	7.71644	7.63283	7.5345	7.45503
96	53.3625	7.89086	7.81868	7.71432	7.62532	7.5331	7.45037
97	53.9162	7.89585	7.80437	7.71937	7.62712	7.54587	7.44973
98	54.4663	7.87328	7.80164	7.7149	7.62864	7.54187	7.45215
99	55.0125	7.8911	7.80932	7.72587	7.62669	7.53995	7.44219
100	55.6162	7.88779	7.80363	7.72525	7.62816	7.54198	7.43593
101	56.1625	7.88546	7.80963	7.7247	7.62958	7.54136	7.44164
102	56.7163	7.89754	7.82007	7.71138	7.62849	7.53619	7.45018
103	57.2625	7.89666	7.80965	7.72483	7.63499	7.54018	7.44651
104	57.8162	7.8973	7.80953	7.72291	7.63383	7.53358	7.44878
105	58.4162	7.89112	7.81624	7.7194	7.63183	7.54606	7.44913
106	58.9625	7.8944	7.81072	7.71129	7.6395	7.53335	7.4424
107	59.5163	7.89814	7.81307	7.71567	7.62308	7.53709	7.44832
108	60.0625	7.89636	7.80673	7.72003	7.62324	7.5454	7.44674
109	60.6625	7.89006	7.81933	7.71965	7.63068	7.54363	7.44166
110	61.2162	7.87682	7.80339	7.72729	7.62606	7.54385	7.4442
111	61.7625	7.90223	7.82467	7.72739	7.61881	7.53949	7.44144
112	62.3162	7.89533	7.8071	7.71556	7.62503	7.53936	7.44697
113	62.8625	7.89121	7.81566	7.72172	7.62986	7.53476	7.4389
114	63.4162	7.88803	7.80925	7.72138	7.63138	7.53609	7.44117
115	64.0163	7.90772	7.80863	7.71447	7.62627	7.52662	7.43658
116	64.5625	7.90353	7.80245	7.7289	7.62737	7.54	7.45245
117	65.1162	7.89892	7.81904	7.7266	7.622	7.53084	7.43988
118	65.6625	7.88956	7.80626	7.72451	7.62065	7.5366	7.4406
119	66.2162	7.90533	7.82012	7.72274	7.62508	7.52454	7.43843
120	66.8163	7.89319	7.82019	7.72752	7.62886	7.54053	7.44239
121	67.3625	7.89967	7.80788	7.72743	7.63542	7.54063	7.44029
122	67.9163	7.90251	7.81501	7.71989	7.62275	7.53168	7.43442
123	68.4625	7.89972	7.81073	7.72336	7.63165	7.53327	7.43869
124	69.0162	7.89522	7.8206	7.71761	7.62874	7.5335	7.43406
125	69.6162	7.89822	7.81745	7.72059	7.62658	7.53544	7.44313
126	70.1625	7.90174	7.80943	7.73534	7.62126	7.53693	7.42959
127	70.7162	7.89879	7.8195	7.73359	7.62093	7.53694	7.43586
128	71.2625	7.90361	7.81782	7.73482	7.62572	7.53425	7.43849
129	71.8163	7.9042	7.81739	7.71861	7.62339	7.53706	7.43612
130	72.4163	7.89692	7.82553	7.72709	7.62177	7.52907	7.44299
131	72.9625	7.91149	7.82576	7.7197	7.63273	7.53377	7.4351
132	73.5163	7.90478	7.81707	7.7303	7.62324	7.52625	7.43905
133	74.0625	7.8982	7.82622	7.72723	7.62867	7.54869	7.44641
134	74.6163	7.90076	7.81913	7.72628	7.61994	7.54063	7.43471
135	75.2163	7.90488	7.8109	7.72114	7.63286	7.52645	7.43874
136	75.7625	7.89494	7.82465	7.72135	7.61657	7.53737	7.44638
137	76.3163	7.92191	7.81815	7.73075	7.63121	7.52369	7.44048
138	76.8625	7.89809	7.8262	7.72347	7.62058	7.53879	7.44357
139	77.4163	7.89143	7.82977	7.71809	7.62718	7.53046	7.43646
140	78.0162	7.89629	7.82105	7.72401	7.63098	7.52603	7.43471
141	78.5625	7.90127	7.81248	7.7305	7.61624	7.53512	7.43476
142	79.1162	7.89538	7.83487	7.7373	7.61989	7.53384	7.43384
143	79.7125	7.89665	7.81946	7.71906	7.62865	7.52533	7.4303
144	80.2625	7.90553	7.82357	7.72913	7.62584	7.52725	7.43607
145	80.8163	7.90338	7.82256	7.72168	7.63414	7.53692	7.43567
146	81.3625	7.90223	7.82557	7.72522	7.63361	7.52736	7.43371
147	81.9163	7.89452	7.8237	7.72455	7.62297	7.53717	7.43985
148	82.5163	7.90481	7.82485	7.71867	7.62763	7.53683	7.42986
149	83.0625	7.90677	7.82707	7.72486	7.63444	7.53089	7.43503
150	83.6162	7.89936	7.81549	7.71829	7.62122	7.51735	7.43537
151	84.1625	7.91578	7.82464	7.73366	7.62347	7.52963	7.43425
152	84.7162	7.89899	7.82372	7.72511	7.62611	7.5281	7.4269
153	85.2625	7.91301	7.81812	7.7204	7.62462	7.52682	7.43637
154	85.8163	7.89365	7.81412	7.72416	7.62359	7.529	7.42874
155	86.3625	7.90122	7.81855	7.71984	7.62484	7.52603	7.43339
156	86.9163	7.92873	7.82076	7.72879	7.6221	7.53228	7.42588
157	87.4625	7.89833	7.81003	7.71326	7.62226	7.52012	7.43057
158	88.0163	7.90828	7.82606	7.72875	7.62832	7.5327	7.43319
159	88.5625	7.91321	7.83028	7.7173	7.61856	7.52733	7.42735
160	89.1163	7.88883	7.82729	7.72143	7.61895	7.53242	7.43026
161	89.6625	7.91689	7.83491	7.73795	7.62619	7.52275	7.42691
162	90.2125	7.91237	7.8142	7.72172	7.62226	7.52123	7.43173
163	90.7625	7.89542	7.82838	7.72453	7.62499	7.52954	7.42786
164	91.3163	7.92171	7.82668	7.72055	7.61733	7.52525	7.42637
165	91.8663	7.8963	7.82827	7.73149	7.62675	7.52292	7.42507
166	92.4125	7.90381	7.81066	7.73054	7.61839	7.52641	7.42917
167	92.9625	7.90826	7.823	7.72957	7.62285	7.52234	7.42314
168	93.5162	7.91582	7.81821	7.72505	7.62364	7.52124	7.42617
169	94.0625	7.91904	7.81997	7.73156	7.61619	7.52651	7.42077
170	94.6162	7.89866	7.82588	7.72491	7.61639	7.52635	7.42577
171	95.1625	7.91132	7.82398	7.72792	7.62194	7.53176	7.41951
172	95.7162	7.9216	7.82612	7.71884	7.62376	7.51134	7.42755
173	96.2625	7.90605	7.83523	7.72338	7.62273	7.52857	7.43542
174	96.8163	7.89878	7.82513	7.72609	7.62207	7.52148	7.42857
175	97.3625	7.90116	7.81203	7.727	7.62674	7.52127	7.42449
176	97.9163	7.90698	7.81907	7.72376	7.62113	7.51932	7.43139
177	98.4625	7.92149	7.81563	7.72577	7.61165	7.52921	7.42815
178	99.0162	7.91018	7.83103	7.73398	7.63158	7.52507	7.42596
179	99.5625	7.9109	7.82044	7.72477	7.61878	7.52324	7.42652
180	100.116	7.92262	7.83521	7.72995	7.62373	7.52573	7.42742
181	100.662	7.92065	7.82096	7.7102	7.621	7.52453	7.42268
182	101.216	7.90257	7.8265	7.72498	7.61177	7.52048	7.4211
183	101.762	7.91465	7.82286	7.71148	7.62829	7.5241	7.42138
184	102.316	7.9208	7.82002	7.71888	7.62722	7.51771	7.42431
185	102.863	7.91774	7.82155	7.7207	7.62881	7.52282	7.4252
186	103.416	7.90667	7.82381	7.732	7.62731	7.53218	7.42953
187	103.963	7.91564	7.81969	7.72351	7.62447	7.52382	7.4279
188	104.516	7.91184	7.82682	7.72567	7.61786	7.53015	7.43319
189	105.062	7.9093	7.82833	7.71871	7.61997	7.51981	7.42469
190	105.616	7.9135	7.82568	7.72384	7.62003	7.52602	7.42005
191	106.162	7.90346	7.81889	7.71949	7.6178	7.5222	7.42295
192	106.716	7.90741	7.82651	7.7316	7.62403	7.51609	7.41731
193	107.262	7.90135	7.82999	7.71955	7.62613	7.51845	7.42324
194	107.816	7.90996	7.81986	7.72173	7.61707	7.51906	7.42301
195	108.363	7.91252	7.81673	7.72484	7.62577	7.51343	7.42167
196	108.916	7.90529	7.82772	7.72142	7.61432	7.51947	7.41326
197	109.466	7.91991	7.82743	7.72236	7.62767	7.51944	7.43078
198	110.012	7.91653	7.84177	7.73364	7.62448	7.52018	7.41911
199	110.563	7.90104	7.83288	7.72581	7.60988	7.52436	7.41986
200	111.116	7.9174	7.82485	7.72543	7.62678	7.52181	7.42144
201	111.662	7.92755	7.82962	7.72241	7.62353	7.52125	7.42256
202	112.216	7.91102	7.82368	7.72449	7.62579	7.52336	7.42159
203	112.762	7.91242	7.81943	7.72083	7.62685	7.51396	7.4234
204	113.316	7.91242	7.8316	7.72112	7.62643	7.52466	7.42248
205	113.863	7.90895	7.82723	7.72805	7.6219	7.51958	7.41853
206	114.416	7.90787	7.8348	7.72332	7.62166	7.52042	7.42173
207	114.963	7.91899	7.83146	7.7265	7.62566	7.51119	7.41521
208	115.516	7.9173	7.83222	7.72722	7.62593	7.52008	7.42144
209	116.063	7.90121	7.82016	7.73243	7.62974	7.51642	7.41946
210	116.616	7.90896	7.8217	7.72906	7.62859	7.51505	7.42943
211	117.166	7.91425	7.83515	7.72213	7.61176	7.51995	7.42111
212	117.713	7.91557	7.83016	7.7222	7.61438	7.51669	7.4241
213	118.262	7.91454	7.82306	7.72332	7.62193	7.50595	7.41726
214	118.812	7.91086	7.82158	7.73051	7.61276	7.51476	7.41679
215	119.362	7.91325	7.83921	7.72985	7.62425	7.52201	7.42037
216	119.916	7.91379	7.83135	7.7323	7.61819	7.51259	7.4233
217	120.462	7.91263	7.82067	7.72593	7.6143	7.51789	7.41375
218	121.016	7.92628	7.82507	7.72665	7.61109	7.52648	7.41982
219	121.563	7.90833	7.82062	7.72169	7.6129	7.51607	7.41901
220	122.113	7.91844	7.81729	7.71712	7.61919	7.51532	7.42341
221	122.613	7.92126	7.83456	7.71684	7.61777	7.52118	7.41963
222	123.163	7.90384	7.82747	7.72087	7.61755	7.50899	7.43187
223	123.713	7.91274	7.83106	7.7239	7.6201	7.52059	7.42356
224	124.262	7.91428	7.82869	7.71446	7.62679	7.51607	7.41688
225	124.816	7.93092	7.81789	7.72572	7.61716	7.50785	7.42498
226	125.363	7.93119	7.82474	7.73147	7.61921	7.51395	7.41203
227	125.916	7.92139	7.83024	7.71942	7.61913	7.51904	7.41875
228	126.463	7.92682	7.83342	7.7266	7.63123	7.51096	7.4155
229	127.016	7.91651	7.82486	7.72491	7.62743	7.51522	7.41792
230	127.562	7.91835	7.81962	7.71857	7.62319		7.42062
231	128.116	7.90914	7.83196	7.71851	7.60397		7.41749
232	128.663	7.91942	7.81987	7.72805	7.63114
233	129.212	7.91094	7.83846	7.71925	7.61242
234	129.762	7.92187	7.82615	7.72833	7.62183
235	130.312	7.91301	7.82426	7.71198	7.61643
236	130.863	7.92221	7.82668	7.7165	7.62733
237	131.416	7.91823	7.83009	7.72969	7.61882
238	131.962	7.92026	7.82233	7.7274	7.61304
239	132.516	7.91143	7.81663	7.72499	7.61388
240	133.063	7.91527	7.82577	7.72459	7.61908
241	133.616	7.91956	7.82937	7.72802	7.60989
242	134.163	7.91949	7.83243	7.71242	7.62231
243	134.716	7.91742	7.82401	7.71341	7.61329
244	135.262	7.92333	7.83162	7.72253	7.61674
245	135.816	7.91812	7.82524	7.72055	7.61192
246	136.363	7.90925	7.83006	7.71902	7.61535
247	136.916	7.90905	7.82496	7.70434	7.61409
248	137.462	7.91351	7.83096	7.71997	7.61438
249	138.016	7.92339	7.82486	7.71954	7.61833
250	138.512	7.91197	7.83258	7.72226	7.6177
251	139.062	7.91388	7.82834	7.72062	7.61986
252	139.616	7.90129	7.8339	7.71454	7.62346
253	140.163	7.92137	7.82331	7.72514	7.62153
254	140.716	7.9228	7.83313	7.72605	7.62344
255	141.262	7.92724	7.82562	7.72238	7.6165
256	141.816	7.91387	7.8227	7.71708	7.61499
257	142.362	7.92162	7.82287	7.72905	7.60969
258	142.916	7.9159	7.83972	7.71508	7.61058
259	143.466	7.92256	7.82313	7.72788	7.61732
260	144.016	7.91725	7.83237	7.72475	7.6103
261	144.566	7.90569	7.82617	7.71126	7.62181
262	145.116	7.93229	7.8323	7.72342	7.62903
263	145.666	7.92122	7.82631	7.73149	7.61588
264	146.216	7.92133	7.82199	7.71923	7.62052
265	146.766	7.92056	7.82362	7.72241	7.61076
266	147.316	7.91655	7.82953	7.72093	7.61329
267	147.866	7.91975	7.82189	7.72313	7.60899
268	148.416	7.91873	7.82902	7.71345	7.61635
269	148.966		7.83	7.72266	7.61482
270	149.516		7.84406	7.72007	7.61629
271	150.066		7.83258	7.7138	7.614
272	150.616		7.82929	7.72512	7.6248
273	151.166		7.82462	7.72662	7.60467
274	151.716		7.82765	7.72056	7.61604
275	152.266		7.83761	7.72225	7.61977
276	152.816		7.84213	7.7157	7.61682
277	153.366		7.8244	7.71878	7.61448
278	153.916		7.81674	7.71416	7.6165
279	154.466		7.8288	7.72157	7.61326
280	155.016		7.82556	7.71917	7.60827
281	155.566		7.83132	7.70073	7.61348
282	156.116		7.82158	7.71608	7.60889
283	156.666		7.82246	7.71822	7.61668
284	157.216		7.83046	7.71983	7.61859
285	157.766		7.83492	7.72104	7.61048
286	158.316		7.8294	7.70912	7.60615
287	158.866		7.82754	7.72478	7.61483
288	159.416		7.8275	7.7185	7.61479
289	159.966		7.82932	7.72156	7.60798
290	160.516		7.83071	7.7247	7.61919
291	161.066		7.82487	7.7137	7.60752
292	161.616		7.83207	7.7136	7.60891
293	162.116		7.8303	7.71881	7.61672
294	162.666		7.83002	7.72452	7.60916
295	163.216		7.8339	7.71495	7.60704
296	163.766		7.83637	7.72207	7.61196
297	164.316		7.82821	7.71434	7.61323
298	164.866		7.83014	7.7263	7.61797
299	165.416		7.83052	7.72559	7.61187
300	165.966		7.83112	7.71844	7.60899
301	166.516		7.81784	7.72041	7.61098
302	167.066		7.8307	7.7146	7.6128
303	167.616		7.83311	7.72936	7.61456
304	168.166		7.83004	7.72499	7.61535
305	168.666		7.83498	7.71347	7.6207
306	169.216		7.83397	7.71516	7.62237
307	169.766		7.831	7.72425	7.62469
308	170.316		7.82674	7.72843	7.62312
309	170.866		7.82317	7.72917	7.61094
310	171.416		7.8219	7.71531	7.61098
311	171.966		7.83355	7.71643	7.61712
312	172.516		7.83828	7.71104	7.60422
313	173.066		7.81831	7.71424	7.60435
314	173.616		7.82907	7.71207	7.61315
315	174.166		7.83707	7.7183	7.61115
316	174.716		7.82922	7.71336	7.60553
317	175.266		7.82665	7.71505	7.61638
318	175.816		7.82566	7.7226	7.60798
319	176.316		7.83396	7.71516	7.60946
320	176.866		7.83311	7.70204	7.60908
321	177.416		7.83144	7.70819	7.61265
322	177.966		7.83381	7.72271	7.61692
323	178.516		7.8155	7.72435	7.61591
324	179.066		7.81492	7.71648	7.61117
325	179.616		7.82858	7.73101	7.61842
326	180.166		7.82046	7.72901	7.60683
327	180.716		7.83095	7.71381	7.61391
328	181.266		7.83217		7.60368
329	181.816		7.8277		7.61751
330	182.366		7.83057		7.61269
331	182.916		7.82075		7.60716
332	183.466		7.82477		7.61088
333	184.016		7.82773		7.61667
334	184.566		7.8292		7.61156
335	185.066		7.83388		7.6133
336	185.616		7.82581		7.61398
337	186.166		7.82558		7.61272
338	186.716		7.83323		7.60857
339	187.266		7.83232		7.61004
340	187.816		7.82671		7.62079
341	188.366		7.8161		7.61586
342	188.916		7.83129		7.60061
343	189.466				7.61103
344	190.016				7.60882
345	190.566				7.61645
346	191.116				7.61268
347	191.716				7.59385
348	192.266				7.61025
349	192.816				7.60602
350	193.366				7.60795
351	193.916				7.61109
352	194.466				7.60759
353	195.016				7.60767
354	195.566				7.60317
355	196.116				7.61709
356	196.666				7.60493
357	197.216				7.61137
358	197.766				7.6076
359	198.316				7.6104
360	198.866				7.61378
361	199.416				7.60986
362	199.966				7.59938
363	200.516				7.60571
364	201.066				7.61784
365	201.616				7.60393
366	202.166				7.59994
367	202.716				7.60377
368	203.267				7.61012
369	203.818				7.61681
370	204.367				7.6155
371	204.917				7.61846
372	205.467				7.60663
373	206.017				7.60135
374	206.568				7.61615
375	207.117				7.61318
376	207.667				7.6007
377	208.217				7.61498
378	208.767				7.60842
379	209.318				7.6111
380	209.867				7.60089
381	210.417				7.59867
