# Supplementary material for: Crystal structure of the Na+/H+ antiporter NhaA at active pH reveals the mechanistic basis for pH sensing
Source: Nat Commun. 2022 Oct 26;13:6383. doi: 10.1038/s41467-022-34120-z (PMC9606361; doi:10.1038/s41467-022-34120-z)
Supplement: Supplementary file 8 — Source Data [file 41467_2022_34120_MOESM8_ESM.zip › Source_Data_Supplementary_Fig.9e.xlsx]

## Sheet: Sheet1
T in °C	NapA WT		NhaA WT
25	0.0241	0.02975	0.01105	0.009553
30	0.0407	0.04455	0.01641	0.01404
35	0.04815	0.04678	0.01391	0.02045
40	0.07193	0.07021	0.01631	0.02002
45	0.08082	0.07604	0.0229	0.02197
