# Supplementary material for: Crystal structure of the Na+/H+ antiporter NhaA at active pH reveals the mechanistic basis for pH sensing
Source: Nat Commun. 2022 Oct 26;13:6383. doi: 10.1038/s41467-022-34120-z (PMC9606361; doi:10.1038/s41467-022-34120-z)
Supplement: Supplementary file 8 — Source Data [file 41467_2022_34120_MOESM8_ESM.zip › Source_Data_Supplementary_Fig.9d.xlsx]

## Sheet: Sheet1
Time (sec)	25	30	35	40	45	50	55
0.60625			7.85227	7.81428		7.65792	7.62634
1.21	7.97916		7.86669	7.81728		7.66286	7.62678
1.77	7.9961	7.94649	7.86782	7.81681	7.7559	7.66553	7.62495
2.37	7.98028	7.93804	7.86863	7.81564	7.75548	7.65164	7.63434
2.92125	7.97731	7.92883	7.86933	7.802	7.75865	7.65889	7.62086
3.48	7.9863	7.93424	7.86764	7.81196	7.75482	7.65394	7.63796
4.08	7.98271	7.93147	7.87533	7.81901	7.73894	7.6604	7.62466
4.63125	7.97309	7.94114	7.8712	7.81322	7.7507	7.66008	7.61552
5.23625	7.97912	7.94581	7.87288	7.80662	7.7523	7.66756	7.61268
5.79	7.98662	7.94073	7.87377	7.81085	7.74874	7.64935	7.62606
6.39	7.98618	7.93948	7.86765	7.8082	7.75022	7.65769	7.6252
6.94125	7.97296	7.92612	7.86787	7.81843	7.75647	7.656	7.61589
7.54125	7.97846	7.94733	7.86066	7.81063	7.75348	7.64953	7.61794
8.1	7.99348	7.94687	7.87335	7.80115	7.76237	7.66454	7.62351
8.7	7.98429	7.93598	7.86952	7.81786	7.76456	7.64775	7.61472
9.255	7.98734	7.93134	7.87667	7.80565	7.74318	7.66153	7.61837
9.85625	7.9824	7.94204	7.87135	7.81391	7.75356	7.66106	7.61361
10.41	7.97455	7.93147	7.86343	7.80728	7.74823	7.65139	7.61977
11.01	7.98129	7.93999	7.87458	7.81942	7.7523	7.65918	7.62544
11.565	7.98417	7.9415	7.87244	7.81268	7.7436	7.66286	7.62516
12.17	8.01384	7.92524	7.87938	7.81666	7.74657	7.64143	7.60834
12.72	7.98233	7.93362	7.8633	7.80257	7.74586	7.64137	7.61617
13.325	7.98213	7.9395	7.87269	7.80802	7.76085	7.64642	7.62291
13.88	7.99138	7.94134	7.86716	7.81502	7.76022	7.65224	7.61842
14.48	7.98008	7.94167	7.86443	7.80429	7.75376	7.64022	7.61649
15.0363	7.99816	7.92868	7.87251	7.80826	7.75374	7.64998	7.6216
15.59	7.98883	7.94124	7.88554	7.81998	7.751	7.6621	7.61368
16.19	7.99508	7.94072	7.87169	7.80992	7.75428	7.65254	7.61647
16.7463	8.00706	7.92589	7.8695	7.82443	7.75542	7.65703	7.61691
17.3	7.97341	7.95043	7.86177	7.82172	7.75464	7.65265	7.61712
17.85	7.98941	7.92795	7.85611	7.80997	7.7538	7.6471	7.60986
18.41	7.98931	7.93628	7.86714	7.82546	7.7531	7.66101	7.61881
19.01	7.98613	7.94336	7.86607	7.80833	7.74612	7.64812	7.61945
19.5613	7.99275	7.94228	7.86154	7.82041	7.76447	7.64935	7.60881
20.1663	7.99026	7.94812	7.85189	7.81198	7.75331	7.65508	7.62202
20.72	7.98377	7.93568	7.85037	7.81318	7.75199	7.64294	7.61384
21.32	7.98274	7.9647	7.85035	7.78097	7.74573	7.62451	7.60197
21.8713	7.94564	7.94258	7.85164	7.78337	7.71286	7.60753	7.60389
22.4762	7.97276	7.91692	7.81545	7.72652	7.69762	7.54605	7.54322
23.03	7.95514	7.91284	7.77898	7.68051	7.62655	7.47635	7.46767
23.63	7.94548	7.89047	7.75254	7.62229	7.56254	7.43788	7.40203
24.185	7.91055	7.85401	7.72114	7.58883	7.51327	7.41354	7.37598
24.7862	7.88497	7.81319	7.69873	7.55776	7.48775	7.39594	7.34395
25.34	7.84993	7.79488	7.66702	7.53876	7.47772	7.37119	7.32242
25.94	7.84692	7.77365	7.63652	7.51305	7.45939	7.3662	7.31773
26.495	7.84178	7.74213	7.62623	7.49815	7.42687	7.33698	7.30147
27.0963	7.80716	7.7283	7.61559	7.48884	7.41853	7.34048	7.29463
27.65	7.79301	7.7108	7.5808	7.48546	7.39812	7.32387	7.28019
28.25	7.77707	7.69552	7.58264	7.47929	7.38076	7.32562	7.2753
28.805	7.76612	7.67874	7.56078	7.48535	7.37986	7.31941	7.27326
29.4063	7.741	7.6748	7.55297	7.46183	7.36812	7.30914	7.27411
29.96	7.73222	7.65945	7.5524	7.46082	7.3654	7.3136	7.26569
30.56	7.71791	7.65647	7.55192	7.44771	7.35063	7.31295	7.26476
31.1162	7.70989	7.63927	7.53876	7.43727	7.3557	7.30195	7.24935
31.6662	7.7072	7.63232	7.52554	7.43397	7.34605	7.29487	7.25652
32.27	7.69354	7.62928	7.52369	7.41846	7.33756	7.30541	7.25241
32.8213	7.66901	7.61039	7.5206	7.42387	7.34676	7.30072	7.24181
33.4263	7.67777	7.60383	7.51742	7.40884	7.33558	7.30148	7.24696
33.98	7.66569	7.59994	7.51371	7.40818	7.33383	7.2914	7.23624
34.58	7.66983	7.60438	7.50065	7.40844	7.33046	7.29187	7.24198
35.1813	7.66266	7.59325	7.50354	7.4082	7.32963	7.27906	7.22861
35.735	7.6533	7.58958	7.49909	7.40846	7.32115	7.28619	7.22327
36.2863	7.64955	7.57733	7.4997	7.39434	7.32134	7.28216	7.23117
36.89	7.63439	7.58067	7.4873	7.39682	7.31704	7.28306	7.22289
37.44	7.64313	7.5795	7.4859	7.39099	7.31718	7.28283	7.22891
38.045	7.63058	7.56966	7.48944	7.38831	7.3134	7.27814	7.22284
38.6	7.62393	7.56424	7.49276	7.38375	7.3155	7.27638	7.23177
39.2	7.62872	7.56253	7.4835	7.38759	7.31583	7.27402	7.2224
39.755	7.61317	7.55012	7.47716	7.3861	7.31268	7.27509	7.23406
40.3563	7.61972	7.55828	7.47975	7.38778	7.30541	7.27064	7.22786
40.91	7.6236	7.55273	7.47887	7.38253	7.31067	7.27703	7.22094
41.5113	7.61098	7.5286	7.47813	7.38449	7.30324	7.2727	7.22271
42.0662	7.59979	7.53533	7.48003	7.37242	7.31174	7.2655	7.22267
42.67	7.61017	7.53651	7.46445	7.37407	7.30048	7.26696	7.21593
43.22	7.59707	7.544	7.46612	7.36617	7.29421	7.26467	7.21088
43.7713	7.60163	7.53522	7.45834	7.37048	7.29962	7.26452	7.21027
44.38	7.59063	7.53075	7.46147	7.36866	7.30242	7.27003	7.20621
44.93	7.59108	7.53011	7.4502	7.36419	7.29113	7.25859	7.20678
45.5363	7.59879	7.52269	7.44898	7.37423	7.29389	7.26131	7.20497
46.09	7.59631	7.52195	7.45739	7.36619	7.29127	7.26254	7.20913
46.6413	7.58709	7.51849	7.44267	7.35965	7.29399	7.25945	7.21048
47.2462	7.58802	7.52278	7.44397	7.35902	7.29278	7.26203	7.20865
47.8	7.58727	7.51952	7.44597	7.36965	7.29649	7.25857	7.20526
48.4012	7.57596	7.5278	7.44345	7.36844	7.28691	7.26322	7.20106
48.9512	7.5805	7.51538	7.43673	7.36463	7.29495	7.24825	7.20453
49.5563	7.58605	7.51897	7.44404	7.36179	7.28527	7.25381	7.1982
50.11	7.5789	7.51411	7.4312	7.36174	7.28214	7.25868	7.20221
50.71	7.57235	7.50885	7.4336	7.3615	7.28139	7.24784	7.19788
51.2612	7.57034	7.50818	7.43416	7.35812	7.28606	7.25726	7.20236
51.8163	7.57368	7.51495	7.42965	7.36088	7.2857	7.26075	7.19562
52.37	7.56609	7.50405	7.43185	7.35803	7.28422	7.24747	7.19464
52.97	7.57263	7.51547	7.42898	7.35969	7.27903	7.24745	7.1983
53.5712	7.57215	7.50466	7.41601	7.35937	7.27436	7.24958	7.18918
54.13	7.57137	7.49847	7.42764	7.35773	7.28156	7.24727	7.19788
54.7313	7.55762	7.50117	7.43027	7.35305	7.27084	7.24912	7.19276
55.2863	7.55722	7.50328	7.42708	7.34906	7.2711	7.24944	7.19349
55.84	7.55508	7.49776	7.43465	7.34446	7.27406	7.24692	7.1919
56.4412	7.55751	7.49663	7.42575	7.35003	7.2718	7.25046	7.19567
56.9963	7.55194	7.49372	7.42258	7.35592	7.26474	7.24355	7.18754
57.6	7.56242	7.48704	7.42584	7.35182	7.2668	7.24449	7.19126
58.15	7.55223	7.49308	7.42004	7.33998	7.2731	7.25006	7.18697
58.7562	7.55658	7.49495	7.41383	7.34903	7.27465	7.24899	7.19988
59.3063	7.5547	7.48883	7.4226	7.33952	7.26722	7.24364	7.19412
59.91	7.54993	7.48789	7.42056	7.33659	7.2684	7.23027	7.18745
