# Supplementary material for: Crystal structure of the Na+/H+ antiporter NhaA at active pH reveals the mechanistic basis for pH sensing
Source: Nat Commun. 2022 Oct 26;13:6383. doi: 10.1038/s41467-022-34120-z (PMC9606361; doi:10.1038/s41467-022-34120-z)
Supplement: Supplementary file 8 — Source Data [file 41467_2022_34120_MOESM8_ESM.zip › Source_Data_Supplementary_Fig.9c.xlsx]

## Sheet: Sheet1
Time (sec)	15	25	35	45	55	65
0.05	7.12302	7.10879	7.05866	7.05772	7.05547	7.04663
0.6075	7.12627	7.10849	7.06213	7.06122	7.05491	7.04239
1.15875	7.12338	7.10687	7.05731	7.06234	7.05591	7.04499
1.70875	7.1304	7.10754	7.05959	7.0566	7.05363	7.04143
2.25875	7.12698	7.11158	7.06066	7.0607	7.05331	7.04573
2.80875	7.12093	7.10874	7.05628	7.06166	7.06462	7.03989
3.35875	7.12935	7.1053	7.06496	7.06473	7.05283	7.04842
3.90875	7.12858	7.11297	7.0653	7.05862	7.05569	7.04363
4.45875	7.12672	7.10887	7.06549	7.05615	7.05302	7.04171
5.00875	7.12151	7.10767	7.06172	7.0628	7.0535	7.04227
5.55875	7.1263	7.10608	7.05686	7.05997	7.06034	7.04311
6.10875	7.12025	7.10434	7.05867	7.05849	7.05444	7.03951
6.65875	7.12638	7.10538	7.06048	7.06935	7.05145	7.0377
7.215	7.12446	7.10791	7.0596	7.05828	7.04801	7.04544
7.75875	7.12428	7.10767	7.06069	7.06417	7.06081	7.04303
8.30875	7.12605	7.10712	7.05874	7.0515	7.05231	7.03669
8.85875	7.12895	7.10604	7.05756	7.06396	7.05051	7.04386
9.40875	7.12404	7.10014	7.06126	7.06188	7.05126	7.04091
9.90875	7.12612	7.1012	7.06404	7.05866	7.0507	7.04116
10.4588	7.12418	7.10386	7.05845	7.06223	7.05116	7.03964
11.0087	7.12173	7.10835	7.05341	7.06302	7.0561	7.04166
11.5587	7.13389	7.10728	7.06222	7.06114	7.05678	7.04293
12.1088	7.12178	7.10674	7.06254	7.05943	7.05154	7.0426
12.6587	7.12718	7.10524	7.06727	7.05612	7.04994	7.03927
13.1587	7.12068	7.10772	7.06222	7.05621	7.05603	7.04245
13.7587	7.13384	7.10756	7.05891	7.0564	7.05825	7.03824
14.315	7.12774	7.10715	7.06155	7.05389	7.05856	7.04209
14.8588	7.12967	7.105	7.0621	7.0515	7.05677	7.03774
15.4087	7.12495	7.10882	7.06429	7.06504	7.06323	7.04475
15.9588	7.12997	7.10877	7.06095	7.062	7.05312	7.03731
16.5088	7.12575	7.10254	7.06089	7.06711	7.05471	7.04482
17.0588	7.1251	7.10705	7.06212	7.06012	7.05568	7.03952
17.5588	7.12562	7.11115	7.05922	7.06254	7.05202	7.04183
18.1087	7.12814	7.10669	7.06522	7.06164	7.05859	7.04212
18.6588	7.1263	7.10659	7.06252	7.06065	7.05944	7.03782
19.2087	7.1262	7.10752	7.05933	7.05587	7.05785	7.04359
19.7588	7.12141	7.10662	7.06392	7.06161	7.05749	7.04361
20.3087	7.11928	7.10749	7.05793	7.06371	7.05765	7.04063
20.8587	7.12254	7.11001	7.05582	7.06479	7.05513	7.04159
21.4088	7.12041	7.10212	7.06273	7.06557	7.05716	7.03649
21.9087	7.12116	7.10431	7.06183	7.06238	7.06281	7.03834
22.4587	7.12208	7.11096	7.0647	7.06204	7.05769	7.04365
23.0088	7.12297	7.10987	7.0629	7.05992	7.05264	7.04015
23.5588	7.12129	7.1125	7.06765	7.05922	7.05441	7.04223
24.1087	7.12968	7.09757	7.06223	7.06357	7.05375	7.04411
24.6588	7.12233	7.09861	7.05599	7.05157	7.05922	7.04169
25.1588	7.12662	7.10934	7.06175	7.06232	7.05657	7.04166
25.7588	7.12493	7.10192	7.06283	7.06087	7.05727	7.03898
26.3087	7.12271	7.10632	7.06148	7.06154	7.05216	7.03971
26.8587	7.12473	7.10526	7.06046	7.05645	7.05335	7.03626
27.4088	7.12624	7.10829	7.05264	7.06166	7.05249	7.0357
27.9587	7.12449	7.10842	7.06426	7.05717	7.05102	7.03635
28.5088	7.12186	7.10817	7.06092	7.06702	7.0627	7.03695
29.0588	7.12646	7.10292	7.05727	7.06106	7.05241	7.04361
29.6087	7.12536	7.10635	7.06018	7.06263	7.05646	7.04248
30.1088	7.12634	7.10617	7.06123	7.06217	7.05873	7.0479
30.6588	7.12884	7.10385	7.06109	7.06161	7.05411	7.05345
31.2088	7.12125	7.11013	7.06156	7.06585	7.06339	7.05127
31.7587	7.12687	7.10645	7.06371	7.06671	7.06356	7.04936
32.3087	7.12445	7.10334	7.06072	7.05912	7.06712	7.04734
32.8587	7.13369	7.10287	7.05646	7.07021	7.06236	7.04888
33.4087	7.13186	7.10686	7.05735	7.06187	7.06256	7.04553
33.9588	7.12237	7.11531	7.06461	7.06134	7.06211	7.04468
34.5088	7.1231	7.0956	7.06824	7.0622	7.06563	7.05473
35.0587	7.1303	7.10517	7.06504	7.0623	7.06057	7.05411
35.615	7.12019	7.11089	7.0654	7.06282	7.06629	7.04773
36.1087	7.12731	7.10348	7.05729	7.06167	7.06973	7.04577
36.6587	7.12374	7.10605	7.05875	7.06686	7.06375	7.05359
37.2088	7.12727	7.10925	7.05962	7.05971	7.06602	7.04807
37.7588	7.1256	7.105	7.05993	7.06561	7.06666	7.05647
38.3088	7.1259	7.10922	7.05806	7.05574	7.06733	7.04704
38.8587	7.12956	7.10076	7.0591	7.06508	7.06212	7.05336
39.4087	7.12342	7.10737	7.06027	7.06321	7.06573	7.05477
39.9588	7.12718	7.10072	7.06025	7.0608	7.0709	7.0514
40.4588	7.12691	7.1022	7.05691	7.06815	7.06376	7.05358
41.0088	7.13139	7.10164	7.0623	7.06086	7.0646	7.05372
41.5588	7.12822	7.10168	7.064	7.06257	7.06563	7.04605
42.1088	7.1292	7.10482	7.05863	7.0583	7.06036	7.05164
42.6587	7.12398	7.10489	7.05989	7.06752	7.06467	7.05123
43.2088	7.12342	7.10346	7.06682	7.06155	7.05917	7.04795
43.7588	7.12993	7.10239	7.05923	7.06579	7.06286	7.05356
44.26	7.1275	7.0999	7.06343	7.06508	7.06384	7.05347
44.9087	7.12792	7.10631	7.06315	7.05835	7.0625	7.05566
45.4588	7.1254	7.1114	7.0621	7.06175	7.06926	7.05128
45.9588	7.12111	7.10463	7.06021	7.06198	7.06667	7.0541
46.5087	7.12099	7.11147	7.06213	7.06311	7.06659	7.04216
47.0587	7.12366	7.10257	7.05517	7.06567	7.0682	7.05236
47.6087	7.12764	7.10514	7.06433	7.06042	7.06018	7.0547
48.1587	7.12662	7.10096	7.06269	7.06645	7.06836	7.04864
48.7088	7.12552	7.09578	7.05942	7.06507	7.06341	7.05089
49.2588	7.12644	7.10578	7.05997	7.06009	7.06397	7.05029
49.8088	7.12525	7.10006	7.06049	7.06295	7.05385	7.05186
50.3087	7.12776	7.10078	7.05385	7.05965	7.06473	7.04854
50.8587	7.12973	7.10386	7.05938	7.06213	7.06383	7.04778
51.4087	7.12727	7.10751	7.06143	7.0673	7.06535	7.05199
51.9588	7.12633	7.10477	7.06185	7.06945	7.07008	7.05106
52.5088	7.1252	7.10368	7.06494	7.06218	7.06962	7.05297
53.0588	7.12384	7.09951	7.06164	7.06688	7.0622	7.04485
53.5588	7.12469	7.10506	7.06483	7.06969	7.0699	7.04755
54.1087	7.13109	7.11018	7.06495	7.06265	7.06962	7.05474
54.6587	7.12202	7.10991	7.06217	7.06573	7.0629	7.05245
55.2088	7.13013	7.10625	7.06101	7.0598	7.07	7.05486
55.7588	7.12869	7.10192	7.06755	7.06381	7.06347	7.05531
56.3088	7.12701	7.10149	7.06165	7.06501	7.0677	7.05185
56.8588	7.12688	7.10022	7.05757	7.06156	7.06781	7.04582
57.4088	7.12662	7.10691	7.05556	7.06692	7.06857	7.05341
57.9087	7.13199	7.10369	7.06412	7.06931	7.06249	7.05109
58.4588	7.12533	7.10201	7.06305	7.06039	7.06653	7.05403
59.0088	7.12967	7.10545	7.06347	7.059	7.0648	7.04976
59.5588	7.12323	7.10754	7.05599	7.06534	7.06803	7.04939
