# Supplementary material for: Crystal structure of the Na+/H+ antiporter NhaA at active pH reveals the mechanistic basis for pH sensing
Source: Nat Commun. 2022 Oct 26;13:6383. doi: 10.1038/s41467-022-34120-z (PMC9606361; doi:10.1038/s41467-022-34120-z)
Supplement: Supplementary file 8 — Source Data [file 41467_2022_34120_MOESM8_ESM.zip › Source_Data_Supplementary_Fig. 7a.xlsx]

## Sheet: FSEC Traces
Volume (ml)	D11A	E78A	H253A	K153A	K153Q	H256A
0	77	-60	47	-126	-431	43
0.00833	77	-60	47	-126	-431	43
0.01667	22	-46	-5	-52	-12	-7
0.025	-1	7	-10	-2	-14	-19
0.03333	3	16	-11	0	-9	-27
0.04167	-2	12	-4	14	-15	-20
0.05	-9	4	-5	24	-30	0
0.05833	-13	3	-16	25	-35	14
0.06667	-8	4	-17	40	-45	21
0.075	-9	4	-5	48	-55	15
0.08333	-13	18	7	40	-73	-6
0.09167	-10	24	1	18	-94	-12
0.1	6	10	-5	-1	-102	-7
0.10833	12	-2	6	-14	-104	-9
0.11667	5	0	22	-14	-113	-16
0.125	-7	-1	11	-16	-109	-19
0.13333	-14	0	5	-25	-101	-31
0.14167	-19	5	20	-28	-108	-33
0.15	-16	-1	30	-28	-117	-33
0.15833	-3	-2	23	-33	-136	-16
0.16667	6	10	12	-31	-144	2
0.175	4	8	6	-28	-158	9
0.18333	8	0	13	-33	-175	4
0.19167	4	-12	19	-46	-180	-8
0.2	6	-24	8	-49	-189	-24
0.20833	10	-21	1	-47	-206	-33
0.21667	17	-21	1	-40	-211	-30
0.225	15	-19	-2	-27	-209	-18
0.23333	12	-7	6	-27	-203	-17
0.24167	15	1	12	-32	-205	-26
0.25	8	13	12	-37	-203	-30
0.25833	3	20	12	-44	-182	-27
0.26667	2	19	4	-46	-177	-24
0.275	4	5	-9	-53	-182	-13
0.28333	3	-6	-13	-56	-190	-12
0.29167	4	-20	-27	-51	-177	-15
0.3	6	-25	-23	-36	-171	-12
0.30833	11	-21	-13	-32	-178	-17
0.31667	1	-18	-13	-36	-213	-18
0.325	-9	-25	-20	-46	-233	-16
0.33333	-8	-30	-24	-55	-239	-21
0.34167	-10	-30	-19	-61	-238	-29
0.35	-15	-31	-13	-68	-238	-28
0.35833	-20	-23	-19	-59	-230	-15
0.36667	-13	-25	-19	-48	-231	-3
0.375	-12	-29	-28	-39	-239	-5
0.38333	-3	-35	-29	-34	-253	-17
0.39167	7	-43	-30	-43	-261	-33
0.4	18	-45	-31	-57	-267	-56
0.40833	23	-40	-23	-57	-275	-71
0.41667	28	-45	-18	-59	-280	-69
0.425	21	-51	-32	-59	-288	-58
0.43333	6	-62	-38	-71	-301	-56
0.44167	0	-66	-33	-73	-298	-53
0.45	-1	-53	-25	-66	-284	-51
0.45833	-19	-26	-21	-63	-290	-35
0.46667	-20	-10	-22	-73	-299	-16
0.475	-12	-9	-18	-95	-313	-11
0.48333	-10	-21	-22	-105	-319	-13
0.49167	-8	-39	-30	-108	-334	-16
0.5	-4	-51	-26	-103	-339	-16
0.50833	-3	-51	-18	-95	-341	-18
0.51667	-10	-54	-16	-98	-344	-27
0.525	-20	-49	-18	-90	-348	-32
0.53333	-28	-45	-21	-78	-353	-37
0.54167	-25	-55	-34	-78	-355	-35
0.55	-18	-72	-48	-81	-357	-38
0.55833	-6	-71	-47	-100	-368	-50
0.56667	0	-52	-29	-102	-389	-61
0.575	0	-42	-9	-108	-409	-60
0.58333	2	-55	-5	-110	-411	-58
0.59167	-1	-70	-5	-92	-408	-50
0.6	-5	-68	4	-81	-411	-51
0.60833	-1	-64	12	-80	-410	-46
0.61667	-1	-63	5	-69	-417	-42
0.625	-6	-58	-4	-79	-419	-38
0.63333	-21	-62	-14	-84	-420	-28
0.64167	-24	-71	-26	-90	-423	-26
0.65	-15	-71	-30	-100	-428	-28
0.65833	-6	-70	-27	-115	-436	-38
0.66667	-5	-72	-17	-124	-438	-39
0.675	-10	-79	-16	-115	-444	-27
0.68333	-16	-72	-9	-109	-461	-28
0.69167	-13	-73	-8	-114	-465	-40
0.7	-12	-73	-11	-114	-456	-42
0.70833	-12	-59	-9	-108	-460	-35
0.71667	-7	-50	-1	-108	-468	-31
0.725	-6	-51	8	-122	-477	-37
0.73333	-5	-64	23	-134	-476	-42
0.74167	11	-80	32	-131	-484	-36
0.75	16	-85	13	-116	-487	-26
0.75833	0	-94	3	-100	-480	-21
0.76667	-12	-96	0	-97	-480	-17
0.775	-9	-92	-5	-97	-477	-13
0.78333	-13	-86	-3	-108	-481	-13
0.79167	-31	-79	-1	-129	-498	-16
0.8	-44	-87	-10	-147	-500	-28
0.80833	-52	-90	-12	-155	-489	-46
0.81667	-58	-90	-15	-158	-478	-59
0.825	-53	-107	-15	-151	-474	-68
0.83333	-40	-115	-12	-148	-478	-73
0.84167	-30	-108	-7	-140	-487	-79
0.85	-11	-97	-14	-135	-503	-60
0.85833	-5	-88	-24	-142	-515	-53
0.86667	-5	-78	-23	-157	-520	-51
0.875	-3	-89	-22	-160	-519	-40
0.88333	-8	-102	-19	-151	-515	-28
0.89167	-6	-108	-15	-147	-520	-32
0.9	-15	-114	-6	-142	-529	-36
0.90833	-25	-106	0	-142	-518	-42
0.91667	-34	-93	-1	-145	-517	-44
0.925	-37	-93	-2	-146	-517	-35
0.93333	-27	-107	-3	-146	-529	-33
0.94167	-16	-105	-15	-129	-545	-29
0.95	-11	-116	-21	-134	-559	-22
0.95833	-15	-134	-14	-146	-569	-21
0.96667	-32	-146	-16	-152	-574	-30
0.975	-33	-150	-14	-164	-570	-34
0.98333	-28	-154	-17	-166	-569	-44
0.99167	-30	-154	-14	-153	-574	-59
1	-28	-152	-17	-150	-572	-69
1.00833	-21	-149	-14	-153	-567	-69
1.01667	-28	-148	-8	-151	-579	-68
1.025	-29	-144	-11	-159	-581	-73
1.03333	-24	-137	-18	-155	-592	-71
1.04167	-24	-137	-25	-151	-600	-65
1.05	-18	-139	-32	-145	-603	-64
1.05833	-11	-142	-28	-142	-599	-64
1.06667	-14	-152	-18	-139	-584	-74
1.075	-11	-150	0	-153	-571	-78
1.08333	-18	-146	0	-168	-559	-70
1.09167	-25	-151	-4	-167	-557	-63
1.1	-33	-148	-12	-172	-571	-52
1.10833	-32	-149	-21	-180	-596	-42
1.11667	-34	-149	-20	-187	-605	-50
1.125	-35	-148	-14	-192	-599	-47
1.13333	-29	-144	-10	-195	-606	-35
1.14167	-27	-141	0	-191	-609	-37
1.15	-33	-142	2	-183	-608	-40
1.15833	-39	-137	-10	-185	-602	-42
1.16667	-40	-125	-1	-186	-603	-39
1.175	-40	-121	17	-184	-614	-36
1.18333	-32	-123	9	-184	-616	-35
1.19167	-27	-128	6	-196	-627	-35
1.2	-32	-139	8	-201	-633	-41
1.20833	-34	-144	0	-193	-625	-54
1.21667	-34	-148	-12	-187	-614	-66
1.225	-46	-143	-23	-185	-612	-80
1.23333	-50	-144	-27	-179	-621	-77
1.24167	-48	-143	-20	-182	-635	-76
1.25	-47	-137	-19	-188	-643	-75
1.25833	-46	-136	-11	-187	-644	-81
1.26667	-44	-130	-16	-183	-655	-87
1.275	-42	-124	-27	-180	-665	-82
1.28333	-30	-128	-32	-186	-669	-59
1.29167	-37	-133	-31	-196	-668	-44
1.3	-60	-138	-32	-192	-663	-42
1.30833	-69	-142	-31	-200	-664	-36
1.31667	-58	-145	-27	-217	-678	-38
1.325	-49	-147	-28	-222	-684	-42
1.33333	-40	-152	-33	-218	-676	-46
1.34167	-38	-154	-44	-202	-670	-53
1.35	-42	-145	-56	-189	-669	-63
1.35833	-48	-138	-63	-190	-669	-64
1.36667	-46	-131	-63	-174	-677	-54
1.375	-43	-135	-56	-165	-673	-55
1.38333	-36	-143	-42	-178	-667	-65
1.39167	-27	-150	-40	-188	-656	-60
1.4	-27	-161	-37	-201	-661	-62
1.40833	-30	-167	-35	-205	-669	-66
1.41667	-32	-174	-26	-211	-681	-66
1.425	-25	-178	-24	-226	-688	-60
1.43333	-16	-179	-30	-226	-682	-55
1.44167	-18	-171	-31	-220	-666	-53
1.45	-28	-171	-33	-226	-659	-58
1.45833	-31	-176	-36	-228	-668	-65
1.46667	-25	-186	-34	-237	-673	-68
1.475	-21	-190	-29	-239	-675	-64
1.48333	-26	-189	-27	-241	-693	-60
1.49167	-26	-191	-36	-238	-705	-69
1.5	-23	-195	-41	-237	-708	-74
1.50833	-28	-198	-31	-247	-704	-71
1.51667	-25	-197	-14	-260	-709	-65
1.525	-19	-192	-15	-270	-704	-62
1.53333	-25	-189	-29	-261	-707	-59
1.54167	-23	-182	-39	-250	-711	-62
1.55	-14	-172	-53	-252	-727	-67
1.55833	-12	-180	-55	-255	-735	-71
1.56667	-16	-191	-54	-256	-728	-78
1.575	-29	-195	-62	-268	-719	-81
1.58333	-41	-197	-60	-271	-726	-75
1.59167	-48	-194	-55	-269	-722	-58
1.6	-49	-190	-49	-273	-718	-48
1.60833	-51	-196	-58	-269	-719	-51
1.61667	-43	-197	-64	-269	-729	-53
1.625	-42	-195	-62	-281	-728	-55
1.63333	-45	-189	-57	-289	-730	-60
1.64167	-46	-189	-50	-287	-749	-67
1.65	-44	-198	-47	-291	-754	-71
1.65833	-39	-215	-49	-286	-759	-80
1.66667	-42	-227	-61	-274	-762	-82
1.675	-42	-230	-59	-268	-746	-80
1.68333	-46	-227	-58	-278	-745	-77
1.69167	-48	-230	-58	-294	-748	-73
1.7	-49	-231	-60	-296	-741	-71
1.70833	-46	-228	-64	-291	-741	-75
1.71667	-49	-217	-58	-284	-745	-88
1.725	-56	-206	-51	-276	-749	-101
1.73333	-44	-203	-58	-274	-755	-102
1.74167	-30	-207	-59	-275	-763	-109
1.75	-20	-218	-56	-280	-768	-105
1.75833	-29	-226	-63	-289	-768	-97
1.76667	-46	-224	-54	-289	-760	-73
1.775	-52	-233	-44	-279	-753	-60
1.78333	-50	-238	-43	-286	-742	-58
1.79167	-51	-237	-38	-309	-742	-68
1.8	-53	-237	-34	-319	-753	-62
1.80833	-40	-233	-33	-307	-768	-66
1.81667	-28	-223	-48	-297	-776	-72
1.825	-21	-217	-68	-296	-775	-74
1.83333	-24	-216	-78	-302	-780	-68
1.84167	-25	-212	-74	-315	-779	-71
1.85	-42	-208	-72	-313	-791	-74
1.85833	-55	-215	-66	-321	-806	-73
1.86667	-58	-229	-60	-327	-808	-72
1.875	-59	-238	-59	-323	-810	-85
1.88333	-61	-237	-50	-321	-817	-82
1.89167	-46	-234	-54	-315	-832	-87
1.9	-34	-225	-67	-296	-827	-91
1.90833	-26	-214	-70	-284	-818	-95
1.91667	-14	-215	-59	-274	-812	-95
1.925	-17	-224	-55	-281	-815	-87
1.93333	-25	-236	-48	-295	-828	-83
1.94167	-27	-255	-51	-305	-828	-87
1.95	-36	-253	-58	-311	-836	-90
1.95833	-31	-241	-57	-310	-833	-87
1.96667	-32	-235	-58	-299	-823	-83
1.975	-29	-224	-66	-295	-817	-89
1.98333	-36	-219	-76	-294	-825	-92
1.99167	-40	-222	-82	-299	-834	-93
2	-39	-220	-79	-310	-832	-98
2.00833	-36	-223	-83	-314	-834	-106
2.01667	-37	-230	-74	-312	-839	-104
2.025	-42	-226	-71	-305	-838	-98
2.03333	-49	-224	-70	-296	-834	-95
2.04167	-45	-211	-60	-308	-824	-89
2.05	-38	-221	-48	-319	-827	-90
2.05833	-34	-230	-53	-319	-834	-81
2.06667	-40	-226	-59	-318	-837	-70
2.075	-50	-225	-67	-305	-839	-62
2.08333	-49	-227	-76	-290	-848	-57
2.09167	-42	-226	-94	-290	-846	-50
2.1	-43	-222	-95	-298	-842	-57
2.10833	-43	-235	-78	-313	-843	-67
2.11667	-35	-247	-75	-333	-843	-61
2.125	-38	-256	-68	-337	-845	-55
2.13333	-41	-259	-59	-340	-850	-64
2.14167	-31	-271	-54	-343	-847	-60
2.15	-5	-271	-51	-350	-853	-55
2.15833	7	-267	-45	-351	-853	-53
2.16667	8	-271	-46	-346	-853	-54
2.175	-2	-267	-48	-343	-848	-62
2.18333	-20	-268	-46	-344	-843	-61
2.19167	-36	-254	-47	-340	-843	-50
2.2	-40	-249	-50	-337	-860	-49
2.20833	-31	-255	-61	-330	-874	-54
2.21667	-20	-259	-73	-335	-869	-50
2.225	-29	-261	-70	-352	-854	-41
2.23333	-26	-272	-55	-355	-853	-39
2.24167	-15	-284	-39	-362	-867	-39
2.25	-22	-291	-40	-372	-872	-36
2.25833	-38	-292	-41	-374	-877	-39
2.26667	-44	-285	-39	-374	-887	-40
2.275	-39	-288	-34	-368	-896	-41
2.28333	-36	-298	-34	-363	-906	-52
2.29167	-38	-289	-36	-363	-906	-58
2.3	-42	-279	-48	-362	-893	-60
2.30833	-43	-264	-40	-367	-885	-64
2.31667	-47	-254	-23	-372	-870	-63
2.325	-49	-257	-8	-370	-870	-63
2.33333	-57	-263	-8	-373	-882	-72
2.34167	-53	-263	-14	-368	-888	-82
2.35	-36	-261	-14	-364	-878	-88
2.35833	-37	-252	-13	-361	-870	-88
2.36667	-36	-253	-19	-365	-875	-83
2.375	-39	-258	-35	-370	-891	-70
2.38333	-42	-256	-40	-367	-904	-62
2.39167	-42	-250	-37	-366	-908	-61
2.4	-38	-256	-41	-356	-922	-54
2.40833	-31	-258	-52	-349	-910	-35
2.41667	-32	-263	-64	-356	-898	-30
2.425	-47	-269	-68	-364	-899	-39
2.43333	-51	-280	-69	-377	-895	-49
2.44167	-56	-296	-63	-382	-903	-61
2.45	-61	-301	-62	-383	-902	-68
2.45833	-58	-297	-75	-377	-906	-80
2.46667	-46	-288	-75	-377	-907	-79
2.475	-39	-291	-66	-376	-895	-75
2.48333	-33	-309	-64	-372	-891	-75
2.49167	-32	-323	-62	-367	-897	-76
2.5	-35	-327	-51	-363	-897	-74
2.50833	-41	-319	-45	-363	-900	-69
2.51667	-40	-316	-53	-355	-913	-70
2.525	-44	-313	-54	-356	-917	-65
2.53333	-50	-314	-49	-361	-919	-61
2.54167	-54	-310	-32	-354	-910	-61
2.55	-54	-301	-17	-350	-898	-63
2.55833	-54	-301	-23	-361	-904	-63
2.56667	-71	-293	-44	-361	-923	-58
2.575	-89	-280	-54	-351	-934	-59
2.58333	-96	-283	-57	-345	-939	-58
2.59167	-99	-303	-64	-346	-941	-66
2.6	-85	-324	-57	-357	-954	-73
2.60833	-68	-321	-55	-363	-968	-78
2.61667	-58	-310	-61	-356	-970	-82
2.625	-49	-305	-49	-363	-967	-78
2.63333	-49	-300	-46	-363	-963	-76
2.64167	-58	-300	-55	-367	-959	-80
2.65	-67	-296	-72	-368	-961	-81
2.65833	-66	-284	-75	-369	-957	-85
2.66667	-72	-286	-61	-370	-955	-70
2.675	-80	-283	-61	-380	-970	-55
2.68333	-82	-297	-61	-401	-981	-47
2.69167	-86	-309	-61	-408	-989	-46
2.7	-84	-311	-57	-411	-992	-47
2.70833	-76	-316	-55	-413	-993	-54
2.71667	-75	-301	-52	-406	-995	-59
2.725	-84	-293	-44	-392	-992	-52
2.73333	-95	-290	-43	-382	-988	-59
2.74167	-95	-300	-49	-375	-974	-60
2.75	-94	-305	-53	-371	-968	-57
2.75833	-98	-303	-52	-363	-967	-56
2.76667	-107	-301	-46	-357	-975	-59
2.775	-116	-306	-35	-356	-983	-65
2.78333	-119	-310	-40	-366	-998	-75
2.79167	-118	-300	-35	-369	-1015	-80
2.8	-112	-291	-30	-372	-1031	-80
2.80833	-108	-297	-26	-383	-1023	-84
2.81667	-110	-295	-31	-384	-1013	-87
2.825	-106	-291	-26	-385	-1004	-89
2.83333	-93	-293	-29	-391	-993	-79
2.84167	-93	-299	-35	-401	-976	-78
2.85	-83	-302	-43	-406	-969	-85
2.85833	-77	-301	-41	-422	-977	-88
2.86667	-76	-295	-38	-434	-985	-89
2.875	-73	-291	-46	-440	-989	-86
2.88333	-72	-291	-55	-435	-982	-83
2.89167	-64	-297	-49	-420	-977	-74
2.9	-70	-300	-35	-408	-972	-72
2.90833	-68	-305	-26	-407	-973	-74
2.91667	-72	-316	-33	-411	-984	-72
2.925	-69	-320	-43	-416	-986	-62
2.93333	-60	-322	-52	-416	-989	-44
2.94167	-52	-330	-68	-411	-995	-33
2.95	-58	-332	-76	-416	-1003	-31
2.95833	-64	-319	-75	-422	-1005	-26
2.96667	-69	-316	-81	-411	-998	-27
2.975	-68	-317	-82	-396	-992	-35
2.98333	-66	-312	-85	-389	-997	-37
2.99167	-77	-312	-92	-394	-1005	-47
3	-83	-317	-102	-405	-1004	-66
3.00833	-89	-315	-96	-405	-998	-69
3.01667	-94	-309	-86	-411	-980	-66
3.025	-96	-309	-76	-422	-972	-66
3.03333	-91	-304	-71	-432	-980	-66
3.04167	-78	-305	-68	-444	-987	-68
3.05	-72	-316	-62	-448	-990	-66
3.05833	-80	-317	-63	-446	-1001	-57
3.06667	-84	-309	-58	-448	-1020	-50
3.075	-74	-320	-63	-455	-1024	-56
3.08333	-69	-321	-69	-463	-1019	-60
3.09167	-74	-316	-79	-459	-1011	-62
3.1	-82	-323	-79	-444	-1008	-66
3.10833	-87	-327	-69	-429	-1014	-68
3.11667	-97	-320	-59	-433	-1019	-79
3.125	-97	-311	-58	-434	-1023	-80
3.13333	-87	-312	-58	-441	-1016	-70
3.14167	-84	-324	-62	-453	-1019	-68
3.15	-85	-334	-61	-455	-1028	-62
3.15833	-81	-340	-65	-441	-1025	-59
3.16667	-84	-345	-72	-435	-1019	-69
3.175	-83	-351	-80	-434	-1013	-86
3.18333	-83	-358	-88	-418	-1000	-93
3.19167	-97	-362	-88	-415	-987	-94
3.2	-92	-354	-85	-418	-986	-85
3.20833	-82	-339	-87	-419	-997	-76
3.21667	-79	-336	-77	-423	-1009	-73
3.225	-93	-331	-69	-417	-1021	-73
3.23333	-107	-329	-72	-414	-1039	-67
3.24167	-94	-325	-81	-422	-1063	-57
3.25	-78	-324	-75	-441	-1074	-51
3.25833	-70	-314	-73	-458	-1079	-51
3.26667	-75	-312	-72	-474	-1079	-46
3.275	-75	-304	-71	-469	-1076	-46
3.28333	-75	-301	-76	-453	-1075	-53
3.29167	-74	-300	-78	-443	-1073	-61
3.3	-83	-306	-80	-444	-1075	-58
3.30833	-92	-316	-80	-446	-1071	-54
3.31667	-97	-314	-68	-446	-1059	-52
3.325	-100	-306	-70	-453	-1066	-52
3.33333	-96	-301	-82	-455	-1075	-66
3.34167	-81	-305	-93	-458	-1063	-76
3.35	-73	-310	-102	-469	-1055	-84
3.35833	-74	-307	-102	-467	-1056	-81
3.36667	-68	-314	-107	-466	-1051	-67
3.375	-57	-313	-109	-450	-1042	-52
3.38333	-60	-304	-99	-444	-1037	-47
3.39167	-60	-311	-92	-447	-1046	-43
3.4	-61	-331	-100	-454	-1072	-41
3.40833	-65	-339	-104	-459	-1095	-46
3.41667	-75	-336	-93	-456	-1102	-49
3.425	-74	-335	-86	-466	-1101	-56
3.43333	-70	-334	-85	-483	-1086	-62
3.44167	-72	-327	-88	-485	-1075	-73
3.45	-70	-320	-87	-486	-1083	-85
3.45833	-65	-325	-90	-487	-1089	-91
3.46667	-61	-332	-92	-486	-1097	-86
3.475	-70	-343	-104	-487	-1097	-77
3.48333	-85	-359	-112	-489	-1093	-77
3.49167	-88	-361	-106	-495	-1088	-78
3.5	-85	-355	-96	-483	-1092	-71
3.50833	-83	-353	-93	-471	-1093	-72
3.51667	-77	-350	-95	-471	-1101	-75
3.525	-69	-350	-90	-475	-1107	-79
3.53333	-64	-358	-90	-487	-1103	-79
3.54167	-58	-360	-89	-499	-1109	-85
3.55	-63	-356	-84	-505	-1112	-87
3.55833	-72	-349	-76	-503	-1103	-85
3.56667	-81	-347	-69	-508	-1092	-76
3.575	-82	-347	-72	-505	-1088	-69
3.58333	-82	-353	-78	-505	-1082	-77
3.59167	-77	-358	-88	-504	-1075	-82
3.6	-72	-360	-89	-496	-1072	-89
3.60833	-63	-367	-86	-492	-1055	-88
3.61667	-63	-371	-79	-502	-1037	-92
3.625	-59	-356	-79	-509	-1038	-95
3.63333	-55	-346	-81	-501	-1052	-90
3.64167	-61	-337	-87	-489	-1065	-92
3.65	-69	-327	-88	-484	-1082	-91
3.65833	-67	-330	-91	-474	-1099	-77
3.66667	-62	-337	-87	-468	-1105	-63
3.675	-60	-350	-83	-478	-1103	-53
3.68333	-70	-358	-83	-491	-1103	-54
3.69167	-77	-361	-86	-488	-1109	-62
3.7	-87	-367	-88	-480	-1121	-55
3.70833	-86	-379	-91	-497	-1132	-52
3.71667	-81	-381	-82	-519	-1138	-55
3.725	-84	-379	-80	-521	-1142	-53
3.73333	-88	-367	-90	-521	-1137	-60
3.74167	-86	-340	-96	-532	-1127	-69
3.75	-96	-331	-103	-522	-1118	-71
3.75833	-106	-337	-96	-507	-1112	-79
3.76667	-103	-340	-90	-493	-1107	-92
3.775	-98	-355	-86	-492	-1096	-96
3.78333	-79	-369	-74	-510	-1087	-91
3.79167	-66	-371	-73	-515	-1083	-89
3.8	-69	-367	-86	-501	-1090	-96
3.80833	-70	-369	-82	-499	-1092	-99
3.81667	-75	-375	-80	-505	-1105	-107
3.825	-77	-376	-89	-508	-1113	-102
3.83333	-66	-383	-98	-503	-1121	-98
3.84167	-51	-379	-103	-492	-1139	-86
3.85	-52	-376	-104	-497	-1144	-87
3.85833	-57	-380	-103	-506	-1145	-83
3.86667	-67	-382	-100	-512	-1139	-82
3.875	-87	-388	-101	-514	-1133	-90
3.88333	-100	-386	-100	-518	-1130	-99
3.89167	-110	-373	-115	-523	-1127	-101
3.9	-106	-366	-121	-535	-1135	-105
3.90833	-105	-362	-121	-534	-1134	-103
3.91667	-95	-370	-115	-515	-1138	-103
3.925	-82	-376	-105	-497	-1140	-101
3.93333	-78	-380	-95	-488	-1140	-104
3.94167	-76	-390	-91	-497	-1136	-110
3.95	-76	-393	-90	-508	-1152	-111
3.95833	-73	-386	-92	-516	-1163	-110
3.96667	-73	-386	-97	-520	-1178	-112
3.975	-71	-397	-97	-520	-1182	-108
3.98333	-67	-412	-84	-521	-1182	-113
3.99167	-50	-425	-82	-526	-1166	-120
4	-50	-426	-74	-527	-1149	-126
4.00833	-67	-414	-62	-524	-1139	-134
4.01667	-68	-406	-66	-516	-1134	-144
4.025	-76	-407	-69	-516	-1140	-149
4.03333	-79	-413	-77	-524	-1148	-153
4.04167	-82	-415	-75	-536	-1144	-148
4.05	-85	-406	-78	-547	-1145	-133
4.05833	-101	-400	-86	-542	-1157	-117
4.06667	-111	-398	-91	-543	-1163	-101
4.075	-122	-394	-97	-546	-1169	-88
4.08333	-117	-392	-92	-552	-1174	-77
4.09167	-115	-400	-92	-550	-1167	-80
4.1	-119	-406	-89	-545	-1165	-94
4.10833	-117	-396	-91	-546	-1173	-103
4.11667	-117	-390	-102	-550	-1167	-108
4.125	-107	-392	-112	-550	-1171	-101
4.13333	-97	-396	-105	-545	-1174	-94
4.14167	-97	-400	-100	-552	-1178	-90
4.15	-104	-407	-94	-547	-1194	-88
4.15833	-108	-415	-88	-544	-1208	-100
4.16667	-110	-425	-83	-543	-1219	-107
4.175	-99	-436	-87	-539	-1211	-115
4.18333	-103	-440	-90	-542	-1205	-106
4.19167	-102	-434	-98	-544	-1208	-101
4.2	-95	-438	-88	-560	-1212	-98
4.20833	-93	-437	-86	-570	-1202	-107
4.21667	-98	-427	-92	-575	-1184	-106
4.225	-94	-419	-100	-575	-1181	-98
4.23333	-91	-415	-89	-585	-1187	-91
4.24167	-88	-413	-85	-581	-1196	-85
4.25	-79	-409	-91	-573	-1193	-89
4.25833	-77	-412	-98	-577	-1187	-77
4.26667	-84	-418	-96	-576	-1193	-77
4.275	-84	-425	-91	-568	-1199	-74
4.28333	-83	-436	-98	-567	-1204	-75
4.29167	-81	-442	-107	-575	-1204	-78
4.3	-83	-447	-116	-579	-1197	-79
4.30833	-78	-444	-125	-585	-1183	-83
4.31667	-85	-438	-123	-590	-1175	-86
4.325	-88	-431	-131	-585	-1163	-83
4.33333	-88	-425	-137	-583	-1154	-76
4.34167	-83	-432	-141	-585	-1160	-67
4.35	-79	-434	-144	-582	-1168	-67
4.35833	-77	-430	-148	-591	-1180	-73
4.36667	-72	-425	-157	-597	-1187	-75
4.375	-79	-427	-159	-598	-1193	-77
4.38333	-89	-435	-153	-589	-1189	-84
4.39167	-94	-436	-147	-589	-1185	-80
4.4	-94	-428	-142	-589	-1198	-83
4.40833	-82	-418	-141	-600	-1213	-81
4.41667	-79	-401	-132	-595	-1209	-81
4.425	-85	-398	-134	-589	-1198	-77
4.43333	-86	-411	-145	-581	-1190	-79
4.44167	-88	-417	-155	-579	-1191	-89
4.45	-102	-405	-153	-572	-1198	-81
4.45833	-106	-386	-144	-571	-1212	-71
4.46667	-106	-381	-141	-584	-1220	-70
4.475	-113	-384	-134	-590	-1214	-65
4.48333	-114	-385	-134	-594	-1204	-56
4.49167	-104	-394	-139	-594	-1203	-62
4.5	-89	-410	-142	-581	-1205	-73
4.50833	-84	-418	-141	-576	-1211	-78
4.51667	-95	-414	-140	-582	-1216	-72
4.525	-103	-411	-131	-587	-1220	-69
4.53333	-104	-422	-121	-576	-1225	-73
4.54167	-103	-425	-122	-560	-1220	-68
4.55	-104	-429	-121	-569	-1223	-70
4.55833	-101	-433	-116	-580	-1226	-73
4.56667	-104	-430	-114	-580	-1219	-80
4.575	-109	-414	-120	-592	-1217	-83
4.58333	-109	-414	-116	-599	-1206	-83
4.59167	-99	-416	-115	-600	-1190	-84
4.6	-89	-404	-112	-601	-1192	-79
4.60833	-85	-400	-118	-607	-1203	-77
4.61667	-85	-403	-142	-614	-1211	-76
4.625	-82	-411	-153	-618	-1211	-78
4.63333	-82	-414	-146	-609	-1200	-70
4.64167	-82	-409	-143	-597	-1200	-62
4.65	-91	-411	-137	-596	-1212	-65
4.65833	-109	-412	-139	-596	-1214	-64
4.66667	-121	-407	-136	-601	-1214	-61
4.675	-132	-408	-124	-599	-1225	-58
4.68333	-134	-418	-126	-597	-1223	-59
4.69167	-125	-415	-138	-593	-1213	-66
4.7	-131	-418	-147	-581	-1205	-66
4.70833	-135	-419	-146	-581	-1201	-67
4.71667	-142	-417	-136	-584	-1195	-79
4.725	-146	-411	-123	-586	-1191	-85
4.73333	-144	-409	-123	-578	-1198	-87
4.74167	-140	-411	-131	-588	-1220	-83
4.75	-138	-418	-134	-596	-1225	-85
4.75833	-134	-419	-129	-589	-1226	-98
4.76667	-125	-414	-125	-585	-1238	-106
4.775	-106	-401	-109	-582	-1248	-106
4.78333	-96	-392	-97	-572	-1259	-91
4.79167	-93	-394	-96	-579	-1262	-78
4.8	-99	-399	-100	-588	-1257	-70
4.80833	-116	-392	-105	-581	-1263	-73
4.81667	-122	-392	-107	-584	-1268	-80
4.825	-120	-400	-107	-594	-1261	-86
4.83333	-116	-405	-105	-590	-1266	-92
4.84167	-112	-406	-96	-590	-1282	-97
4.85	-110	-409	-95	-598	-1285	-100
4.85833	-114	-408	-100	-607	-1285	-96
4.86667	-122	-410	-104	-609	-1285	-80
4.875	-111	-419	-109	-605	-1282	-69
4.88333	-98	-433	-101	-608	-1280	-70
4.89167	-92	-441	-85	-615	-1285	-83
4.9	-102	-441	-83	-614	-1276	-88
4.90833	-109	-445	-92	-607	-1263	-85
4.91667	-119	-455	-97	-602	-1252	-81
4.925	-129	-456	-96	-609	-1247	-79
4.93333	-134	-462	-84	-618	-1243	-70
4.94167	-131	-466	-74	-624	-1247	-65
4.95	-122	-463	-83	-625	-1255	-64
4.95833	-119	-452	-101	-624	-1256	-56
4.96667	-117	-454	-115	-633	-1249	-55
4.975	-115	-462	-125	-641	-1255	-57
4.98333	-117	-456	-130	-649	-1263	-67
4.99167	-118	-442	-141	-648	-1278	-72
5	-114	-444	-145	-648	-1284	-72
5.00833	-99	-459	-151	-642	-1278	-73
5.01667	-98	-459	-156	-636	-1278	-80
5.025	-108	-452	-149	-625	-1281	-78
5.03333	-103	-446	-149	-628	-1290	-83
5.04167	-94	-439	-146	-629	-1283	-84
5.05	-85	-429	-133	-637	-1274	-84
5.05833	-80	-430	-124	-650	-1261	-81
5.06667	-89	-433	-125	-657	-1247	-78
5.075	-97	-443	-131	-654	-1244	-80
5.08333	-105	-458	-137	-644	-1264	-87
5.09167	-108	-470	-137	-638	-1279	-83
5.1	-112	-465	-139	-629	-1292	-73
5.10833	-110	-444	-151	-617	-1304	-77
5.11667	-95	-430	-154	-624	-1308	-83
5.125	-89	-433	-152	-631	-1307	-90
5.13333	-92	-434	-152	-637	-1297	-94
5.14167	-97	-438	-148	-646	-1288	-97
5.15	-107	-449	-150	-655	-1286	-99
5.15833	-119	-458	-154	-665	-1279	-108
5.16667	-116	-456	-136	-678	-1275	-109
5.175	-112	-460	-123	-666	-1275	-108
5.18333	-108	-473	-136	-662	-1275	-114
5.19167	-112	-479	-157	-661	-1278	-109
5.2	-112	-476	-155	-646	-1276	-96
5.20833	-116	-465	-146	-637	-1268	-87
5.21667	-115	-463	-140	-636	-1275	-91
5.225	-117	-471	-151	-634	-1289	-104
5.23333	-116	-484	-164	-636	-1285	-110
5.24167	-115	-485	-172	-621	-1281	-106
5.25	-106	-478	-166	-608	-1284	-102
5.25833	-107	-469	-157	-601	-1299	-97
5.26667	-120	-451	-146	-596	-1305	-101
5.275	-134	-442	-143	-595	-1310	-110
5.28333	-149	-451	-140	-602	-1324	-101
5.29167	-150	-451	-142	-611	-1340	-97
5.3	-148	-449	-140	-628	-1339	-93
5.30833	-152	-459	-139	-640	-1341	-90
5.31667	-152	-464	-133	-640	-1352	-100
5.325	-144	-484	-122	-642	-1349	-109
5.33333	-140	-498	-127	-642	-1331	-109
5.34167	-129	-508	-123	-634	-1323	-108
5.35	-119	-505	-121	-635	-1332	-108
5.35833	-105	-484	-136	-639	-1343	-104
5.36667	-109	-485	-150	-641	-1344	-101
5.375	-124	-487	-162	-644	-1341	-112
5.38333	-128	-486	-168	-641	-1341	-117
5.39167	-127	-473	-171	-630	-1343	-110
5.4	-128	-465	-173	-631	-1345	-103
5.40833	-134	-466	-173	-630	-1339	-101
5.41667	-136	-473	-175	-626	-1338	-114
5.425	-133	-481	-175	-619	-1340	-107
5.43333	-134	-480	-174	-617	-1340	-99
5.44167	-129	-479	-170	-619	-1338	-98
5.45	-128	-478	-170	-632	-1344	-89
5.45833	-129	-480	-172	-645	-1362	-81
5.46667	-115	-479	-153	-651	-1370	-87
5.475	-111	-475	-136	-642	-1364	-97
5.48333	-100	-483	-135	-637	-1355	-106
5.49167	-82	-488	-142	-642	-1344	-107
5.5	-82	-486	-145	-661	-1340	-88
5.50833	-89	-492	-146	-673	-1341	-72
5.51667	-89	-491	-152	-663	-1356	-71
5.525	-88	-480	-155	-646	-1358	-86
5.53333	-91	-470	-157	-646	-1360	-103
5.54167	-94	-466	-158	-651	-1358	-115
5.55	-99	-475	-146	-656	-1356	-127
5.55833	-113	-475	-129	-653	-1355	-118
5.56667	-126	-472	-114	-652	-1365	-115
5.575	-123	-475	-118	-640	-1367	-119
5.58333	-114	-471	-126	-631	-1362	-121
5.59167	-105	-475	-142	-653	-1358	-120
5.6	-100	-491	-154	-673	-1356	-118
5.60833	-92	-504	-152	-678	-1356	-112
5.61667	-96	-497	-148	-688	-1348	-96
5.625	-104	-483	-147	-703	-1342	-79
5.63333	-103	-480	-151	-698	-1331	-79
5.64167	-98	-483	-153	-673	-1325	-84
5.65	-94	-485	-156	-654	-1336	-96
5.65833	-98	-487	-159	-649	-1350	-111
5.66667	-95	-487	-170	-655	-1350	-121
5.675	-103	-471	-171	-662	-1346	-121
5.68333	-122	-457	-167	-658	-1349	-120
5.69167	-130	-474	-165	-659	-1345	-114
5.7	-137	-495	-165	-663	-1346	-114
5.70833	-140	-496	-170	-663	-1345	-109
5.71667	-144	-487	-175	-651	-1350	-99
5.725	-159	-478	-171	-650	-1348	-97
5.73333	-168	-459	-152	-652	-1349	-91
5.74167	-163	-458	-134	-657	-1359	-99
5.75	-152	-466	-136	-667	-1353	-117
5.75833	-144	-468	-140	-670	-1352	-128
5.76667	-136	-480	-130	-668	-1352	-133
5.775	-138	-490	-123	-671	-1354	-128
5.78333	-143	-488	-130	-677	-1358	-123
5.79167	-143	-476	-140	-684	-1351	-109
5.8	-140	-469	-148	-689	-1350	-104
5.80833	-130	-477	-154	-701	-1348	-98
5.81667	-130	-483	-161	-712	-1341	-85
5.825	-135	-482	-161	-708	-1333	-79
5.83333	-131	-485	-154	-699	-1335	-73
5.84167	-123	-486	-146	-701	-1341	-72
5.85	-126	-483	-139	-701	-1344	-74
5.85833	-130	-476	-133	-703	-1358	-83
5.86667	-125	-474	-131	-700	-1361	-87
5.875	-127	-475	-135	-701	-1355	-82
5.88333	-130	-470	-142	-699	-1351	-91
5.89167	-131	-476	-146	-703	-1350	-105
5.9	-128	-484	-158	-722	-1348	-116
5.90833	-121	-490	-163	-738	-1350	-122
5.91667	-124	-492	-170	-736	-1356	-122
5.925	-125	-494	-163	-716	-1359	-122
5.93333	-122	-484	-154	-697	-1359	-123
5.94167	-126	-478	-155	-697	-1353	-126
5.95	-125	-480	-153	-706	-1355	-130
5.95833	-121	-471	-152	-715	-1371	-129
5.96667	-115	-471	-154	-720	-1382	-134
5.975	-108	-475	-159	-725	-1388	-134
5.98333	-113	-479	-165	-717	-1382	-140
5.99167	-115	-496	-169	-709	-1381	-137
6	-112	-511	-170	-703	-1382	-134
6.00833	-112	-524	-164	-701	-1377	-136
6.01667	-119	-536	-170	-694	-1373	-134
6.025	-118	-542	-181	-690	-1368	-135
6.03333	-119	-541	-178	-688	-1365	-128
6.04167	-112	-529	-168	-694	-1368	-131
6.05	-113	-511	-159	-696	-1367	-139
6.05833	-123	-506	-148	-684	-1377	-137
6.06667	-142	-511	-150	-700	-1384	-117
6.075	-155	-512	-153	-720	-1392	-105
6.08333	-148	-508	-153	-716	-1393	-102
6.09167	-141	-497	-155	-712	-1398	-93
6.1	-138	-484	-160	-721	-1397	-82
6.10833	-143	-474	-166	-727	-1388	-82
6.11667	-147	-467	-168	-736	-1380	-96
6.125	-140	-468	-168	-747	-1370	-98
6.13333	-120	-488	-166	-746	-1347	-94
6.14167	-111	-489	-162	-734	-1339	-90
6.15	-110	-488	-163	-723	-1355	-94
6.15833	-123	-488	-162	-717	-1357	-106
6.16667	-128	-500	-151	-716	-1349	-113
6.175	-123	-513	-144	-707	-1342	-115
6.18333	-128	-519	-141	-704	-1360	-117
6.19167	-132	-523	-134	-704	-1367	-120
6.2	-134	-528	-128	-702	-1361	-116
6.20833	-133	-533	-130	-700	-1361	-104
6.21667	-128	-533	-136	-695	-1362	-92
6.225	-126	-525	-149	-704	-1358	-101
6.23333	-138	-521	-155	-709	-1374	-109
6.24167	-148	-535	-151	-706	-1393	-114
6.25	-147	-533	-157	-695	-1394	-114
6.25833	-152	-534	-166	-686	-1401	-105
6.26667	-148	-530	-177	-677	-1398	-101
6.275	-139	-527	-180	-675	-1398	-106
6.28333	-137	-527	-180	-688	-1406	-108
6.29167	-140	-531	-180	-695	-1399	-103
6.3	-149	-540	-172	-703	-1383	-102
6.30833	-157	-543	-181	-704	-1371	-114
6.31667	-157	-531	-187	-712	-1368	-118
6.325	-159	-517	-186	-719	-1378	-111
6.33333	-160	-509	-180	-715	-1386	-103
6.34167	-156	-510	-183	-706	-1389	-103
6.35	-150	-504	-182	-703	-1385	-107
6.35833	-157	-509	-180	-707	-1381	-110
6.36667	-154	-511	-189	-708	-1386	-108
6.375	-149	-515	-187	-704	-1390	-110
6.38333	-146	-516	-179	-698	-1403	-102
6.39167	-141	-525	-184	-686	-1407	-92
6.4	-139	-531	-195	-688	-1402	-93
6.40833	-132	-528	-190	-682	-1403	-102
6.41667	-130	-529	-170	-682	-1402	-115
6.425	-139	-526	-151	-686	-1405	-116
6.43333	-153	-531	-148	-693	-1410	-116
6.44167	-159	-545	-152	-701	-1412	-116
6.45	-152	-559	-169	-694	-1403	-120
6.45833	-136	-558	-183	-678	-1386	-126
6.46667	-125	-545	-184	-686	-1383	-135
6.475	-119	-546	-178	-698	-1386	-135
6.48333	-121	-541	-179	-707	-1384	-141
6.49167	-124	-535	-172	-724	-1382	-143
6.5	-123	-527	-177	-737	-1373	-141
6.50833	-126	-518	-190	-735	-1374	-136
6.51667	-129	-521	-206	-742	-1389	-127
6.525	-135	-533	-211	-751	-1397	-133
6.53333	-142	-535	-200	-744	-1398	-135
6.54167	-139	-532	-188	-737	-1396	-126
6.55	-133	-539	-179	-734	-1398	-129
6.55833	-135	-554	-176	-732	-1408	-129
6.56667	-149	-560	-171	-727	-1410	-120
6.575	-151	-562	-168	-724	-1410	-121
6.58333	-149	-559	-177	-731	-1402	-120
6.59167	-149	-564	-180	-747	-1409	-124
6.6	-141	-562	-180	-758	-1407	-122
6.60833	-133	-560	-174	-754	-1398	-112
6.61667	-145	-559	-165	-746	-1402	-113
6.625	-157	-561	-163	-741	-1409	-135
6.63333	-159	-564	-166	-747	-1409	-153
6.64167	-160	-563	-159	-753	-1412	-144
6.65	-163	-577	-145	-761	-1409	-123
6.65833	-177	-582	-146	-770	-1413	-109
6.66667	-177	-575	-166	-766	-1407	-115
6.675	-164	-571	-180	-761	-1391	-123
6.68333	-160	-570	-190	-760	-1386	-126
6.69167	-148	-553	-194	-762	-1398	-119
6.7	-134	-542	-188	-766	-1396	-116
6.70833	-125	-540	-193	-771	-1395	-126
6.71667	-121	-536	-186	-771	-1389	-135
6.725	-127	-534	-179	-773	-1380	-139
6.73333	-132	-534	-181	-768	-1375	-133
6.74167	-143	-528	-177	-763	-1374	-126
6.75	-155	-534	-177	-761	-1363	-130
6.75833	-151	-542	-182	-757	-1365	-123
6.76667	-144	-545	-180	-757	-1372	-116
6.775	-141	-546	-185	-764	-1377	-112
6.78333	-137	-539	-192	-762	-1383	-102
6.79167	-133	-537	-190	-750	-1386	-97
6.8	-134	-539	-198	-749	-1394	-105
6.80833	-139	-545	-207	-750	-1407	-109
6.81667	-152	-545	-212	-761	-1411	-110
6.825	-160	-540	-207	-761	-1417	-109
6.83333	-146	-542	-205	-749	-1420	-104
6.84167	-143	-551	-199	-743	-1431	-107
6.85	-145	-557	-194	-735	-1445	-109
6.85833	-141	-570	-193	-748	-1450	-108
6.86667	-149	-578	-194	-749	-1443	-120
6.875	-154	-567	-185	-746	-1434	-129
6.88333	-151	-560	-180	-754	-1436	-133
6.89167	-147	-556	-173	-761	-1441	-141
6.9	-159	-544	-180	-761	-1438	-150
6.90833	-171	-542	-189	-760	-1428	-153
6.91667	-177	-553	-197	-761	-1424	-157
6.925	-182	-567	-200	-761	-1433	-159
6.93333	-176	-577	-197	-760	-1437	-150
6.94167	-181	-588	-195	-769	-1431	-145
6.95	-178	-590	-192	-780	-1420	-139
6.95833	-167	-581	-202	-783	-1420	-130
6.96667	-161	-578	-205	-778	-1425	-115
6.975	-156	-572	-197	-760	-1420	-109
6.98333	-145	-562	-183	-745	-1418	-108
6.99167	-141	-557	-176	-737	-1418	-112
7	-145	-573	-179	-739	-1421	-117
7.00833	-139	-590	-188	-755	-1420	-123
7.01667	-122	-596	-195	-763	-1426	-124
7.025	-118	-601	-205	-751	-1422	-117
7.03333	-124	-602	-214	-738	-1412	-108
7.04167	-133	-587	-227	-732	-1418	-104
7.05	-146	-577	-226	-734	-1434	-109
7.05833	-134	-581	-225	-745	-1442	-119
7.06667	-130	-581	-213	-766	-1447	-112
7.075	-136	-586	-223	-777	-1452	-111
7.08333	-147	-590	-219	-777	-1449	-114
7.09167	-154	-588	-213	-784	-1445	-125
7.1	-157	-579	-207	-791	-1436	-134
7.10833	-158	-572	-207	-806	-1404	-137
7.11667	-164	-572	-219	-798	-1348	-141
7.125	-156	-566	-223	-786	-1340	-141
7.13333	-152	-560	-228	-781	-1349	-138
7.14167	-145	-561	-226	-781	-1369	-132
7.15	-137	-567	-218	-775	-1385	-131
7.15833	-134	-567	-218	-774	-1397	-134
7.16667	-128	-569	-223	-786	-1399	-130
7.175	-125	-564	-210	-801	-1406	-128
7.18333	-127	-561	-197	-809	-1406	-129
7.19167	-139	-544	-193	-807	-1420	-130
7.2	-139	-532	-197	-804	-1426	-136
7.20833	-140	-531	-193	-802	-1439	-131
7.21667	-148	-539	-187	-802	-1450	-133
7.225	-161	-551	-194	-786	-1457	-141
7.23333	-154	-549	-211	-773	-1460	-132
7.24167	-151	-550	-216	-778	-1465	-123
7.25	-150	-548	-205	-778	-1444	-118
7.25833	-151	-552	-189	-780	-1423	-128
7.26667	-155	-574	-187	-785	-1427	-133
7.275	-169	-592	-185	-788	-1434	-135
7.28333	-190	-585	-185	-790	-1421	-128
7.29167	-191	-561	-185	-794	-1403	-120
7.3	-181	-544	-178	-792	-1403	-116
7.30833	-173	-542	-172	-783	-1417	-102
7.31667	-167	-552	-168	-777	-1428	-95
7.325	-165	-562	-163	-777	-1435	-107
7.33333	-168	-564	-162	-776	-1443	-114
7.34167	-174	-561	-162	-771	-1442	-111
7.35	-173	-571	-160	-767	-1439	-102
7.35833	-171	-575	-159	-764	-1439	-103
7.36667	-166	-569	-158	-766	-1449	-117
7.375	-170	-569	-165	-764	-1456	-136
7.38333	-176	-579	-164	-765	-1458	-145
7.39167	-175	-597	-166	-773	-1453	-141
7.4	-175	-608	-174	-777	-1454	-131
7.40833	-188	-608	-181	-780	-1447	-122
7.41667	-191	-604	-189	-781	-1449	-118
7.425	-194	-590	-193	-782	-1454	-123
7.43333	-195	-579	-190	-791	-1467	-122
7.44167	-192	-575	-178	-794	-1470	-120
7.45	-185	-563	-176	-788	-1462	-124
7.45833	-187	-557	-184	-784	-1455	-129
7.46667	-179	-571	-185	-781	-1446	-132
7.475	-164	-578	-177	-783	-1449	-136
7.48333	-157	-575	-164	-793	-1455	-140
7.49167	-160	-573	-157	-797	-1458	-144
7.5	-162	-573	-162	-803	-1457	-149
7.50833	-159	-578	-165	-809	-1461	-149
7.51667	-163	-584	-165	-807	-1465	-139
7.525	-166	-589	-170	-807	-1460	-123
7.53333	-161	-588	-174	-801	-1459	-108
7.54167	-157	-581	-178	-790	-1464	-95
7.55	-154	-575	-181	-787	-1482	-89
7.55833	-153	-573	-177	-780	-1500	-88
7.56667	-153	-570	-182	-772	-1501	-89
7.575	-154	-576	-180	-764	-1490	-99
7.58333	-155	-590	-179	-769	-1480	-112
7.59167	-166	-605	-171	-784	-1469	-114
7.6	-157	-613	-172	-789	-1462	-121
7.60833	-149	-616	-175	-788	-1456	-122
7.61667	-150	-611	-183	-797	-1462	-113
7.625	-160	-603	-190	-821	-1472	-110
7.63333	-165	-602	-185	-822	-1471	-115
7.64167	-154	-607	-177	-812	-1460	-111
7.65	-151	-607	-181	-813	-1450	-114
7.65833	-157	-605	-187	-822	-1459	-118
7.66667	-156	-616	-193	-838	-1467	-122
7.675	-164	-621	-199	-848	-1455	-121
7.68333	-167	-618	-186	-844	-1450	-121
7.69167	-165	-617	-173	-830	-1454	-114
7.7	-159	-619	-174	-822	-1469	-111
7.70833	-154	-621	-180	-823	-1474	-117
7.71667	-148	-616	-171	-820	-1480	-131
7.725	-154	-616	-167	-804	-1478	-130
7.73333	-161	-612	-171	-804	-1475	-134
7.74167	-168	-605	-169	-810	-1463	-140
7.75	-172	-594	-167	-797	-1446	-136
7.75833	-171	-587	-177	-789	-1446	-129
7.76667	-170	-573	-183	-782	-1442	-109
7.775	-175	-583	-192	-783	-1449	-97
7.78333	-182	-608	-196	-783	-1457	-99
7.79167	-184	-610	-199	-783	-1458	-111
7.8	-173	-609	-203	-788	-1454	-110
7.80833	-167	-618	-201	-799	-1454	-101
7.81667	-158	-630	-204	-815	-1453	-102
7.825	-153	-627	-203	-819	-1440	-104
7.83333	-162	-614	-195	-833	-1422	-100
7.84167	-177	-608	-198	-843	-1417	-99
7.85	-177	-598	-198	-857	-1422	-100
7.85833	-169	-589	-200	-866	-1426	-111
7.86667	-166	-582	-196	-868	-1434	-112
7.875	-167	-580	-188	-858	-1439	-98
7.88333	-168	-573	-183	-845	-1428	-87
7.89167	-166	-566	-188	-835	-1414	-79
7.9	-169	-568	-193	-826	-1412	-79
7.90833	-171	-576	-194	-819	-1417	-83
7.91667	-170	-582	-194	-819	-1420	-93
7.925	-169	-591	-187	-827	-1428	-107
7.93333	-160	-598	-184	-831	-1439	-114
7.94167	-161	-603	-189	-828	-1451	-119
7.95	-164	-610	-188	-838	-1453	-127
7.95833	-175	-624	-184	-843	-1460	-126
7.96667	-184	-608	-187	-833	-1468	-113
7.975	-184	-586	-187	-816	-1471	-107
7.98333	-187	-587	-186	-818	-1473	-103
7.99167	-183	-602	-194	-824	-1471	-99
8	-177	-621	-209	-828	-1482	-97
8.00833	-167	-622	-214	-838	-1483	-95
8.01667	-165	-611	-215	-844	-1489	-97
8.025	-164	-599	-219	-849	-1498	-104
8.03333	-168	-596	-223	-854	-1497	-112
8.04167	-164	-593	-219	-858	-1493	-113
8.05	-165	-593	-214	-849	-1489	-115
8.05833	-165	-589	-207	-840	-1479	-111
8.06667	-169	-584	-205	-826	-1466	-99
8.075	-160	-584	-208	-823	-1463	-95
8.08333	-156	-589	-208	-834	-1455	-102
8.09167	-148	-591	-208	-845	-1444	-115
8.1	-146	-591	-206	-849	-1438	-117
8.10833	-144	-576	-202	-851	-1440	-120
8.11667	-138	-568	-197	-839	-1447	-121
8.125	-143	-569	-202	-841	-1445	-122
8.13333	-145	-585	-206	-851	-1446	-109
8.14167	-146	-600	-212	-848	-1446	-111
8.15	-154	-611	-216	-841	-1442	-113
8.15833	-163	-624	-223	-836	-1440	-115
8.16667	-168	-626	-230	-834	-1443	-121
8.175	-167	-624	-231	-831	-1450	-120
8.18333	-165	-622	-228	-819	-1451	-116
8.19167	-167	-628	-218	-803	-1445	-125
8.2	-162	-636	-221	-801	-1435	-126
8.20833	-164	-624	-217	-810	-1433	-126
8.21667	-170	-610	-210	-817	-1422	-116
8.225	-161	-609	-220	-821	-1414	-118
8.23333	-161	-610	-223	-825	-1408	-129
8.24167	-159	-612	-206	-828	-1420	-135
8.25	-157	-609	-200	-832	-1434	-133
8.25833	-152	-611	-205	-832	-1436	-139
8.26667	-151	-622	-208	-841	-1438	-139
8.275	-156	-637	-220	-838	-1437	-140
8.28333	-161	-646	-222	-827	-1431	-136
8.29167	-156	-654	-227	-830	-1426	-139
8.3	-159	-653	-233	-836	-1405	-142
8.30833	-172	-644	-235	-844	-1390	-142
8.31667	-179	-640	-231	-841	-1393	-141
8.325	-178	-631	-223	-821	-1391	-135
8.33333	-168	-622	-211	-804	-1390	-132
8.34167	-165	-621	-205	-803	-1388	-136
8.35	-158	-632	-210	-802	-1397	-127
8.35833	-162	-640	-219	-806	-1405	-118
8.36667	-168	-642	-217	-806	-1419	-117
8.375	-171	-643	-210	-811	-1425	-115
8.38333	-170	-633	-204	-813	-1420	-107
8.39167	-166	-621	-216	-808	-1417	-110
8.4	-158	-618	-218	-820	-1407	-117
8.40833	-146	-612	-213	-837	-1406	-108
8.41667	-139	-608	-211	-842	-1401	-102
8.425	-145	-618	-205	-833	-1393	-107
8.43333	-163	-625	-202	-827	-1386	-119
8.44167	-173	-623	-203	-829	-1383	-125
8.45	-169	-625	-209	-818	-1385	-121
8.45833	-160	-627	-217	-819	-1391	-131
8.46667	-159	-624	-224	-821	-1395	-140
8.475	-151	-624	-223	-819	-1394	-145
8.48333	-146	-630	-221	-809	-1389	-146
8.49167	-148	-626	-215	-801	-1384	-135
8.5	-142	-620	-220	-801	-1384	-136
8.50833	-152	-618	-238	-809	-1386	-125
8.51667	-158	-620	-237	-819	-1388	-118
8.525	-158	-623	-239	-825	-1386	-113
8.53333	-159	-632	-241	-839	-1380	-119
8.54167	-155	-646	-241	-848	-1375	-129
8.55	-145	-650	-242	-849	-1372	-134
8.55833	-145	-641	-240	-855	-1365	-134
8.56667	-143	-626	-232	-856	-1360	-132
8.575	-135	-622	-220	-851	-1363	-123
8.58333	-126	-630	-207	-857	-1361	-111
8.59167	-127	-643	-204	-870	-1353	-103
8.6	-142	-647	-202	-876	-1337	-109
8.60833	-145	-649	-203	-876	-1330	-115
8.61667	-142	-651	-207	-859	-1317	-127
8.625	-143	-644	-207	-855	-1304	-147
8.63333	-139	-652	-211	-854	-1304	-151
8.64167	-144	-658	-215	-848	-1312	-144
8.65	-149	-659	-220	-849	-1312	-141
8.65833	-149	-662	-222	-859	-1308	-145
8.66667	-151	-661	-227	-873	-1306	-144
8.675	-155	-649	-221	-870	-1294	-137
8.68333	-156	-645	-209	-860	-1285	-133
8.69167	-157	-642	-203	-865	-1265	-137
8.7	-155	-636	-211	-866	-1234	-147
8.70833	-143	-635	-219	-855	-1211	-149
8.71667	-132	-635	-213	-850	-1204	-141
8.725	-128	-643	-200	-842	-1200	-134
8.73333	-127	-642	-188	-841	-1202	-128
8.74167	-132	-633	-189	-847	-1205	-121
8.75	-136	-623	-197	-858	-1195	-118
8.75833	-134	-613	-208	-859	-1190	-123
8.76667	-133	-621	-218	-851	-1197	-137
8.775	-137	-625	-224	-854	-1204	-144
8.78333	-145	-629	-227	-857	-1204	-156
8.79167	-151	-628	-224	-850	-1180	-158
8.8	-150	-619	-211	-842	-1157	-153
8.80833	-154	-605	-207	-845	-1128	-144
8.81667	-164	-601	-203	-848	-1108	-142
8.825	-166	-599	-201	-847	-1101	-143
8.83333	-165	-592	-198	-837	-1096	-148
8.84167	-161	-587	-196	-830	-1107	-151
8.85	-159	-585	-186	-833	-1121	-158
8.85833	-159	-585	-178	-833	-1119	-164
8.86667	-160	-576	-173	-837	-1097	-162
8.875	-157	-570	-175	-832	-1070	-155
8.88333	-153	-581	-189	-841	-1048	-150
8.89167	-134	-584	-205	-844	-1043	-153
8.9	-113	-576	-210	-840	-1037	-149
8.90833	-107	-577	-212	-838	-1025	-140
8.91667	-111	-582	-211	-848	-1025	-128
8.925	-127	-588	-218	-849	-1025	-123
8.93333	-136	-594	-222	-838	-1018	-126
8.94167	-145	-590	-222	-827	-1001	-127
8.95	-157	-582	-204	-830	-984	-127
8.95833	-145	-573	-193	-827	-971	-136
8.96667	-142	-567	-185	-812	-955	-153
8.975	-143	-566	-176	-795	-943	-158
8.98333	-141	-567	-166	-796	-932	-151
8.99167	-129	-570	-172	-802	-926	-141
9	-125	-571	-183	-807	-919	-131
9.00833	-120	-567	-186	-823	-906	-130
9.01667	-115	-562	-170	-822	-894	-134
9.025	-108	-564	-151	-822	-871	-137
9.03333	-95	-554	-150	-818	-849	-147
9.04167	-79	-532	-157	-814	-840	-154
9.05	-71	-516	-161	-798	-821	-147
9.05833	-64	-507	-165	-781	-790	-140
9.06667	-59	-505	-159	-773	-762	-126
9.075	-50	-494	-146	-770	-730	-118
9.08333	-41	-484	-135	-761	-710	-124
9.09167	-38	-491	-130	-751	-696	-129
9.1	-38	-493	-130	-748	-679	-140
9.10833	-18	-485	-121	-753	-663	-136
9.11667	-1	-478	-117	-759	-654	-127
9.125	8	-469	-103	-750	-640	-116
9.13333	17	-465	-96	-732	-631	-112
9.14167	17	-469	-94	-716	-624	-111
9.15	16	-465	-85	-706	-616	-118
9.15833	20	-439	-62	-693	-605	-118
9.16667	28	-432	-36	-669	-593	-108
9.175	28	-407	-19	-655	-582	-109
9.18333	28	-373	-10	-649	-566	-117
9.19167	47	-352	9	-633	-546	-123
9.2	61	-350	25	-610	-534	-130
9.20833	56	-345	37	-577	-533	-131
9.21667	55	-341	57	-548	-526	-127
9.225	64	-345	84	-524	-519	-122
9.23333	70	-340	111	-501	-512	-111
9.24167	96	-321	131	-473	-501	-96
9.25	116	-289	150	-456	-488	-99
9.25833	122	-266	179	-440	-473	-103
9.26667	137	-242	203	-409	-453	-105
9.275	150	-230	227	-375	-431	-98
9.28333	144	-226	257	-337	-421	-92
9.29167	141	-223	285	-304	-397	-84
9.3	153	-220	319	-274	-371	-81
9.30833	172	-211	361	-231	-360	-83
9.31667	188	-206	404	-196	-355	-78
9.325	190	-193	447	-160	-349	-73
9.33333	199	-181	488	-124	-324	-81
9.34167	212	-164	530	-71	-304	-90
9.35	220	-147	579	-13	-294	-91
9.35833	237	-118	625	37	-294	-87
9.36667	254	-95	676	82	-295	-82
9.375	277	-74	729	137	-284	-79
9.38333	294	-54	783	202	-279	-68
9.39167	309	-42	838	270	-264	-55
9.4	319	-32	912	329	-253	-51
9.40833	316	-23	989	388	-241	-50
9.41667	330	-10	1071	463	-233	-57
9.425	333	7	1149	543	-229	-68
9.43333	328	30	1220	625	-232	-69
9.44167	333	40	1305	716	-224	-58
9.45	337	53	1390	809	-206	-55
9.45833	345	63	1488	896	-204	-3
9.46667	360	82	1589	976	-206	30
9.475	381	109	1707	1068	-201	30
9.48333	400	132	1831	1166	-188	21
9.49167	412	143	1944	1261	-182	9
9.5	432	161	2074	1351	-173	-4
9.50833	443	178	2201	1459	-165	-1
9.51667	445	198	2321	1561	-152	3
9.525	447	219	2447	1671	-142	1
9.53333	463	237	2567	1791	-134	-9
9.54167	477	256	2699	1918	-132	-11
9.55	493	279	2847	2054	-125	-5
9.55833	504	296	3005	2189	-108	8
9.56667	507	314	3165	2307	-105	20
9.575	508	325	3326	2424	-104	26
9.58333	516	344	3481	2558	-96	34
9.59167	527	373	3649	2704	-96	24
9.6	542	397	3842	2862	-99	9
9.60833	559	405	4043	3022	-100	-1
9.61667	568	431	4237	3179	-101	2
9.625	580	468	4432	3321	-105	23
9.63333	597	489	4642	3459	-96	46
9.64167	622	504	4869	3599	-68	60
9.65	640	525	5095	3773	-48	60
9.65833	655	552	5327	3968	-40	64
9.66667	671	578	5568	4158	-34	60
9.675	680	602	5794	4338	-31	55
9.68333	695	623	6027	4535	-8	45
9.69167	707	635	6285	4721	6	51
9.7	712	641	6545	4899	15	68
9.70833	712	656	6818	5080	19	74
9.71667	716	675	7118	5275	30	84
9.725	714	704	7414	5465	37	84
9.73333	716	732	7695	5655	28	74
9.74167	733	751	7976	5853	19	78
9.75	757	763	8271	6080	27	91
9.75833	782	782	8573	6300	46	98
9.76667	803	815	8898	6508	61	88
9.775	815	845	9217	6724	78	88
9.78333	823	856	9537	6942	97	93
9.79167	837	860	9866	7163	102	96
9.8	849	883	10194	7380	106	105
9.80833	874	922	10554	7594	103	113
9.81667	895	959	10930	7816	108	120
9.825	906	977	11298	8053	121	117
9.83333	919	985	11650	8279	122	118
9.84167	928	988	12016	8487	136	130
9.85	940	1008	12407	8694	152	137
9.85833	954	1040	12818	8915	172	143
9.86667	959	1081	13223	9153	184	153
9.875	953	1127	13633	9398	179	172
9.88333	954	1156	14054	9638	165	182
9.89167	967	1179	14483	9884	171	171
9.9	984	1200	14900	10099	185	165
9.90833	1007	1216	15326	10313	191	162
9.91667	1033	1238	15770	10524	200	160
9.925	1046	1263	16213	10758	202	171
9.93333	1048	1283	16649	11013	189	174
9.94167	1062	1310	17106	11276	177	164
9.95	1075	1320	17574	11517	189	156
9.95833	1088	1320	18049	11774	197	155
9.96667	1113	1332	18542	12029	211	161
9.975	1130	1354	19047	12265	237	168
9.98333	1133	1388	19544	12501	261	175
9.99167	1129	1417	20054	12742	263	165
10	1129	1433	20562	12995	261	163
10.0083	1156	1447	21074	13257	249	177
10.0167	1186	1474	21597	13503	260	203
10.025	1205	1505	22136	13720	279	219
10.0333	1217	1555	22675	13955	289	220
10.0417	1233	1605	23211	14207	289	219
10.05	1253	1629	23741	14470	290	224
10.0583	1263	1659	24277	14716	288	232
10.0667	1264	1688	24833	14956	288	233
10.075	1263	1699	25389	15224	292	237
10.0833	1274	1724	25967	15517	295	238
10.0917	1287	1748	26558	15776	310	244
10.1	1303	1782	27126	15992	321	251
10.1083	1316	1817	27692	16198	328	252
10.1167	1340	1850	28266	16440	329	254
10.125	1353	1888	28818	16687	332	258
10.1333	1369	1913	29392	16931	336	258
10.1417	1383	1925	29980	17190	344	266
10.15	1395	1942	30570	17475	343	269
10.1583	1410	1974	31186	17752	339	279
10.1667	1419	2006	31810	18022	350	282
10.175	1424	2037	32437	18287	373	280
10.1833	1441	2056	33063	18544	385	286
10.1917	1454	2073	33701	18823	393	293
10.2	1471	2097	34332	19068	401	305
10.2083	1486	2113	34997	19317	399	310
10.2167	1502	2145	35661	19585	403	309
10.225	1517	2183	36292	19864	408	312
10.2333	1536	2212	36927	20125	416	319
10.2417	1567	2232	37603	20367	430	327
10.25	1591	2256	38303	20606	431	341
10.2583	1611	2294	38985	20859	425	355
10.2667	1636	2335	39637	21116	433	366
10.275	1652	2374	40324	21387	446	377
10.2833	1658	2398	40983	21681	461	383
10.2917	1678	2414	41666	21958	480	378
10.3	1707	2456	42371	22212	480	364
10.3083	1724	2495	43087	22465	464	344
10.3167	1731	2515	43818	22727	464	337
10.325	1742	2542	44556	22997	474	339
10.3333	1758	2581	45278	23281	470	344
10.3417	1783	2612	45996	23583	477	356
10.35	1811	2644	46720	23876	471	374
10.3583	1831	2682	47472	24169	465	379
10.3667	1852	2716	48260	24481	479	392
10.375	1873	2748	49042	24767	492	400
10.3833	1888	2776	49818	25030	504	396
10.3917	1895	2804	50600	25289	532	397
10.4	1903	2826	51416	25559	547	402
10.4083	1921	2860	52227	25879	556	402
10.4167	1947	2899	53039	26209	561	402
10.425	1973	2935	53833	26499	562	409
10.4333	1991	2969	54641	26783	569	410
10.4417	1996	2994	55448	27079	566	415
10.45	2002	3023	56249	27413	561	424
10.4583	2024	3056	57120	27716	568	420
10.4667	2062	3094	58001	28019	583	434
10.475	2098	3116	58842	28343	597	444
10.4833	2133	3131	59691	28660	599	462
10.4917	2158	3162	60516	28989	610	471
10.5	2173	3192	61357	29307	625	460
10.5083	2185	3213	62259	29606	634	454
10.5167	2202	3237	63118	29913	634	465
10.525	2221	3275	63967	30211	629	482
10.5333	2233	3321	64791	30519	628	497
10.5417	2261	3367	65605	30816	622	508
10.55	2281	3406	66439	31125	631	503
10.5583	2294	3450	67308	31455	634	494
10.5667	2310	3491	68193	31783	624	486
10.575	2322	3530	69101	32119	622	487
10.5833	2340	3564	69928	32475	625	501
10.5917	2369	3609	70711	32841	631	517
10.6	2396	3646	71531	33176	643	533
10.6083	2426	3683	72392	33483	657	541
10.6167	2459	3733	73235	33776	662	550
10.625	2484	3781	74017	34071	660	560
10.6333	2510	3820	74762	34367	645	561
10.6417	2529	3856	75536	34674	645	567
10.65	2548	3897	76342	35001	659	568
10.6583	2564	3941	77121	35321	669	568
10.6667	2599	3990	77885	35606	680	574
10.675	2631	4047	78649	35897	674	593
10.6833	2663	4101	79396	36232	679	598
10.6917	2696	4148	80129	36589	689	596
10.7	2724	4210	80859	36928	685	616
10.7083	2753	4269	81610	37219	679	643
10.7167	2783	4324	82384	37489	693	663
10.725	2821	4373	83141	37789	707	677
10.7333	2868	4426	83845	38133	720	685
10.7417	2912	4492	84551	38438	723	691
10.75	2953	4579	85243	38727	707	694
10.7583	2993	4651	85989	39042	707	694
10.7667	3047	4724	86692	39351	725	695
10.775	3103	4815	87367	39649	740	703
10.7833	3144	4903	87992	39963	749	704
10.7917	3163	5005	88632	40271	741	714
10.8	3208	5097	89339	40562	725	732
10.8083	3274	5196	90027	40859	715	751
10.8167	3350	5311	90702	41161	727	756
10.825	3431	5444	91376	41470	748	754
10.8333	3515	5575	92093	41808	753	756
10.8417	3593	5699	92786	42136	761	755
10.85	3678	5833	93464	42444	766	772
10.8583	3751	5993	94178	42771	775	777
10.8667	3833	6150	94931	43087	784	788
10.875	3925	6328	95681	43404	801	806
10.8833	4034	6519	96466	43722	808	821
10.8917	4147	6710	97233	44074	795	834
10.9	4253	6914	98062	44464	791	853
10.9083	4362	7150	98856	44857	805	863
10.9167	4493	7404	99701	45244	820	868
10.925	4646	7680	100587	45650	820	880
10.9333	4798	7968	101514	46073	811	888
10.9417	4964	8255	102505	46523	823	896
10.95	5151	8556	103558	46976	837	914
10.9583	5356	8889	104682	47470	854	932
10.9667	5563	9256	105839	47966	879	946
10.975	5785	9639	107097	48479	903	959
10.9833	6015	10058	108438	49044	927	980
10.9917	6253	10500	109872	49655	947	994
11	6504	10963	111369	50280	957	1014
11.0083	6772	11457	112930	50970	968	1029
11.0167	7052	11971	114620	51726	973	1054
11.025	7369	12502	116430	52530	998	1076
11.0333	7687	13075	118298	53381	1024	1094
11.0417	8026	13678	120269	54241	1037	1125
11.05	8395	14303	122386	55059	1069	1152
11.0583	8782	14970	124653	55943	1109	1164
11.0667	9203	15669	127005	56900	1153	1175
11.075	9637	16401	129514	57887	1203	1181
11.0833	10084	17155	132204	58946	1254	1203
11.0917	10535	17980	135032	60082	1300	1238
11.1	11005	18846	137940	61236	1351	1274
11.1083	11512	19716	141014	62449	1407	1308
11.1167	12029	20611	144221	63739	1457	1343
11.125	12573	21548	147519	65137	1500	1372
11.1333	13155	22523	150947	66592	1558	1400
11.1417	13768	23534	154554	68040	1634	1441
11.15	14399	24597	158276	69500	1724	1473
11.1583	15052	25688	162128	71021	1812	1503
11.1667	15704	26803	166073	72615	1874	1542
11.175	16357	27940	170111	74222	1942	1584
11.1833	17049	29112	174265	75886	2027	1627
11.1917	17771	30311	178566	77610	2128	1667
11.2	18508	31538	182988	79326	2217	1700
11.2083	19238	32780	187429	81075	2317	1733
11.2167	20010	34050	191915	82877	2420	1775
11.225	20792	35362	196501	84701	2527	1824
11.2333	21603	36692	201173	86515	2633	1881
11.2417	22403	38051	205821	88357	2747	1941
11.25	23191	39412	210455	90208	2860	2001
11.2583	24022	40788	215092	92044	2975	2047
11.2667	24861	42191	219808	93827	3106	2087
11.275	25713	43582	224507	95632	3229	2132
11.2833	26567	44963	229241	97445	3362	2174
11.2917	27421	46352	233855	99250	3487	2208
11.3	28297	47718	238371	101027	3619	2257
11.3083	29167	49110	242814	102827	3749	2303
11.3167	30013	50474	247226	104584	3884	2359
11.325	30852	51830	251546	106192	4034	2430
11.3333	31682	53233	255789	107851	4181	2484
11.3417	32533	54605	259929	109481	4318	2533
11.35	33387	55973	263885	111016	4456	2589
11.3583	34209	57325	267660	112514	4598	2654
11.3667	35035	58646	271341	113935	4748	2716
11.375	35870	59919	274902	115307	4884	2754
11.3833	36683	61177	278207	116578	5011	2793
11.3917	37468	62389	281247	117805	5152	2855
11.4	38225	63558	284108	118938	5290	2913
11.4083	38975	64705	286820	119991	5426	2951
11.4167	39700	65819	289377	120955	5552	2988
11.425	40387	66884	291628	121840	5672	3022
11.4333	41030	67915	293681	122676	5794	3067
11.4417	41673	68898	295565	123481	5925	3120
11.45	42305	69870	297240	124180	6067	3169
11.4583	42930	70817	298754	124742	6187	3212
11.4667	43531	71671	300032	125168	6309	3255
11.475	44091	72452	301012	125543	6427	3297
11.4833	44582	73217	301857	125885	6531	3323
11.4917	45057	73948	302425	126209	6637	3352
11.5	45541	74612	302779	126386	6731	3385
11.5083	45972	75226	302926	126432	6813	3405
11.5167	46340	75731	302872	126416	6909	3429
11.525	46709	76174	302594	126316	6994	3466
11.5333	47060	76583	302050	126136	7062	3494
11.5417	47351	76992	301312	125920	7135	3518
11.55	47591	77363	300488	125601	7199	3538
11.5583	47796	77650	299421	125198	7265	3549
11.5667	48002	77859	298188	124731	7307	3570
11.575	48183	78070	296774	124155	7347	3577
11.5833	48316	78227	295170	123591	7406	3587
11.5917	48426	78331	293478	122973	7477	3601
11.6	48497	78391	291685	122239	7544	3607
11.6083	48533	78398	289702	121482	7578	3609
11.6167	48562	78340	287541	120713	7587	3612
11.625	48599	78232	285286	119874	7607	3623
11.6333	48565	78096	282980	118979	7616	3628
11.6417	48517	77938	280605	118048	7639	3626
11.65	48449	77750	278199	117087	7646	3618
11.6583	48349	77546	275619	116098	7657	3603
11.6667	48255	77327	272910	115083	7684	3587
11.675	48148	77078	270203	114016	7715	3586
11.6833	48029	76783	267503	112903	7759	3584
11.6917	47876	76438	264777	111836	7800	3588
11.7	47683	76031	261860	110773	7813	3593
11.7083	47458	75665	258952	109717	7840	3600
11.7167	47231	75272	256097	108642	7864	3606
11.725	46995	74876	253171	107555	7874	3606
11.7333	46771	74453	250171	106414	7894	3611
11.7417	46501	74031	247244	105245	7910	3605
11.75	46205	73626	244364	104127	7906	3586
11.7583	45937	73242	241475	103036	7899	3561
11.7667	45691	72847	238609	101956	7906	3549
11.775	45405	72391	235859	100876	7937	3551
11.7833	45139	71896	233055	99752	7969	3551
11.7917	44905	71378	230319	98656	8010	3547
11.8	44648	70893	227668	97575	8039	3543
11.8083	44387	70421	225023	96525	8054	3539
11.8167	44096	69943	222491	95456	8054	3538
11.825	43812	69497	219970	94426	8066	3549
11.8333	43517	69097	217491	93420	8097	3556
11.8417	43244	68678	215040	92426	8147	3571
11.85	42987	68223	212684	91418	8199	3577
11.8583	42768	67764	210433	90472	8242	3593
11.8667	42554	67327	208277	89596	8276	3606
11.875	42317	66952	206186	88728	8321	3610
11.8833	42081	66559	204143	87826	8388	3624
11.8917	41869	66123	202154	86963	8462	3646
11.9	41666	65703	200183	86134	8518	3675
11.9083	41435	65325	198249	85295	8563	3687
11.9167	41184	65006	196374	84504	8611	3703
11.925	40954	64652	194618	83770	8674	3729
11.9333	40752	64258	192895	83017	8716	3760
11.9417	40559	63883	191267	82282	8758	3790
11.95	40376	63520	189673	81600	8827	3809
11.9583	40193	63167	188143	80952	8911	3838
11.9667	40009	62851	186654	80262	8987	3856
11.975	39819	62577	185200	79564	9044	3892
11.9833	39665	62250	183778	78905	9096	3931
11.9917	39513	61887	182402	78249	9148	3978
12	39371	61561	181017	77645	9223	4016
12.0083	39191	61209	179646	77049	9295	4047
12.0167	39027	60891	178316	76407	9371	4084
12.025	38883	60570	177085	75775	9453	4116
12.0333	38716	60264	175852	75170	9518	4141
12.0417	38556	59952	174585	74591	9563	4176
12.05	38390	59625	173346	74012	9610	4219
12.0583	38230	59280	172171	73425	9663	4258
12.0667	38065	58949	170977	72846	9714	4289
12.075	37901	58599	169834	72302	9770	4316
12.0833	37714	58244	168680	71814	9844	4350
12.0917	37508	57912	167496	71318	9893	4396
12.1	37339	57574	166313	70797	9928	4444
12.1083	37167	57213	165088	70239	9971	4480
12.1167	36997	56868	163896	69668	10011	4505
12.125	36819	56486	162640	69111	10044	4536
12.1333	36621	56065	161390	68547	10077	4554
12.1417	36413	55664	160099	67982	10098	4574
12.15	36198	55249	158822	67400	10119	4580
12.1583	35962	54845	157545	66803	10150	4583
12.1667	35695	54422	156247	66191	10172	4613
12.175	35431	53974	154952	65582	10184	4651
12.1833	35207	53548	153690	65008	10204	4662
12.1917	34966	53087	152394	64431	10219	4668
12.2	34719	52623	151015	63856	10210	4679
12.2083	34458	52172	149620	63305	10194	4690
12.2167	34172	51699	148237	62713	10188	4699
12.225	33891	51222	146849	62128	10192	4705
12.2333	33605	50736	145426	61553	10181	4707
12.2417	33328	50267	143966	60935	10146	4702
12.25	33031	49765	142513	60279	10104	4698
12.2583	32725	49252	141029	59622	10071	4690
12.2667	32400	48695	139499	58991	10033	4690
12.275	32058	48184	137929	58340	10015	4685
12.2833	31722	47669	136326	57709	9999	4668
12.2917	31395	47139	134730	57086	9971	4651
12.3	31067	46603	133131	56417	9927	4628
12.3083	30738	46058	131572	55777	9875	4610
12.3167	30410	45493	129993	55175	9822	4588
12.325	30051	44920	128423	54527	9763	4554
12.3333	29690	44368	126842	53874	9700	4515
12.3417	29328	43833	125209	53235	9647	4477
12.35	28989	43284	123580	52584	9592	4448
12.3583	28631	42719	121927	51918	9535	4409
12.3667	28252	42170	120372	51248	9484	4386
12.375	27886	41610	118805	50586	9428	4365
12.3833	27523	41049	117189	49936	9362	4337
12.3917	27147	40483	115509	49307	9279	4319
12.4	26754	39892	113888	48690	9207	4291
12.4083	26401	39318	112286	48062	9129	4249
12.4167	26052	38802	110680	47400	9042	4210
12.425	25689	38266	109098	46732	8973	4186
12.4333	25308	37705	107551	46107	8909	4150
12.4417	24942	37150	106045	45478	8837	4121
12.45	24599	36631	104571	44850	8768	4087
12.4583	24252	36120	103048	44218	8697	4046
12.4667	23891	35604	101506	43604	8601	4005
12.475	23532	35113	100001	42993	8516	3971
12.4833	23179	34639	98495	42379	8440	3927
12.4917	22851	34123	96989	41797	8377	3880
12.5	22524	33611	95530	41225	8310	3837
12.5083	22185	33118	94082	40657	8236	3806
12.5167	21877	32634	92642	40096	8150	3771
12.525	21569	32168	91233	39557	8057	3727
12.5333	21291	31700	89851	38992	7971	3679
12.5417	20997	31230	88495	38442	7899	3636
12.55	20677	30794	87178	37910	7849	3594
12.5583	20350	30364	85883	37356	7796	3545
12.5667	20021	29931	84628	36805	7719	3497
12.575	19712	29494	83381	36273	7655	3457
12.5833	19398	29059	82160	35745	7609	3423
12.5917	19098	28623	80899	35233	7561	3393
12.6	18832	28155	79649	34752	7497	3360
12.6083	18572	27744	78477	34254	7419	3317
12.6167	18310	27370	77340	33769	7336	3283
12.625	18056	27002	76272	33294	7257	3258
12.6333	17786	26629	75234	32833	7196	3231
12.6417	17504	26251	74135	32365	7137	3189
12.65	17253	25866	73024	31902	7060	3149
12.6583	17012	25501	71942	31452	6999	3122
12.6667	16760	25158	70929	30998	6929	3092
12.675	16522	24830	69927	30565	6848	3064
12.6833	16289	24489	68976	30153	6766	3042
12.6917	16052	24166	68000	29743	6693	3018
12.7	15813	23845	67021	29352	6626	2995
12.7083	15569	23520	66072	28975	6561	2950
12.7167	15325	23182	65139	28591	6488	2914
12.725	15100	22845	64216	28188	6407	2887
12.7333	14922	22540	63328	27784	6330	2863
12.7417	14747	22249	62463	27383	6264	2842
12.75	14548	21975	61586	27008	6201	2811
12.7583	14349	21692	60753	26659	6122	2783
12.7667	14183	21432	59987	26290	6059	2762
12.775	14005	21147	59248	25932	5977	2736
12.7833	13812	20871	58486	25590	5901	2699
12.7917	13630	20607	57730	25264	5828	2671
12.8	13451	20359	56968	24936	5762	2651
12.8083	13280	20103	56208	24614	5688	2626
12.8167	13110	19831	55447	24303	5599	2602
12.825	12931	19572	54687	23955	5502	2584
12.8333	12764	19337	53973	23613	5409	2571
12.8417	12606	19125	53281	23280	5345	2548
12.85	12472	18888	52606	22969	5275	2526
12.8583	12332	18655	51957	22674	5194	2504
12.8667	12177	18443	51322	22374	5119	2480
12.875	12020	18252	50687	22082	5052	2456
12.8833	11874	18049	50049	21784	4968	2430
12.8917	11742	17844	49461	21506	4875	2405
12.9	11611	17637	48864	21241	4773	2372
12.9083	11495	17414	48262	20973	4698	2341
12.9167	11362	17208	47653	20718	4634	2312
12.925	11231	17019	47071	20468	4566	2282
12.9333	11102	16826	46487	20199	4483	2264
12.9417	10958	16638	45954	19929	4391	2245
12.95	10832	16466	45432	19676	4302	2215
12.9583	10701	16297	44891	19448	4220	2173
12.9667	10587	16142	44360	19202	4165	2144
12.975	10484	15988	43848	18965	4107	2122
12.9833	10377	15817	43352	18731	4021	2103
12.9917	10257	15632	42839	18474	3927	2084
13	10148	15463	42336	18228	3841	2062
13.0083	10043	15309	41851	17986	3776	2035
13.0167	9950	15167	41373	17771	3716	2008
13.025	9852	15016	40886	17581	3640	1987
13.0333	9748	14858	40429	17411	3567	1959
13.0417	9634	14705	39982	17237	3500	1931
13.05	9528	14555	39543	17035	3433	1916
13.0583	9443	14406	39113	16838	3363	1905
13.0667	9349	14273	38688	16646	3294	1880
13.075	9269	14131	38267	16452	3233	1853
13.0833	9163	13979	37825	16250	3176	1826
13.0917	9050	13838	37387	16066	3107	1800
13.1	8969	13704	36965	15885	3048	1784
13.1083	8894	13568	36559	15707	2984	1770
13.1167	8808	13413	36212	15515	2911	1746
13.125	8711	13253	35849	15330	2828	1721
13.1333	8626	13128	35465	15142	2756	1708
13.1417	8559	13007	35097	14961	2680	1692
13.15	8484	12860	34720	14796	2621	1675
13.1583	8416	12721	34359	14645	2569	1653
13.1667	8354	12598	34005	14496	2513	1621
13.175	8262	12471	33647	14345	2460	1593
13.1833	8176	12338	33300	14172	2403	1577
13.1917	8081	12222	32961	14022	2349	1560
13.2	7981	12113	32622	13875	2293	1552
13.2083	7922	11996	32283	13727	2234	1542
13.2167	7859	11883	31954	13586	2178	1526
13.225	7774	11774	31653	13438	2116	1512
13.2333	7690	11661	31346	13291	2058	1486
13.2417	7639	11564	31034	13159	2012	1456
13.25	7594	11480	30730	13034	1945	1441
13.2583	7531	11383	30443	12902	1876	1421
13.2667	7457	11274	30168	12759	1819	1387
13.275	7379	11169	29863	12588	1786	1359
13.2833	7312	11063	29578	12443	1756	1339
13.2917	7249	10968	29306	12325	1719	1327
13.3	7181	10855	29020	12203	1674	1320
13.3083	7122	10726	28732	12075	1615	1307
13.3167	7050	10618	28455	11950	1550	1287
13.325	6998	10524	28204	11815	1497	1267
13.3333	6954	10449	27947	11684	1463	1234
13.3417	6889	10354	27705	11553	1439	1212
13.35	6812	10263	27457	11457	1415	1197
13.3583	6757	10165	27209	11365	1378	1181
13.3667	6710	10072	26975	11235	1342	1161
13.375	6650	9964	26757	11111	1312	1150
13.3833	6588	9862	26534	11007	1288	1145
13.3917	6528	9766	26300	10899	1264	1133
13.4	6484	9665	26062	10775	1227	1114
13.4083	6447	9581	25837	10658	1187	1087
13.4167	6390	9495	25615	10563	1154	1066
13.425	6320	9421	25391	10487	1111	1056
13.4333	6257	9356	25171	10410	1079	1046
13.4417	6210	9284	24940	10306	1042	1030
13.45	6169	9204	24746	10200	1015	1008
13.4583	6116	9121	24542	10102	993	993
13.4667	6063	9049	24356	10010	968	983
13.475	6002	8971	24175	9910	929	975
13.4833	5952	8909	23986	9811	894	969
13.4917	5911	8852	23790	9721	860	960
13.5	5870	8788	23587	9627	847	942
13.5083	5845	8704	23366	9540	826	924
13.5167	5810	8628	23160	9438	798	921
13.525	5777	8550	22975	9340	765	908
13.5333	5739	8472	22795	9250	751	891
13.5417	5691	8388	22598	9172	735	882
13.55	5652	8326	22425	9094	707	881
13.5583	5626	8264	22248	8996	687	872
13.5667	5599	8202	22074	8884	666	862
13.575	5551	8145	21917	8795	649	856
13.5833	5498	8079	21751	8696	644	849
13.5917	5451	8028	21579	8599	630	844
13.6	5400	7982	21414	8537	610	833
13.6083	5361	7927	21259	8487	583	824
13.6167	5321	7881	21069	8425	562	812
13.625	5290	7827	20876	8347	542	816
13.6333	5246	7766	20704	8256	522	821
13.6417	5219	7703	20548	8160	506	810
13.65	5181	7622	20374	8100	483	807
13.6583	5139	7540	20184	8036	456	813
13.6667	5100	7464	20014	7956	436	819
13.675	5066	7392	19875	7887	412	808
13.6833	5042	7338	19740	7841	384	792
13.6917	5002	7286	19599	7794	374	780
13.7	4964	7244	19417	7731	370	762
13.7083	4933	7197	19229	7659	363	744
13.7167	4904	7133	19069	7577	354	722
13.725	4861	7058	18913	7509	341	714
13.7333	4826	6996	18755	7424	317	713
13.7417	4784	6952	18598	7348	287	716
13.75	4749	6900	18448	7280	273	720
13.7583	4720	6845	18329	7226	276	714
13.7667	4681	6797	18211	7168	273	712
13.775	4646	6746	18096	7104	260	709
13.7833	4610	6707	17970	7056	241	706
13.7917	4578	6675	17830	7001	207	706
13.8	4541	6634	17682	6952	185	691
13.8083	4501	6599	17553	6893	177	687
13.8167	4474	6564	17406	6834	167	696
13.825	4462	6535	17248	6768	153	689
13.8333	4436	6493	17107	6713	141	678
13.8417	4408	6456	16967	6660	139	680
13.85	4374	6405	16844	6593	131	687
13.8583	4356	6354	16733	6531	120	677
13.8667	4339	6305	16621	6475	110	665
13.875	4316	6263	16513	6406	98	657
13.8833	4277	6218	16396	6335	91	651
13.8917	4238	6160	16250	6271	73	648
13.9	4211	6111	16092	6216	65	635
13.9083	4183	6072	15938	6176	58	631
13.9167	4162	6038	15795	6116	44	634
13.925	4136	6010	15661	6068	31	641
13.9333	4105	5971	15559	6023	16	634
13.9417	4080	5920	15458	5961	-4	623
13.95	4066	5868	15365	5912	-10	619
13.9583	4049	5830	15292	5870	-14	616
13.9667	4033	5793	15190	5853	-19	625
13.975	4007	5739	15096	5822	-35	637
13.9833	3992	5693	14987	5781	-50	648
13.9917	3968	5655	14846	5737	-60	655
14	3950	5618	14744	5705	-65	653
14.0083	3927	5578	14655	5688	-60	653
14.0167	3904	5541	14563	5649	-54	652
14.025	3886	5498	14478	5618	-59	650
14.0333	3873	5463	14419	5586	-73	664
14.0417	3871	5440	14339	5549	-83	679
14.05	3849	5424	14233	5517	-84	682
14.0583	3809	5406	14129	5488	-83	687
14.0667	3770	5386	14026	5454	-87	691
14.075	3756	5353	13940	5415	-93	701
14.0833	3748	5314	13875	5377	-104	716
14.0917	3738	5279	13812	5335	-119	719
14.1	3732	5245	13744	5306	-127	727
14.1083	3730	5229	13689	5272	-128	745
14.1167	3718	5206	13619	5240	-130	758
14.125	3699	5184	13559	5215	-134	788

## Sheet: Normalised FSEC Traces
Volume (ml)	D11A	E78A	H253A	K153A	K153Q	H256A
0	0.557446	0.761447	0.0953267	0.589122	9.12969	4.24964
0.00833	0.557446	0.761447	0.0953267	0.589122	9.12969	4.24964
0.01667	0.444727	0.779155	0.0781745	0.647249	12.7048	3.22316
0.025	0.39759	0.846193	0.0765252	0.686524	12.6877	2.9768
0.03333	0.405788	0.857577	0.0761954	0.688095	12.7304	2.81256
0.04167	0.39554	0.852517	0.0785043	0.699092	12.6792	2.95627
0.05	0.381194	0.842398	0.0781745	0.706947	12.5512	3.36687
0.05833	0.372997	0.841133	0.0745461	0.707732	12.5085	3.65428
0.06667	0.383244	0.842398	0.0742163	0.719515	12.4232	3.79799
0.075	0.381194	0.842398	0.0781745	0.725799	12.3379	3.67481
0.08333	0.372997	0.860106	0.0821327	0.719515	12.1843	3.24369
0.09167	0.379145	0.867695	0.0801536	0.702234	12.0051	3.12051
0.1	0.411936	0.849987	0.0781745	0.68731	11.9369	3.22316
0.10833	0.424232	0.834809	0.0818028	0.677098	11.9198	3.1821
0.11667	0.409886	0.837339	0.0870804	0.677098	11.843	3.03839
0.125	0.385293	0.836074	0.0834521	0.675527	11.8771	2.9768
0.13333	0.370947	0.837339	0.081473	0.668458	11.9454	2.73045
0.14167	0.3607	0.843663	0.0864207	0.666101	11.8857	2.68939
0.15	0.366848	0.836074	0.0897192	0.666101	11.8089	2.68939
0.15833	0.393491	0.834809	0.0874103	0.662174	11.6468	3.03839
0.16667	0.411936	0.849987	0.0837819	0.663745	11.5785	3.40792
0.175	0.407837	0.847458	0.0818028	0.666101	11.459	3.55163
0.18333	0.416035	0.837339	0.0841118	0.662174	11.314	3.44898
0.19167	0.407837	0.82216	0.0860909	0.651962	11.2713	3.20263
0.2	0.411936	0.806982	0.0824625	0.649606	11.1945	2.87415
0.20833	0.420134	0.810777	0.0801536	0.651177	11.0495	2.68939
0.21667	0.43448	0.810777	0.0801536	0.656675	11.0068	2.75098
0.225	0.430381	0.813306	0.079164	0.666887	11.0239	2.99733
0.23333	0.424232	0.828485	0.0818028	0.666887	11.0751	3.01786
0.24167	0.430381	0.838604	0.0837819	0.662959	11.058	2.83309
0.25	0.416035	0.853782	0.0837819	0.659032	11.0751	2.75098
0.25833	0.405788	0.862636	0.0837819	0.653533	11.2543	2.81256
0.26667	0.403738	0.861371	0.0811431	0.651962	11.2969	2.87415
0.275	0.407837	0.843663	0.0768551	0.646464	11.2543	3.09998
0.28333	0.405788	0.82975	0.0755357	0.644107	11.186	3.12051
0.29167	0.407837	0.812041	0.0709178	0.648035	11.2969	3.05892
0.3	0.411936	0.805717	0.0722372	0.659817	11.3481	3.12051
0.30833	0.422183	0.810777	0.0755357	0.662959	11.2884	3.01786
0.31667	0.401689	0.814571	0.0755357	0.659817	10.9898	2.99733
0.325	0.381194	0.805717	0.0732267	0.651962	10.8191	3.03839
0.33333	0.383244	0.799393	0.0719073	0.644893	10.7679	2.93574
0.34167	0.379145	0.799393	0.0735566	0.64018	10.7765	2.7715
0.35	0.368898	0.798128	0.0755357	0.634681	10.7765	2.79203
0.35833	0.358651	0.808247	0.0735566	0.641751	10.8447	3.05892
0.36667	0.372997	0.805717	0.0735566	0.650391	10.8362	3.30528
0.375	0.375046	0.800658	0.0705879	0.657461	10.7679	3.26422
0.38333	0.393491	0.793069	0.0702581	0.661388	10.6485	3.01786
0.39167	0.413985	0.78295	0.0699282	0.654319	10.5802	2.68939
0.4	0.436529	0.78042	0.0695984	0.643322	10.529	2.2172
0.40833	0.446776	0.786744	0.0722372	0.643322	10.4608	1.90926
0.41667	0.457023	0.78042	0.0738864	0.641751	10.4181	1.95032
0.425	0.442677	0.772831	0.0692685	0.641751	10.3498	2.17614
0.43333	0.411936	0.758917	0.0672894	0.632325	10.2389	2.2172
0.44167	0.399639	0.753858	0.0689387	0.630754	10.2645	2.27879
0.45	0.39759	0.770301	0.0715775	0.636252	10.384	2.31985
0.45833	0.3607	0.804452	0.0728969	0.638609	10.3328	2.64833
0.46667	0.358651	0.82469	0.072567	0.630754	10.256	3.03839
0.475	0.375046	0.825955	0.0738864	0.613473	10.1365	3.14104
0.48333	0.379145	0.810777	0.072567	0.605618	10.0853	3.09998
0.49167	0.383244	0.788009	0.0699282	0.603261	9.95734	3.03839
0.5	0.391442	0.772831	0.0712476	0.607189	9.91468	3.03839
0.50833	0.393491	0.772831	0.0738864	0.613473	9.89761	2.99733
0.51667	0.379145	0.769036	0.0745461	0.611116	9.87201	2.81256
0.525	0.358651	0.77536	0.0738864	0.6174	9.83788	2.70992
0.53333	0.342255	0.78042	0.0728969	0.626826	9.79522	2.60727
0.54167	0.348403	0.767771	0.0686088	0.626826	9.77816	2.64833
0.55	0.36275	0.746269	0.0639909	0.62447	9.76109	2.58674
0.55833	0.387343	0.747534	0.0643208	0.609545	9.66724	2.34038
0.56667	0.399639	0.771566	0.0702581	0.607974	9.48805	2.11456
0.575	0.399639	0.784215	0.0768551	0.603261	9.31741	2.13509
0.58333	0.403738	0.767771	0.0781745	0.60169	9.30034	2.17614
0.59167	0.39759	0.748798	0.0781745	0.615829	9.32594	2.34038
0.6	0.389392	0.751328	0.0811431	0.62447	9.30034	2.31985
0.60833	0.39759	0.756388	0.0837819	0.625255	9.30887	2.4225
0.61667	0.39759	0.757652	0.081473	0.633896	9.24915	2.50462
0.625	0.387343	0.763977	0.0785043	0.626041	9.23208	2.58674
0.63333	0.356601	0.758917	0.0752058	0.622113	9.22355	2.79203
0.64167	0.350453	0.747534	0.0712476	0.6174	9.19795	2.83309
0.65	0.368898	0.747534	0.0699282	0.609545	9.15529	2.79203
0.65833	0.387343	0.748798	0.0709178	0.597763	9.08703	2.58674
0.66667	0.389392	0.746269	0.0742163	0.590693	9.06997	2.56621
0.675	0.379145	0.737415	0.0745461	0.597763	9.01877	2.81256
0.68333	0.366848	0.746269	0.0768551	0.602476	8.87372	2.79203
0.69167	0.372997	0.745004	0.0771849	0.598548	8.83959	2.54568
0.7	0.375046	0.745004	0.0761954	0.598548	8.91638	2.50462
0.70833	0.375046	0.762712	0.0768551	0.603261	8.88225	2.64833
0.71667	0.385293	0.774096	0.0794939	0.603261	8.81399	2.73045
0.725	0.387343	0.772831	0.0824625	0.592264	8.7372	2.60727
0.73333	0.389392	0.756388	0.0874103	0.582838	8.74573	2.50462
0.74167	0.422183	0.73615	0.0903789	0.585195	8.67747	2.6278
0.75	0.43243	0.729825	0.0841118	0.596977	8.65188	2.83309
0.75833	0.399639	0.718442	0.0808133	0.609545	8.7116	2.93574
0.76667	0.375046	0.715912	0.0798237	0.611902	8.7116	3.01786
0.775	0.381194	0.720971	0.0781745	0.611902	8.7372	3.09998
0.78333	0.372997	0.728561	0.0788342	0.603261	8.70307	3.09998
0.79167	0.336107	0.737415	0.0794939	0.586766	8.55802	3.03839
0.8	0.309464	0.727296	0.0765252	0.572627	8.54096	2.79203
0.80833	0.293069	0.723501	0.0758655	0.566343	8.63481	2.4225
0.81667	0.280772	0.723501	0.074876	0.563987	8.72867	2.15561
0.825	0.291019	0.701998	0.074876	0.569485	8.7628	1.97085
0.83333	0.317662	0.69188	0.0758655	0.571842	8.72867	1.8682
0.84167	0.338156	0.700734	0.0775148	0.578125	8.65188	1.74502
0.85	0.377096	0.714647	0.0752058	0.582053	8.51536	2.13509
0.85833	0.389392	0.726031	0.0719073	0.576554	8.41297	2.27879
0.86667	0.389392	0.738679	0.0722372	0.564772	8.37031	2.31985
0.875	0.393491	0.724766	0.072567	0.562416	8.37884	2.54568
0.88333	0.383244	0.708323	0.0735566	0.569485	8.41297	2.79203
0.89167	0.387343	0.700734	0.074876	0.572627	8.37031	2.70992
0.9	0.368898	0.693144	0.0778446	0.576554	8.29352	2.6278
0.90833	0.348403	0.703263	0.0798237	0.576554	8.38737	2.50462
0.91667	0.329959	0.719707	0.0794939	0.574198	8.3959	2.46356
0.925	0.32381	0.719707	0.079164	0.573413	8.3959	2.64833
0.93333	0.344305	0.701998	0.0788342	0.573413	8.29352	2.68939
0.94167	0.366848	0.704528	0.074876	0.586766	8.157	2.7715
0.95	0.377096	0.690615	0.0728969	0.582838	8.03754	2.91521
0.95833	0.368898	0.667847	0.0752058	0.573413	7.95222	2.93574
0.96667	0.334057	0.652669	0.0745461	0.5687	7.90956	2.75098
0.975	0.332008	0.647609	0.0752058	0.559274	7.94369	2.66886
0.98333	0.342255	0.64255	0.0742163	0.557703	7.95222	2.46356
0.99167	0.338156	0.64255	0.0752058	0.567914	7.90956	2.15561
1	0.342255	0.64508	0.0742163	0.570271	7.92662	1.95032
1.00833	0.356601	0.648874	0.0752058	0.567914	7.96928	1.95032
1.01667	0.342255	0.650139	0.0771849	0.569485	7.86689	1.97085
1.025	0.340206	0.655199	0.0761954	0.563201	7.84983	1.8682
1.03333	0.350453	0.664053	0.0738864	0.566343	7.75597	1.90926
1.04167	0.350453	0.664053	0.0715775	0.569485	7.68771	2.03244
1.05	0.36275	0.661523	0.0692685	0.574198	7.66212	2.05297
1.05833	0.377096	0.657728	0.0705879	0.576554	7.69625	2.05297
1.06667	0.370947	0.64508	0.0738864	0.578911	7.82423	1.84767
1.075	0.377096	0.647609	0.0798237	0.567914	7.93515	1.76555
1.08333	0.36275	0.652669	0.0798237	0.556132	8.03754	1.92979
1.09167	0.348403	0.646345	0.0785043	0.556917	8.05461	2.0735
1.1	0.332008	0.650139	0.0758655	0.55299	7.93515	2.29932
1.10833	0.334057	0.648874	0.0728969	0.546706	7.72184	2.50462
1.11667	0.329959	0.648874	0.0732267	0.541207	7.64505	2.34038
1.125	0.327909	0.650139	0.0752058	0.53728	7.69625	2.40197
1.13333	0.340206	0.655199	0.0765252	0.534923	7.63652	2.64833
1.14167	0.344305	0.658993	0.0798237	0.538065	7.61092	2.60727
1.15	0.332008	0.657728	0.0804834	0.544349	7.61945	2.54568
1.15833	0.319711	0.664053	0.0765252	0.542778	7.67065	2.50462
1.16667	0.317662	0.679231	0.0794939	0.541993	7.66212	2.56621
1.175	0.317662	0.68429	0.0854312	0.543564	7.56826	2.6278
1.18333	0.334057	0.681761	0.0827924	0.543564	7.55119	2.64833
1.19167	0.344305	0.675436	0.0818028	0.534138	7.45734	2.64833
1.2	0.334057	0.661523	0.0824625	0.53021	7.40614	2.52515
1.20833	0.329959	0.655199	0.0798237	0.536494	7.4744	2.25826
1.21667	0.329959	0.650139	0.0758655	0.541207	7.56826	2.01191
1.225	0.305365	0.656463	0.0722372	0.542778	7.58532	1.72449
1.23333	0.297168	0.655199	0.0709178	0.547491	7.50853	1.78608
1.24167	0.301267	0.656463	0.0732267	0.545135	7.38908	1.80661
1.25	0.303316	0.664053	0.0735566	0.540422	7.32082	1.82714
1.25833	0.305365	0.665317	0.0761954	0.541207	7.31229	1.70396
1.26667	0.309464	0.672907	0.0745461	0.544349	7.21843	1.58078
1.275	0.313563	0.680496	0.0709178	0.546706	7.13311	1.68343
1.28333	0.338156	0.675436	0.0692685	0.541993	7.09898	2.15561
1.29167	0.32381	0.669112	0.0695984	0.534138	7.10751	2.46356
1.3	0.276673	0.662788	0.0692685	0.53728	7.15017	2.50462
1.30833	0.258228	0.657728	0.0695984	0.530996	7.14164	2.6278
1.31667	0.280772	0.653934	0.0709178	0.517642	7.02218	2.58674
1.325	0.299217	0.651404	0.0705879	0.513715	6.97099	2.50462
1.33333	0.317662	0.64508	0.0689387	0.516857	7.03925	2.4225
1.34167	0.321761	0.64255	0.0653103	0.529425	7.09044	2.27879
1.35	0.313563	0.653934	0.0613521	0.539636	7.09898	2.0735
1.35833	0.301267	0.662788	0.0590432	0.538851	7.09898	2.05297
1.36667	0.305365	0.671642	0.0590432	0.551419	7.03072	2.25826
1.375	0.311514	0.666582	0.0613521	0.558488	7.06485	2.23773
1.38333	0.32586	0.656463	0.06597	0.548277	7.11604	2.03244
1.39167	0.344305	0.647609	0.0666297	0.540422	7.2099	2.13509
1.4	0.344305	0.633696	0.0676193	0.53021	7.16724	2.09403
1.40833	0.338156	0.626107	0.068279	0.527068	7.09898	2.01191
1.41667	0.334057	0.617253	0.0712476	0.522355	6.99659	2.01191
1.425	0.348403	0.612193	0.0719073	0.510573	6.93686	2.13509
1.43333	0.366848	0.610928	0.0699282	0.510573	6.98805	2.23773
1.44167	0.36275	0.621047	0.0695984	0.515286	7.12457	2.27879
1.45	0.342255	0.621047	0.0689387	0.510573	7.1843	2.17614
1.45833	0.336107	0.614723	0.0679491	0.509002	7.10751	2.03244
1.46667	0.348403	0.602074	0.0686088	0.501932	7.06485	1.97085
1.475	0.356601	0.597015	0.0702581	0.500361	7.04778	2.05297
1.48333	0.346354	0.59828	0.0709178	0.49879	6.8942	2.13509
1.49167	0.346354	0.59575	0.0679491	0.501147	6.79181	1.95032
1.5	0.352502	0.590691	0.0662999	0.501932	6.76621	1.84767
1.50833	0.342255	0.586896	0.0695984	0.494077	6.80034	1.90926
1.51667	0.348403	0.588161	0.0752058	0.483866	6.75768	2.03244
1.525	0.3607	0.594485	0.074876	0.476011	6.80034	2.09403
1.53333	0.348403	0.59828	0.0702581	0.48308	6.77474	2.15561
1.54167	0.352502	0.607134	0.0669596	0.491721	6.74061	2.09403
1.55	0.370947	0.619782	0.0623417	0.49015	6.6041	1.99138
1.55833	0.375046	0.609664	0.061682	0.487793	6.53584	1.90926
1.56667	0.366848	0.59575	0.0620118	0.487008	6.59556	1.76555
1.575	0.340206	0.590691	0.059373	0.477582	6.67235	1.70396
1.58333	0.315613	0.588161	0.0600327	0.475225	6.61263	1.82714
1.59167	0.301267	0.591955	0.061682	0.476796	6.64676	2.17614
1.6	0.299217	0.597015	0.0636611	0.473654	6.68089	2.38144
1.60833	0.295118	0.589426	0.0606924	0.476796	6.67235	2.31985
1.61667	0.311514	0.588161	0.0587133	0.476796	6.58703	2.27879
1.625	0.313563	0.590691	0.059373	0.46737	6.59556	2.23773
1.63333	0.307415	0.59828	0.0610223	0.461086	6.5785	2.13509
1.64167	0.305365	0.59828	0.0633312	0.462657	6.41638	1.99138
1.65	0.309464	0.586896	0.0643208	0.459516	6.37372	1.90926
1.65833	0.319711	0.565393	0.0636611	0.463443	6.33106	1.72449
1.66667	0.313563	0.550215	0.0597029	0.472869	6.30546	1.68343
1.675	0.313563	0.54642	0.0603626	0.477582	6.44198	1.72449
1.68333	0.305365	0.550215	0.0606924	0.469727	6.45051	1.78608
1.69167	0.301267	0.54642	0.0606924	0.457159	6.42491	1.8682
1.7	0.299217	0.545156	0.0600327	0.455588	6.48464	1.90926
1.70833	0.305365	0.54895	0.0587133	0.459516	6.48464	1.82714
1.71667	0.299217	0.562864	0.0606924	0.465014	6.45051	1.56025
1.725	0.284871	0.576777	0.0630014	0.471298	6.41638	1.29337
1.73333	0.309464	0.580572	0.0606924	0.472869	6.36519	1.27284
1.74167	0.338156	0.575512	0.0603626	0.472083	6.29693	1.12913
1.75	0.358651	0.561599	0.0613521	0.468156	6.25427	1.21125
1.75833	0.340206	0.55148	0.0590432	0.461086	6.25427	1.37549
1.76667	0.305365	0.55401	0.0620118	0.461086	6.32253	1.8682
1.775	0.293069	0.542626	0.0653103	0.468941	6.38225	2.13509
1.78333	0.297168	0.536302	0.0656402	0.463443	6.47611	2.17614
1.79167	0.295118	0.537566	0.0672894	0.445377	6.47611	1.97085
1.8	0.291019	0.537566	0.0686088	0.437522	6.38225	2.09403
1.80833	0.317662	0.542626	0.0689387	0.446948	6.25427	2.01191
1.81667	0.342255	0.555274	0.0639909	0.454803	6.18601	1.88873
1.825	0.356601	0.562864	0.0573939	0.455588	6.19454	1.84767
1.83333	0.350453	0.564129	0.0540954	0.450875	6.15188	1.97085
1.84167	0.348403	0.569188	0.0554148	0.440664	6.16041	1.90926
1.85	0.313563	0.574247	0.0560745	0.442235	6.05802	1.84767
1.85833	0.286921	0.565393	0.0580536	0.435951	5.93003	1.8682
1.86667	0.280772	0.547685	0.0600327	0.431238	5.91297	1.88873
1.875	0.278723	0.536302	0.0603626	0.43438	5.8959	1.62184
1.88333	0.274624	0.537566	0.0633312	0.435951	5.83618	1.68343
1.89167	0.305365	0.541361	0.0620118	0.440664	5.70819	1.58078
1.9	0.329959	0.552745	0.0577238	0.455588	5.75085	1.49867
1.90833	0.346354	0.566658	0.0567342	0.465014	5.82765	1.41655
1.91667	0.370947	0.565393	0.0603626	0.472869	5.87884	1.41655
1.925	0.364799	0.55401	0.061682	0.46737	5.85324	1.58078
1.93333	0.348403	0.538831	0.0639909	0.456374	5.74232	1.6629
1.94167	0.344305	0.514799	0.0630014	0.448519	5.74232	1.58078
1.95	0.32586	0.517329	0.0606924	0.443806	5.67406	1.5192
1.95833	0.336107	0.532507	0.0610223	0.444591	5.69966	1.58078
1.96667	0.334057	0.540096	0.0606924	0.453232	5.78498	1.6629
1.975	0.340206	0.55401	0.0580536	0.456374	5.83618	1.53972
1.98333	0.32586	0.560334	0.0547551	0.457159	5.76792	1.47814
1.99167	0.317662	0.556539	0.052776	0.453232	5.69113	1.45761
2	0.319711	0.559069	0.0537656	0.444591	5.70819	1.35496
2.00833	0.32586	0.555274	0.0524462	0.441449	5.69113	1.19072
2.01667	0.32381	0.54642	0.0554148	0.44302	5.64846	1.23178
2.025	0.313563	0.55148	0.0564044	0.448519	5.657	1.35496
2.03333	0.299217	0.55401	0.0567342	0.455588	5.69113	1.41655
2.04167	0.307415	0.570453	0.0600327	0.446162	5.77645	1.53972
2.05	0.321761	0.557804	0.0639909	0.437522	5.75085	1.5192
2.05833	0.329959	0.54642	0.0623417	0.437522	5.69113	1.70396
2.06667	0.317662	0.55148	0.0603626	0.438307	5.66553	1.92979
2.075	0.297168	0.552745	0.0577238	0.448519	5.64846	2.09403
2.08333	0.299217	0.550215	0.0547551	0.460301	5.57167	2.19667
2.09167	0.313563	0.55148	0.0488178	0.460301	5.58874	2.34038
2.1	0.311514	0.556539	0.048488	0.454017	5.62287	2.19667
2.10833	0.311514	0.540096	0.0540954	0.442235	5.61433	1.99138
2.11667	0.327909	0.524918	0.055085	0.426525	5.61433	2.11456
2.125	0.321761	0.513534	0.0573939	0.423383	5.59727	2.23773
2.13333	0.315613	0.509739	0.0603626	0.421026	5.55461	2.05297
2.14167	0.336107	0.494561	0.0620118	0.41867	5.5802	2.13509
2.15	0.389392	0.494561	0.0630014	0.413171	5.52901	2.23773
2.15833	0.413985	0.499621	0.0649805	0.412386	5.52901	2.27879
2.16667	0.416035	0.494561	0.0646506	0.416313	5.52901	2.25826
2.175	0.39554	0.499621	0.0639909	0.41867	5.57167	2.09403
2.18333	0.358651	0.498356	0.0646506	0.417884	5.61433	2.11456
2.19167	0.32586	0.516064	0.0643208	0.421026	5.61433	2.34038
2.2	0.317662	0.522388	0.0633312	0.423383	5.46928	2.36091
2.20833	0.336107	0.514799	0.0597029	0.428881	5.34983	2.25826
2.21667	0.358651	0.509739	0.0557447	0.424954	5.39249	2.34038
2.225	0.340206	0.50721	0.0567342	0.4116	5.52048	2.52515
2.23333	0.346354	0.493296	0.061682	0.409244	5.52901	2.56621
2.24167	0.368898	0.478118	0.0669596	0.403745	5.40956	2.56621
2.25	0.354552	0.469264	0.0666297	0.39589	5.36689	2.6278
2.25833	0.321761	0.467999	0.0662999	0.394319	5.32423	2.56621
2.26667	0.309464	0.476853	0.0669596	0.394319	5.23891	2.54568
2.275	0.319711	0.473058	0.0686088	0.399032	5.16212	2.52515
2.28333	0.32586	0.46041	0.0686088	0.40296	5.07679	2.29932
2.29167	0.321761	0.471794	0.0679491	0.40296	5.07679	2.17614
2.3	0.313563	0.484442	0.0639909	0.403745	5.18771	2.13509
2.30833	0.311514	0.503415	0.0666297	0.399818	5.25597	2.05297
2.31667	0.303316	0.516064	0.0722372	0.39589	5.38396	2.0735
2.325	0.299217	0.512269	0.0771849	0.397461	5.38396	2.0735
2.33333	0.282822	0.50468	0.0771849	0.395105	5.28157	1.88873
2.34167	0.291019	0.50468	0.0752058	0.399032	5.23038	1.68343
2.35	0.32586	0.50721	0.0752058	0.402174	5.3157	1.56025
2.35833	0.32381	0.518593	0.0755357	0.404531	5.38396	1.56025
2.36667	0.32586	0.517329	0.0735566	0.401389	5.3413	1.6629
2.375	0.319711	0.511004	0.068279	0.397461	5.20478	1.92979
2.38333	0.313563	0.513534	0.0666297	0.399818	5.09386	2.09403
2.39167	0.313563	0.521123	0.0676193	0.400603	5.05973	2.11456
2.4	0.321761	0.513534	0.0662999	0.408458	4.94027	2.25826
2.40833	0.336107	0.511004	0.0626715	0.413957	5.04266	2.64833
2.41667	0.334057	0.50468	0.0587133	0.408458	5.14505	2.75098
2.425	0.303316	0.497091	0.0573939	0.402174	5.13652	2.56621
2.43333	0.295118	0.483177	0.0570641	0.391963	5.17065	2.36091
2.44167	0.284871	0.46294	0.0590432	0.388035	5.10239	2.11456
2.45	0.274624	0.456615	0.059373	0.38725	5.11092	1.97085
2.45833	0.280772	0.461675	0.055085	0.391963	5.07679	1.72449
2.46667	0.305365	0.473058	0.055085	0.391963	5.06826	1.74502
2.475	0.319711	0.469264	0.0580536	0.392748	5.17065	1.82714
2.48333	0.332008	0.446496	0.0587133	0.39589	5.20478	1.82714
2.49167	0.334057	0.428788	0.059373	0.399818	5.15358	1.80661
2.5	0.327909	0.423729	0.0630014	0.40296	5.15358	1.84767
2.50833	0.315613	0.433848	0.0649805	0.40296	5.12799	1.95032
2.51667	0.317662	0.437642	0.0623417	0.409244	5.01706	1.92979
2.525	0.309464	0.441437	0.0620118	0.408458	4.98294	2.03244
2.53333	0.297168	0.440172	0.0636611	0.404531	4.96587	2.11456
2.54167	0.28897	0.445231	0.0692685	0.410029	5.04266	2.11456
2.55	0.28897	0.456615	0.0742163	0.413171	5.14505	2.0735
2.55833	0.28897	0.456615	0.0722372	0.404531	5.09386	2.0735
2.56667	0.25413	0.466734	0.0653103	0.404531	4.93174	2.17614
2.575	0.21724	0.483177	0.0620118	0.412386	4.83788	2.15561
2.58333	0.202894	0.479383	0.0610223	0.417099	4.79522	2.17614
2.59167	0.196746	0.454086	0.0587133	0.416313	4.77816	2.01191
2.6	0.225438	0.427523	0.0610223	0.407673	4.66724	1.8682
2.60833	0.260278	0.431318	0.061682	0.40296	4.54778	1.76555
2.61667	0.280772	0.445231	0.0597029	0.408458	4.53072	1.68343
2.625	0.299217	0.451556	0.0636611	0.40296	4.55631	1.76555
2.63333	0.299217	0.45788	0.0646506	0.40296	4.59044	1.80661
2.64167	0.280772	0.45788	0.061682	0.399818	4.62457	1.72449
2.65	0.262327	0.46294	0.0560745	0.399032	4.60751	1.70396
2.65833	0.264377	0.478118	0.055085	0.398247	4.64164	1.62184
2.66667	0.25208	0.475588	0.0597029	0.397461	4.6587	1.92979
2.675	0.235685	0.479383	0.0597029	0.389606	4.53072	2.23773
2.68333	0.231586	0.461675	0.0597029	0.373111	4.43686	2.40197
2.69167	0.223388	0.446496	0.0597029	0.367612	4.3686	2.4225
2.7	0.227487	0.443967	0.0610223	0.365256	4.343	2.40197
2.70833	0.243882	0.437642	0.061682	0.363685	4.33447	2.25826
2.71667	0.245932	0.456615	0.0626715	0.369183	4.31741	2.15561
2.725	0.227487	0.466734	0.0653103	0.38018	4.343	2.29932
2.73333	0.204943	0.470529	0.0656402	0.388035	4.37713	2.15561
2.74167	0.204943	0.45788	0.0636611	0.393534	4.49659	2.13509
2.75	0.206993	0.451556	0.0623417	0.396676	4.54778	2.19667
2.75833	0.198795	0.454086	0.0626715	0.40296	4.55631	2.2172
2.76667	0.18035	0.456615	0.0646506	0.407673	4.48805	2.15561
2.775	0.161905	0.450291	0.068279	0.408458	4.4198	2.03244
2.78333	0.155757	0.445231	0.0666297	0.400603	4.29181	1.82714
2.79167	0.157806	0.45788	0.068279	0.398247	4.14676	1.72449
2.8	0.170103	0.469264	0.0699282	0.39589	4.01024	1.72449
2.80833	0.178301	0.461675	0.0712476	0.38725	4.0785	1.64237
2.81667	0.174202	0.464204	0.0695984	0.386464	4.16382	1.58078
2.825	0.182399	0.469264	0.0712476	0.385679	4.24061	1.53972
2.83333	0.209042	0.466734	0.0702581	0.380966	4.33447	1.74502
2.84167	0.209042	0.459145	0.068279	0.373111	4.47952	1.76555
2.85	0.229536	0.45535	0.0656402	0.369183	4.53925	1.62184
2.85833	0.241833	0.456615	0.0662999	0.356615	4.47099	1.56025
2.86667	0.243882	0.464204	0.0672894	0.347189	4.40273	1.53972
2.875	0.250031	0.469264	0.0646506	0.342477	4.3686	1.60131
2.88333	0.25208	0.469264	0.061682	0.346404	4.42833	1.6629
2.89167	0.268476	0.461675	0.0636611	0.358186	4.47099	1.84767
2.9	0.256179	0.45788	0.068279	0.367612	4.51365	1.88873
2.90833	0.260278	0.451556	0.0712476	0.368398	4.50512	1.84767
2.91667	0.25208	0.437642	0.0689387	0.365256	4.41126	1.88873
2.925	0.258228	0.432583	0.0656402	0.361328	4.3942	2.09403
2.93333	0.276673	0.430053	0.0626715	0.361328	4.3686	2.46356
2.94167	0.293069	0.419934	0.0573939	0.365256	4.31741	2.68939
2.95	0.280772	0.417405	0.0547551	0.361328	4.24915	2.73045
2.95833	0.268476	0.433848	0.055085	0.356615	4.23208	2.83309
2.96667	0.258228	0.437642	0.0531059	0.365256	4.29181	2.81256
2.975	0.260278	0.436377	0.052776	0.377038	4.343	2.64833
2.98333	0.264377	0.442702	0.0517865	0.382537	4.30034	2.60727
2.99167	0.241833	0.442702	0.0494775	0.378609	4.23208	2.40197
3	0.229536	0.436377	0.046179	0.369969	4.24061	2.01191
3.00833	0.21724	0.438907	0.0481581	0.369969	4.29181	1.95032
3.01667	0.206993	0.446496	0.0514566	0.365256	4.44539	2.01191
3.025	0.202894	0.446496	0.0547551	0.356615	4.51365	2.01191
3.03333	0.213141	0.452821	0.0564044	0.34876	4.44539	2.01191
3.04167	0.239784	0.451556	0.0573939	0.339335	4.38567	1.97085
3.05	0.25208	0.437642	0.059373	0.336193	4.36007	2.01191
3.05833	0.235685	0.436377	0.0590432	0.337764	4.26621	2.19667
3.06667	0.227487	0.446496	0.0606924	0.336193	4.1041	2.34038
3.075	0.247981	0.432583	0.0590432	0.330694	4.06997	2.2172
3.08333	0.258228	0.431318	0.0570641	0.32441	4.11263	2.13509
3.09167	0.247981	0.437642	0.0537656	0.327552	4.18089	2.09403
3.1	0.231586	0.428788	0.0537656	0.339335	4.20648	2.01191
3.10833	0.221339	0.423729	0.0570641	0.351117	4.15529	1.97085
3.11667	0.200844	0.432583	0.0603626	0.347975	4.11263	1.74502
3.125	0.200844	0.443967	0.0606924	0.347189	4.0785	1.72449
3.13333	0.221339	0.442702	0.0606924	0.341691	4.13823	1.92979
3.14167	0.227487	0.427523	0.059373	0.332265	4.11263	1.97085
3.15	0.225438	0.414875	0.0597029	0.330694	4.03584	2.09403
3.15833	0.233635	0.407286	0.0583835	0.341691	4.06143	2.15561
3.16667	0.227487	0.400961	0.0560745	0.346404	4.11263	1.95032
3.175	0.229536	0.393372	0.0534357	0.347189	4.16382	1.60131
3.18333	0.229536	0.384518	0.0507969	0.359757	4.27474	1.45761
3.19167	0.200844	0.379459	0.0507969	0.362114	4.38567	1.43708
3.2	0.211092	0.389578	0.0517865	0.359757	4.3942	1.62184
3.20833	0.231586	0.40855	0.0511268	0.358972	4.30034	1.80661
3.21667	0.237734	0.412345	0.0544253	0.35583	4.19795	1.8682
3.225	0.209042	0.418669	0.0570641	0.360543	4.09556	1.8682
3.23333	0.18035	0.421199	0.0560745	0.362899	3.94198	1.99138
3.24167	0.206993	0.426259	0.0531059	0.356615	3.7372	2.19667
3.25	0.239784	0.427523	0.055085	0.341691	3.64334	2.31985
3.25833	0.256179	0.440172	0.0557447	0.328338	3.60068	2.31985
3.26667	0.245932	0.442702	0.0560745	0.31577	3.60068	2.4225
3.275	0.245932	0.452821	0.0564044	0.319697	3.62628	2.4225
3.28333	0.245932	0.456615	0.0547551	0.332265	3.63481	2.27879
3.29167	0.247981	0.45788	0.0540954	0.34012	3.65188	2.11456
3.3	0.229536	0.450291	0.0534357	0.339335	3.63481	2.17614
3.30833	0.211092	0.437642	0.0534357	0.337764	3.66894	2.25826
3.31667	0.200844	0.440172	0.0573939	0.337764	3.77133	2.29932
3.325	0.194696	0.450291	0.0567342	0.332265	3.7116	2.29932
3.33333	0.202894	0.456615	0.052776	0.330694	3.63481	2.01191
3.34167	0.233635	0.451556	0.0491477	0.328338	3.7372	1.80661
3.35	0.250031	0.445231	0.046179	0.319697	3.80546	1.64237
3.35833	0.247981	0.449026	0.046179	0.321268	3.79693	1.70396
3.36667	0.260278	0.440172	0.0445298	0.322054	3.83959	1.99138
3.375	0.282822	0.441437	0.0438701	0.334622	3.91638	2.29932
3.38333	0.276673	0.452821	0.0471686	0.339335	3.95904	2.40197
3.39167	0.276673	0.443967	0.0494775	0.336978	3.88225	2.48409
3.4	0.274624	0.418669	0.0468387	0.33148	3.66041	2.52515
3.40833	0.266426	0.40855	0.0455193	0.327552	3.46416	2.4225
3.41667	0.245932	0.412345	0.0491477	0.329909	3.40444	2.36091
3.425	0.247981	0.41361	0.0514566	0.322054	3.41297	2.2172
3.43333	0.256179	0.414875	0.0517865	0.3087	3.54096	2.09403
3.44167	0.25208	0.423729	0.0507969	0.307129	3.63481	1.8682
3.45	0.256179	0.432583	0.0511268	0.306344	3.56655	1.62184
3.45833	0.266426	0.426259	0.0501372	0.305558	3.51536	1.49867
3.46667	0.274624	0.417405	0.0494775	0.306344	3.4471	1.60131
3.475	0.256179	0.403491	0.0455193	0.305558	3.4471	1.78608
3.48333	0.225438	0.383253	0.0428805	0.303987	3.48123	1.78608
3.49167	0.219289	0.380724	0.0448596	0.299274	3.52389	1.76555
3.5	0.225438	0.388313	0.0481581	0.3087	3.48976	1.90926
3.50833	0.229536	0.390842	0.0491477	0.318126	3.48123	1.88873
3.51667	0.241833	0.394637	0.048488	0.318126	3.41297	1.82714
3.525	0.258228	0.394637	0.0501372	0.314984	3.36177	1.74502
3.53333	0.268476	0.384518	0.0501372	0.305558	3.3959	1.74502
3.54167	0.280772	0.381988	0.0504671	0.296132	3.34471	1.62184
3.55	0.270525	0.387048	0.0521163	0.291419	3.31911	1.58078
3.55833	0.25208	0.395902	0.0547551	0.29299	3.3959	1.62184
3.56667	0.233635	0.398432	0.0570641	0.289063	3.48976	1.80661
3.575	0.231586	0.398432	0.0560745	0.291419	3.52389	1.95032
3.58333	0.231586	0.390842	0.0540954	0.291419	3.57509	1.78608
3.59167	0.241833	0.384518	0.0507969	0.292205	3.63481	1.68343
3.6	0.25208	0.381988	0.0504671	0.298489	3.66041	1.53972
3.60833	0.270525	0.373134	0.0514566	0.301631	3.80546	1.56025
3.61667	0.270525	0.368075	0.0537656	0.293776	3.95904	1.47814
3.625	0.278723	0.387048	0.0537656	0.288277	3.95051	1.41655
3.63333	0.286921	0.399696	0.0531059	0.294561	3.83106	1.5192
3.64167	0.274624	0.41108	0.0511268	0.303987	3.72014	1.47814
3.65	0.258228	0.423729	0.0507969	0.307915	3.57509	1.49867
3.65833	0.262327	0.419934	0.0498074	0.31577	3.43003	1.78608
3.66667	0.272574	0.41108	0.0511268	0.320483	3.37884	2.0735
3.675	0.276673	0.394637	0.0524462	0.312628	3.3959	2.27879
3.68333	0.256179	0.384518	0.0524462	0.302416	3.3959	2.25826
3.69167	0.241833	0.380724	0.0514566	0.304773	3.34471	2.09403
3.7	0.221339	0.373134	0.0507969	0.311057	3.24232	2.23773
3.70833	0.223388	0.357956	0.0498074	0.297703	3.14846	2.29932
3.71667	0.233635	0.355426	0.052776	0.280422	3.09727	2.23773
3.725	0.227487	0.357956	0.0534357	0.278851	3.06314	2.27879
3.73333	0.219289	0.373134	0.0501372	0.278851	3.1058	2.13509
3.74167	0.223388	0.407286	0.0481581	0.270211	3.19113	1.95032
3.75	0.202894	0.418669	0.0458492	0.278066	3.26792	1.90926
3.75833	0.182399	0.41108	0.0481581	0.289848	3.31911	1.74502
3.76667	0.188548	0.407286	0.0501372	0.300845	3.36177	1.47814
3.775	0.198795	0.388313	0.0514566	0.301631	3.45563	1.39602
3.78333	0.237734	0.370605	0.0554148	0.287492	3.53242	1.49867
3.79167	0.264377	0.368075	0.0557447	0.283564	3.56655	1.53972
3.8	0.258228	0.373134	0.0514566	0.294561	3.50683	1.39602
3.80833	0.256179	0.370605	0.052776	0.296132	3.48976	1.33443
3.81667	0.245932	0.363015	0.0534357	0.291419	3.37884	1.17019
3.825	0.241833	0.361751	0.0504671	0.289063	3.31058	1.27284
3.83333	0.264377	0.352897	0.0474984	0.29299	3.24232	1.35496
3.84167	0.295118	0.357956	0.0458492	0.301631	3.08874	1.60131
3.85	0.293069	0.361751	0.0455193	0.297703	3.04608	1.58078
3.85833	0.282822	0.356691	0.0458492	0.290634	3.03754	1.6629
3.86667	0.262327	0.354161	0.0468387	0.285921	3.08874	1.68343
3.875	0.221339	0.346572	0.0465089	0.28435	3.13993	1.5192
3.88333	0.194696	0.349102	0.0468387	0.281208	3.16553	1.33443
3.89167	0.174202	0.365545	0.041891	0.27728	3.19113	1.29337
3.9	0.182399	0.374399	0.0399119	0.267854	3.12287	1.21125
3.90833	0.184449	0.379459	0.0399119	0.26864	3.1314	1.25231
3.91667	0.204943	0.36934	0.041891	0.283564	3.09727	1.25231
3.925	0.231586	0.361751	0.0451895	0.297703	3.0802	1.29337
3.93333	0.239784	0.356691	0.048488	0.304773	3.0802	1.23178
3.94167	0.243882	0.344042	0.0498074	0.297703	3.11433	1.1086
3.95	0.243882	0.340248	0.0501372	0.289063	2.97782	1.08807
3.95833	0.250031	0.349102	0.0494775	0.282779	2.88396	1.1086
3.96667	0.250031	0.349102	0.0478283	0.279637	2.75597	1.06754
3.975	0.25413	0.335188	0.0478283	0.279637	2.72184	1.14966
3.98333	0.262327	0.316216	0.0521163	0.278851	2.72184	1.04701
3.99167	0.297168	0.299772	0.052776	0.274924	2.85836	0.903305
4	0.297168	0.298507	0.0554148	0.274138	3.00341	0.780127
4.00833	0.262327	0.313686	0.059373	0.276495	3.08874	0.61589
4.01667	0.260278	0.323805	0.0580536	0.282779	3.1314	0.410593
4.025	0.243882	0.32254	0.0570641	0.282779	3.0802	0.307945
4.03333	0.237734	0.314951	0.0544253	0.276495	3.01195	0.225826
4.04167	0.231586	0.312421	0.055085	0.267069	3.04608	0.328475
4.05	0.225438	0.323805	0.0540954	0.258428	3.03754	0.63642
4.05833	0.192647	0.331394	0.0514566	0.262356	2.93515	0.964894
4.06667	0.172152	0.333924	0.0498074	0.26157	2.88396	1.29337
4.075	0.149609	0.338983	0.0478283	0.259214	2.83276	1.56025
4.08333	0.159856	0.341513	0.0494775	0.254501	2.7901	1.78608
4.09167	0.163955	0.331394	0.0494775	0.256072	2.84983	1.72449
4.1	0.155757	0.323805	0.0504671	0.259999	2.86689	1.43708
4.10833	0.159856	0.336453	0.0498074	0.259214	2.79863	1.25231
4.11667	0.159856	0.344042	0.046179	0.256072	2.84983	1.14966
4.125	0.18035	0.341513	0.0428805	0.256072	2.8157	1.29337
4.13333	0.200844	0.336453	0.0451895	0.259999	2.7901	1.43708
4.14167	0.200844	0.331394	0.0468387	0.254501	2.75597	1.5192
4.15	0.186498	0.32254	0.0488178	0.258428	2.61945	1.56025
4.15833	0.178301	0.312421	0.0507969	0.260785	2.5	1.3139
4.16667	0.174202	0.299772	0.0524462	0.26157	2.40614	1.17019
4.175	0.196746	0.285859	0.0511268	0.264712	2.4744	1.00595
4.18333	0.188548	0.280799	0.0501372	0.262356	2.5256	1.19072
4.19167	0.190597	0.288389	0.0474984	0.260785	2.5	1.29337
4.2	0.204943	0.283329	0.0507969	0.248217	2.46587	1.35496
4.20833	0.209042	0.284594	0.0514566	0.240362	2.55119	1.17019
4.21667	0.198795	0.297243	0.0494775	0.236434	2.70478	1.19072
4.225	0.206993	0.307361	0.0468387	0.236434	2.73038	1.35496
4.23333	0.213141	0.312421	0.0504671	0.22858	2.67918	1.49867
4.24167	0.219289	0.314951	0.0517865	0.231721	2.60239	1.62184
4.25	0.237734	0.32001	0.0498074	0.238005	2.62799	1.53972
4.25833	0.241833	0.316216	0.0474984	0.234863	2.67918	1.78608
4.26667	0.227487	0.308626	0.0481581	0.235649	2.62799	1.78608
4.275	0.227487	0.299772	0.0498074	0.241933	2.57679	1.84767
4.28333	0.229536	0.285859	0.0474984	0.242718	2.53413	1.82714
4.29167	0.233635	0.27827	0.0445298	0.236434	2.53413	1.76555
4.3	0.229536	0.271945	0.0415611	0.233292	2.59386	1.74502
4.30833	0.239784	0.27574	0.0385925	0.22858	2.71331	1.6629
4.31667	0.225438	0.283329	0.0392522	0.224652	2.78157	1.60131
4.325	0.219289	0.292183	0.0366134	0.22858	2.88396	1.6629
4.33333	0.219289	0.299772	0.0346343	0.230151	2.96075	1.80661
4.34167	0.229536	0.290918	0.0333149	0.22858	2.90956	1.99138
4.35	0.237734	0.288389	0.0323253	0.230936	2.8413	1.99138
4.35833	0.241833	0.293448	0.0310059	0.223867	2.73891	1.8682
4.36667	0.25208	0.299772	0.0280373	0.219154	2.67918	1.82714
4.375	0.237734	0.297243	0.0273776	0.218368	2.62799	1.78608
4.38333	0.21724	0.287124	0.0293567	0.225438	2.66212	1.64237
4.39167	0.206993	0.285859	0.0313358	0.225438	2.69625	1.72449
4.4	0.206993	0.295978	0.032985	0.225438	2.58532	1.6629
4.40833	0.231586	0.308626	0.0333149	0.216797	2.45734	1.70396
4.41667	0.237734	0.330129	0.0362835	0.220725	2.49147	1.70396
4.425	0.225438	0.333924	0.0356238	0.225438	2.58532	1.78608
4.43333	0.223388	0.31748	0.0319955	0.231721	2.65358	1.74502
4.44167	0.219289	0.309891	0.028697	0.233292	2.64505	1.53972
4.45	0.190597	0.32507	0.0293567	0.238791	2.58532	1.70396
4.45833	0.182399	0.349102	0.0323253	0.239576	2.46587	1.90926
4.46667	0.182399	0.355426	0.0333149	0.229365	2.39761	1.92979
4.475	0.168053	0.351632	0.0356238	0.224652	2.44881	2.03244
4.48333	0.166004	0.350367	0.0356238	0.22151	2.53413	2.2172
4.49167	0.186498	0.338983	0.0339746	0.22151	2.54266	2.09403
4.5	0.21724	0.318745	0.032985	0.231721	2.5256	1.8682
4.50833	0.227487	0.308626	0.0333149	0.235649	2.4744	1.76555
4.51667	0.204943	0.313686	0.0336447	0.230936	2.43174	1.88873
4.525	0.188548	0.31748	0.0366134	0.227009	2.39761	1.95032
4.53333	0.186498	0.303567	0.0399119	0.235649	2.35495	1.8682
4.54167	0.188548	0.299772	0.039582	0.248217	2.39761	1.97085
4.55	0.186498	0.294713	0.0399119	0.241147	2.37201	1.92979
4.55833	0.192647	0.289653	0.0415611	0.232507	2.34642	1.8682
4.56667	0.186498	0.293448	0.0422208	0.232507	2.40614	1.72449
4.575	0.176251	0.313686	0.0402417	0.223081	2.42321	1.6629
4.58333	0.176251	0.313686	0.0415611	0.217583	2.51706	1.6629
4.59167	0.196746	0.311156	0.041891	0.216797	2.65358	1.64237
4.6	0.21724	0.326334	0.0428805	0.216012	2.63652	1.74502
4.60833	0.225438	0.331394	0.0409014	0.211299	2.54266	1.78608
4.61667	0.225438	0.327599	0.032985	0.2058	2.4744	1.80661
4.625	0.231586	0.31748	0.0293567	0.202658	2.4744	1.76555
4.63333	0.231586	0.313686	0.0316656	0.209728	2.56826	1.92979
4.64167	0.231586	0.32001	0.0326552	0.219154	2.56826	2.09403
4.65	0.213141	0.31748	0.0346343	0.219939	2.46587	2.03244
4.65833	0.176251	0.316216	0.0339746	0.219939	2.44881	2.05297
4.66667	0.151658	0.32254	0.0349641	0.216012	2.44881	2.11456
4.675	0.129114	0.321275	0.0389223	0.217583	2.35495	2.17614
4.68333	0.125015	0.308626	0.0382626	0.219154	2.37201	2.15561
4.69167	0.14346	0.312421	0.0343044	0.222296	2.45734	2.01191
4.7	0.131164	0.308626	0.0313358	0.231721	2.5256	2.01191
4.70833	0.122966	0.307361	0.0316656	0.231721	2.55973	1.99138
4.71667	0.10862	0.309891	0.0349641	0.229365	2.61092	1.74502
4.725	0.100422	0.31748	0.0392522	0.227794	2.64505	1.62184
4.73333	0.104521	0.32001	0.0392522	0.234078	2.58532	1.58078
4.74167	0.112719	0.31748	0.0366134	0.226223	2.39761	1.6629
4.75	0.116818	0.308626	0.0356238	0.219939	2.35495	1.62184
4.75833	0.125015	0.307361	0.0372731	0.225438	2.34642	1.35496
4.76667	0.14346	0.313686	0.0385925	0.22858	2.24403	1.19072
4.775	0.182399	0.330129	0.0438701	0.230936	2.1587	1.19072
4.78333	0.202894	0.341513	0.0478283	0.238791	2.06485	1.49867
4.79167	0.209042	0.338983	0.0481581	0.233292	2.03925	1.76555
4.8	0.196746	0.332659	0.0468387	0.226223	2.08191	1.92979
4.80833	0.161905	0.341513	0.0451895	0.231721	2.03072	1.8682
4.81667	0.149609	0.341513	0.0445298	0.229365	1.98805	1.72449
4.825	0.153707	0.331394	0.0445298	0.22151	2.04778	1.60131
4.83333	0.161905	0.32507	0.0451895	0.224652	2.00512	1.47814
4.84167	0.170103	0.323805	0.0481581	0.224652	1.8686	1.37549
4.85	0.174202	0.32001	0.048488	0.218368	1.843	1.3139
4.85833	0.166004	0.321275	0.0468387	0.211299	1.843	1.39602
4.86667	0.149609	0.318745	0.0455193	0.209728	1.843	1.72449
4.875	0.172152	0.307361	0.0438701	0.21287	1.8686	1.95032
4.88333	0.198795	0.289653	0.0465089	0.210513	1.88567	1.92979
4.89167	0.211092	0.279535	0.0517865	0.205015	1.843	1.6629
4.9	0.190597	0.279535	0.0524462	0.2058	1.9198	1.56025
4.90833	0.176251	0.274475	0.0494775	0.211299	2.03072	1.62184
4.91667	0.155757	0.261826	0.0478283	0.215226	2.12457	1.70396
4.925	0.135263	0.260562	0.0481581	0.209728	2.16724	1.74502
4.93333	0.125015	0.252972	0.0521163	0.202658	2.20137	1.92979
4.94167	0.131164	0.247913	0.0554148	0.197945	2.16724	2.03244
4.95	0.149609	0.251708	0.0524462	0.19716	2.09898	2.05297
4.95833	0.155757	0.265621	0.0465089	0.197945	2.09044	2.2172
4.96667	0.159856	0.263091	0.041891	0.190876	2.15017	2.23773
4.975	0.163955	0.252972	0.0385925	0.184592	2.09898	2.19667
4.98333	0.159856	0.260562	0.0369432	0.178308	2.03072	1.99138
4.99167	0.157806	0.27827	0.0333149	0.179093	1.90273	1.88873
5	0.166004	0.27574	0.0319955	0.179093	1.85154	1.88873
5.00833	0.196746	0.256767	0.0300164	0.183806	1.90273	1.8682
5.01667	0.198795	0.256767	0.0283671	0.188519	1.90273	1.72449
5.025	0.178301	0.265621	0.0306761	0.19716	1.87713	1.76555
5.03333	0.188548	0.27321	0.0306761	0.194803	1.80034	1.6629
5.04167	0.206993	0.282064	0.0316656	0.194018	1.86007	1.64237
5.05	0.225438	0.294713	0.0359537	0.187734	1.93686	1.64237
5.05833	0.235685	0.293448	0.0389223	0.177522	2.04778	1.70396
5.06667	0.21724	0.289653	0.0385925	0.172024	2.16724	1.76555
5.075	0.200844	0.277005	0.0366134	0.17438	2.19283	1.72449
5.08333	0.184449	0.258032	0.0346343	0.182235	2.02218	1.58078
5.09167	0.178301	0.242854	0.0346343	0.186948	1.8942	1.6629
5.1	0.170103	0.249178	0.0339746	0.194018	1.78328	1.8682
5.10833	0.174202	0.27574	0.0300164	0.203444	1.68089	1.78608
5.11667	0.204943	0.293448	0.0290268	0.197945	1.64676	1.6629
5.125	0.21724	0.289653	0.0296865	0.192447	1.65529	1.5192
5.13333	0.211092	0.288389	0.0296865	0.187734	1.74061	1.43708
5.14167	0.200844	0.283329	0.0310059	0.180664	1.81741	1.37549
5.15	0.18035	0.269416	0.0303462	0.173595	1.83447	1.33443
5.15833	0.155757	0.258032	0.0290268	0.16574	1.8942	1.14966
5.16667	0.161905	0.260562	0.0349641	0.155528	1.92833	1.12913
5.175	0.170103	0.255502	0.0392522	0.164954	1.92833	1.14966
5.18333	0.178301	0.239059	0.0349641	0.168096	1.92833	1.02648
5.19167	0.170103	0.23147	0.0280373	0.168882	1.90273	1.12913
5.2	0.170103	0.235264	0.028697	0.180664	1.9198	1.39602
5.20833	0.161905	0.249178	0.0316656	0.187734	1.98805	1.58078
5.21667	0.163955	0.251708	0.0336447	0.188519	1.92833	1.49867
5.225	0.159856	0.241589	0.0300164	0.19009	1.80887	1.23178
5.23333	0.161905	0.225145	0.0257283	0.188519	1.843	1.1086
5.24167	0.163955	0.223881	0.0230895	0.200302	1.87713	1.19072
5.25	0.182399	0.232735	0.0250686	0.210513	1.85154	1.27284
5.25833	0.18035	0.244118	0.0280373	0.216012	1.72355	1.37549
5.26667	0.153707	0.266886	0.0316656	0.219939	1.67235	1.29337
5.275	0.125015	0.27827	0.0326552	0.220725	1.62969	1.1086
5.28333	0.0942739	0.266886	0.0336447	0.215226	1.51024	1.29337
5.29167	0.0922245	0.266886	0.032985	0.208157	1.37372	1.37549
5.3	0.0963233	0.269416	0.0336447	0.194803	1.38225	1.45761
5.30833	0.0881256	0.256767	0.0339746	0.185377	1.36519	1.5192
5.31667	0.0881256	0.250443	0.0359537	0.185377	1.27133	1.3139
5.325	0.104521	0.225145	0.039582	0.183806	1.29693	1.12913
5.33333	0.112719	0.207437	0.0379328	0.183806	1.45051	1.12913
5.34167	0.135263	0.194789	0.0392522	0.19009	1.51877	1.14966
5.35	0.155757	0.198583	0.0399119	0.189305	1.44198	1.14966
5.35833	0.184449	0.225145	0.0349641	0.186163	1.34812	1.23178
5.36667	0.176251	0.223881	0.0303462	0.184592	1.33959	1.29337
5.375	0.14551	0.221351	0.026388	0.182235	1.36519	1.06754
5.38333	0.137312	0.222616	0.0244089	0.184592	1.36519	0.964894
5.39167	0.139361	0.239059	0.0234194	0.193232	1.34812	1.1086
5.4	0.137312	0.249178	0.0227597	0.192447	1.33106	1.25231
5.40833	0.125015	0.247913	0.0227597	0.193232	1.38225	1.29337
5.41667	0.120917	0.239059	0.0221	0.196374	1.39078	1.02648
5.425	0.127065	0.22894	0.0221	0.201873	1.37372	1.17019
5.43333	0.125015	0.230205	0.0224298	0.203444	1.37372	1.33443
5.44167	0.135263	0.23147	0.0237492	0.201873	1.39078	1.35496
5.45	0.137312	0.232735	0.0237492	0.191661	1.33959	1.53972
5.45833	0.135263	0.230205	0.0230895	0.18145	1.18601	1.70396
5.46667	0.163955	0.23147	0.0293567	0.176737	1.11775	1.58078
5.475	0.172152	0.236529	0.0349641	0.183806	1.16894	1.37549
5.48333	0.194696	0.22641	0.035294	0.187734	1.24573	1.19072
5.49167	0.231586	0.220086	0.032985	0.183806	1.33959	1.17019
5.5	0.231586	0.222616	0.0319955	0.168882	1.37372	1.56025
5.50833	0.21724	0.215027	0.0316656	0.159456	1.36519	1.88873
5.51667	0.21724	0.216291	0.0296865	0.167311	1.2372	1.90926
5.525	0.219289	0.230205	0.028697	0.180664	1.22014	1.60131
5.53333	0.213141	0.242854	0.0280373	0.180664	1.20307	1.25231
5.54167	0.206993	0.247913	0.0277074	0.176737	1.22014	1.00595
5.55	0.196746	0.236529	0.0316656	0.172809	1.2372	0.759598
5.55833	0.168053	0.236529	0.0372731	0.175166	1.24573	0.944365
5.56667	0.141411	0.240324	0.0422208	0.175951	1.16041	1.00595
5.575	0.147559	0.236529	0.0409014	0.185377	1.14334	0.923835
5.58333	0.166004	0.241589	0.0382626	0.192447	1.18601	0.882776
5.59167	0.184449	0.236529	0.032985	0.175166	1.22014	0.903305
5.6	0.194696	0.216291	0.0290268	0.159456	1.2372	0.944365
5.60833	0.211092	0.199848	0.0296865	0.155528	1.2372	1.06754
5.61667	0.202894	0.208702	0.0310059	0.147673	1.30546	1.39602
5.625	0.186498	0.22641	0.0313358	0.135891	1.35666	1.74502
5.63333	0.188548	0.230205	0.0300164	0.139818	1.45051	1.74502
5.64167	0.198795	0.22641	0.0293567	0.159456	1.50171	1.64237
5.65	0.206993	0.223881	0.0283671	0.17438	1.40785	1.39602
5.65833	0.198795	0.221351	0.0273776	0.178308	1.2884	1.08807
5.66667	0.204943	0.221351	0.0237492	0.173595	1.2884	0.882776
5.675	0.188548	0.241589	0.0234194	0.168096	1.32253	0.882776
5.68333	0.149609	0.259297	0.0247388	0.171238	1.29693	0.903305
5.69167	0.133213	0.237794	0.0253985	0.170453	1.33106	1.02648
5.7	0.118867	0.211232	0.0253985	0.167311	1.32253	1.02648
5.70833	0.112719	0.209967	0.0237492	0.167311	1.33106	1.12913
5.71667	0.104521	0.221351	0.0221	0.176737	1.2884	1.33443
5.725	0.0737796	0.232735	0.0234194	0.177522	1.30546	1.37549
5.73333	0.0553347	0.256767	0.0296865	0.175951	1.29693	1.49867
5.74167	0.0655818	0.258032	0.0356238	0.172024	1.2116	1.33443
5.75	0.0881256	0.247913	0.0349641	0.164169	1.2628	0.964894
5.75833	0.104521	0.245383	0.0336447	0.161812	1.27133	0.739068
5.76667	0.120917	0.230205	0.0369432	0.163383	1.27133	0.63642
5.775	0.116818	0.217556	0.0392522	0.161027	1.25427	0.739068
5.78333	0.10657	0.220086	0.0369432	0.156314	1.22014	0.841716
5.79167	0.10657	0.235264	0.0336447	0.150815	1.27986	1.12913
5.8	0.112719	0.244118	0.0310059	0.146888	1.2884	1.23178
5.80833	0.133213	0.233999	0.0290268	0.137462	1.30546	1.35496
5.81667	0.133213	0.22641	0.0267179	0.128821	1.36519	1.62184
5.825	0.122966	0.227675	0.0267179	0.131963	1.43345	1.74502
5.83333	0.131164	0.223881	0.0290268	0.139033	1.41638	1.8682
5.84167	0.147559	0.222616	0.0316656	0.137462	1.36519	1.88873
5.85	0.141411	0.22641	0.0339746	0.137462	1.33959	1.84767
5.85833	0.133213	0.235264	0.0359537	0.135891	1.22014	1.6629
5.86667	0.14346	0.237794	0.0366134	0.138247	1.19454	1.58078
5.875	0.139361	0.236529	0.035294	0.137462	1.24573	1.68343
5.88333	0.133213	0.242854	0.032985	0.139033	1.27986	1.49867
5.89167	0.131164	0.235264	0.0316656	0.135891	1.2884	1.21125
5.9	0.137312	0.225145	0.0277074	0.120966	1.30546	0.985424
5.90833	0.151658	0.217556	0.0260582	0.108399	1.2884	0.862246
5.91667	0.14551	0.215027	0.0237492	0.10997	1.2372	0.862246
5.925	0.14346	0.212497	0.0260582	0.125679	1.2116	0.862246
5.93333	0.149609	0.225145	0.0290268	0.140604	1.2116	0.841716
5.94167	0.141411	0.232735	0.028697	0.140604	1.2628	0.780127
5.95	0.14346	0.230205	0.0293567	0.133534	1.24573	0.698009
5.95833	0.151658	0.241589	0.0296865	0.126465	1.10922	0.718538
5.96667	0.163955	0.241589	0.0290268	0.122537	1.01536	0.61589
5.975	0.178301	0.236529	0.0273776	0.11861	0.964164	0.61589
5.98333	0.168053	0.23147	0.0253985	0.124894	1.01536	0.492712
5.99167	0.163955	0.209967	0.0240791	0.131178	1.02389	0.554301
6	0.170103	0.190994	0.0237492	0.135891	1.01536	0.61589
6.00833	0.170103	0.174551	0.0257283	0.137462	1.05802	0.574831
6.01667	0.155757	0.159373	0.0237492	0.14296	1.09215	0.61589
6.025	0.157806	0.151783	0.0201209	0.146102	1.13481	0.59536
6.03333	0.155757	0.153048	0.0211104	0.147673	1.16041	0.739068
6.04167	0.170103	0.168227	0.0244089	0.14296	1.13481	0.677479
6.05	0.168053	0.190994	0.0273776	0.141389	1.14334	0.513242
6.05833	0.147559	0.197318	0.0310059	0.150815	1.05802	0.554301
6.06667	0.10862	0.190994	0.0303462	0.138247	0.998294	0.964894
6.075	0.0819773	0.189729	0.0293567	0.122537	0.930034	1.21125
6.08333	0.0963233	0.194789	0.0293567	0.125679	0.921502	1.27284
6.09167	0.110669	0.208702	0.028697	0.128821	0.87884	1.45761
6.1	0.116818	0.225145	0.0270477	0.121752	0.887372	1.68343
6.10833	0.10657	0.237794	0.0250686	0.117039	0.964164	1.68343
6.11667	0.0983728	0.246648	0.0244089	0.10997	1.03242	1.39602
6.125	0.112719	0.245383	0.0244089	0.101329	1.11775	1.35496
6.13333	0.153707	0.220086	0.0250686	0.102115	1.31399	1.43708
6.14167	0.172152	0.218821	0.026388	0.111541	1.38225	1.5192
6.15	0.174202	0.220086	0.0260582	0.120181	1.24573	1.43708
6.15833	0.147559	0.220086	0.026388	0.124894	1.22867	1.19072
6.16667	0.137312	0.204908	0.0300164	0.125679	1.29693	1.04701
6.175	0.147559	0.188464	0.0323253	0.132749	1.35666	1.00595
6.18333	0.137312	0.180875	0.0333149	0.135105	1.20307	0.964894
6.19167	0.129114	0.175816	0.0356238	0.135105	1.14334	0.903305
6.2	0.125015	0.169492	0.0376029	0.136676	1.19454	0.985424
6.20833	0.127065	0.163167	0.0369432	0.138247	1.19454	1.23178
6.21667	0.137312	0.163167	0.0349641	0.142175	1.18601	1.47814
6.225	0.141411	0.173286	0.0306761	0.135105	1.22014	1.29337
6.23333	0.116818	0.178346	0.028697	0.131178	1.08362	1.12913
6.24167	0.0963233	0.160637	0.0300164	0.133534	0.921502	1.02648
6.25	0.0983728	0.163167	0.0280373	0.142175	0.912969	1.02648
6.25833	0.0881256	0.161902	0.0250686	0.149244	0.853242	1.21125
6.26667	0.0963233	0.166962	0.0214403	0.156314	0.87884	1.29337
6.275	0.114768	0.170756	0.0204507	0.157885	0.87884	1.19072
6.28333	0.118867	0.170756	0.0204507	0.147673	0.81058	1.14966
6.29167	0.112719	0.165697	0.0204507	0.142175	0.870307	1.25231
6.3	0.0942739	0.154313	0.0230895	0.135891	1.00683	1.27284
6.30833	0.0778784	0.150519	0.0201209	0.135105	1.10922	1.02648
6.31667	0.0778784	0.165697	0.0181418	0.128821	1.13481	0.944365
6.325	0.0737796	0.183405	0.0184716	0.123323	1.04949	1.08807
6.33333	0.0717301	0.193524	0.0204507	0.126465	0.981229	1.25231
6.34167	0.0799279	0.192259	0.0194612	0.133534	0.955631	1.25231
6.35	0.0922245	0.199848	0.019791	0.135891	0.989761	1.17019
6.35833	0.0778784	0.193524	0.0204507	0.132749	1.02389	1.1086
6.36667	0.0840267	0.190994	0.0174821	0.131963	0.981229	1.14966
6.375	0.0942739	0.185935	0.0181418	0.135105	0.947099	1.1086
6.38333	0.100422	0.18467	0.0207806	0.139818	0.836177	1.27284
6.39167	0.110669	0.173286	0.0191313	0.149244	0.802048	1.47814
6.4	0.114768	0.165697	0.015503	0.147673	0.84471	1.45761
6.40833	0.129114	0.169492	0.0171522	0.152386	0.836177	1.27284
6.41667	0.133213	0.168227	0.0237492	0.152386	0.84471	1.00595
6.425	0.114768	0.172021	0.0300164	0.149244	0.819113	0.985424
6.43333	0.0860762	0.165697	0.0310059	0.143746	0.776451	0.985424
6.44167	0.0737796	0.147989	0.0296865	0.137462	0.759386	0.985424
6.45	0.0881256	0.130281	0.0240791	0.14296	0.836177	0.903305
6.45833	0.120917	0.131546	0.0194612	0.155528	0.981229	0.780127
6.46667	0.14346	0.147989	0.0191313	0.149244	1.00683	0.59536
6.475	0.155757	0.146724	0.0211104	0.139818	0.981229	0.59536
6.48333	0.151658	0.153048	0.0207806	0.132749	0.998294	0.472182
6.49167	0.14551	0.160637	0.0230895	0.119395	1.01536	0.431123
6.5	0.147559	0.170756	0.0214403	0.109184	1.09215	0.472182
6.50833	0.141411	0.18214	0.0171522	0.110755	1.08362	0.574831
6.51667	0.135263	0.178346	0.0118746	0.105257	0.955631	0.759598
6.525	0.122966	0.163167	0.0102254	0.0981871	0.887372	0.63642
6.53333	0.10862	0.160637	0.0138537	0.103686	0.87884	0.59536
6.54167	0.114768	0.164432	0.0178119	0.109184	0.895904	0.780127
6.55	0.127065	0.155578	0.0207806	0.111541	0.87884	0.718538
6.55833	0.122966	0.136605	0.0217701	0.113112	0.793515	0.718538
6.56667	0.0942739	0.129016	0.0234194	0.117039	0.776451	0.903305
6.575	0.090175	0.126486	0.0244089	0.119395	0.776451	0.882776
6.58333	0.0942739	0.130281	0.0214403	0.113897	0.84471	0.903305
6.59167	0.0942739	0.123956	0.0204507	0.101329	0.784983	0.821187
6.6	0.110669	0.126486	0.0204507	0.0926886	0.802048	0.862246
6.60833	0.127065	0.129016	0.0224298	0.0958306	0.87884	1.06754
6.61667	0.102472	0.130281	0.0253985	0.102115	0.84471	1.04701
6.625	0.0778784	0.127751	0.0260582	0.106042	0.784983	0.59536
6.63333	0.0737796	0.123956	0.0250686	0.101329	0.784983	0.225826
6.64167	0.0717301	0.125221	0.0273776	0.0966161	0.759386	0.410593
6.65	0.0655818	0.107513	0.0319955	0.0903321	0.784983	0.841716
6.65833	0.0368898	0.101189	0.0316656	0.0832626	0.750853	1.12913
6.66667	0.0368898	0.110043	0.0250686	0.0864046	0.802048	1.00595
6.675	0.0635324	0.115102	0.0204507	0.0903321	0.938567	0.841716
6.68333	0.0717301	0.116367	0.0171522	0.0911176	0.981229	0.780127
6.69167	0.0963233	0.13787	0.0158328	0.0895466	0.87884	0.923835
6.7	0.125015	0.151783	0.0178119	0.0864046	0.895904	0.985424
6.70833	0.14346	0.154313	0.0161627	0.0824771	0.904437	0.780127
6.71667	0.151658	0.159373	0.0184716	0.0824771	0.955631	0.59536
6.725	0.139361	0.161902	0.0207806	0.0809061	1.03242	0.513242
6.73333	0.129114	0.161902	0.0201209	0.0848336	1.07509	0.63642
6.74167	0.10657	0.169492	0.0214403	0.0887611	1.08362	0.780127
6.75	0.0819773	0.161902	0.0214403	0.0903321	1.17747	0.698009
6.75833	0.090175	0.151783	0.019791	0.0934741	1.16041	0.841716
6.76667	0.104521	0.147989	0.0204507	0.0934741	1.10068	0.985424
6.775	0.110669	0.146724	0.0188015	0.0879756	1.05802	1.06754
6.78333	0.118867	0.155578	0.0164925	0.0895466	1.00683	1.27284
6.79167	0.127065	0.158108	0.0171522	0.0989726	0.981229	1.37549
6.8	0.125015	0.155578	0.0145134	0.0997581	0.912969	1.21125
6.80833	0.114768	0.147989	0.0115448	0.0989726	0.802048	1.12913
6.81667	0.0881256	0.147989	0.0098955	0.0903321	0.767918	1.1086
6.825	0.0717301	0.154313	0.0115448	0.0903321	0.716724	1.12913
6.83333	0.100422	0.151783	0.0122045	0.0997581	0.691126	1.23178
6.84167	0.10657	0.1404	0.0141836	0.104471	0.59727	1.17019
6.85	0.102472	0.132811	0.0158328	0.110755	0.477816	1.12913
6.85833	0.110669	0.116367	0.0161627	0.100544	0.435154	1.14966
6.86667	0.0942739	0.106248	0.0158328	0.0997581	0.494881	0.903305
6.875	0.0840267	0.120162	0.0188015	0.102115	0.571672	0.718538
6.88333	0.090175	0.129016	0.0204507	0.0958306	0.554608	0.63642
6.89167	0.0983728	0.134075	0.0227597	0.0903321	0.511945	0.472182
6.9	0.0737796	0.149254	0.0204507	0.0903321	0.537543	0.287415
6.90833	0.0491864	0.151783	0.0174821	0.0911176	0.622867	0.225826
6.91667	0.0368898	0.13787	0.0148433	0.0903321	0.656997	0.143708
6.925	0.0266426	0.120162	0.0138537	0.0903321	0.580205	0.102648
6.93333	0.0389392	0.107513	0.0148433	0.0911176	0.546075	0.287415
6.94167	0.0286921	0.0935998	0.015503	0.0840481	0.59727	0.390064
6.95	0.0348403	0.0910701	0.0164925	0.0754077	0.691126	0.513242
6.95833	0.0573841	0.102454	0.013194	0.0730512	0.691126	0.698009
6.96667	0.0696807	0.106248	0.0122045	0.0769787	0.648464	1.00595
6.975	0.0799279	0.113838	0.0148433	0.0911176	0.691126	1.12913
6.98333	0.102472	0.126486	0.0194612	0.1029	0.708191	1.14966
6.99167	0.110669	0.132811	0.0217701	0.109184	0.708191	1.06754
7	0.102472	0.112573	0.0207806	0.107613	0.682594	0.964894
7.00833	0.114768	0.0910701	0.0178119	0.0950451	0.691126	0.841716
7.01667	0.149609	0.0834809	0.015503	0.0887611	0.639932	0.821187
7.025	0.157806	0.0771566	0.0122045	0.0981871	0.674061	0.964894
7.03333	0.14551	0.0758917	0.0092358	0.108399	0.759386	1.14966
7.04167	0.127065	0.0948647	0.00494775	0.113112	0.708191	1.23178
7.05	0.100422	0.107513	0.0052776	0.111541	0.571672	1.12913
7.05833	0.125015	0.102454	0.00560745	0.1029	0.503413	0.923835
7.06667	0.133213	0.102454	0.00956565	0.0864046	0.460751	1.06754
7.075	0.120917	0.0961295	0.00626715	0.0777642	0.418089	1.08807
7.08333	0.0983728	0.0910701	0.00758655	0.0777642	0.443686	1.02648
7.09167	0.0840267	0.0935998	0.00956565	0.0722657	0.477816	0.800657
7.1	0.0778784	0.104984	0.0115448	0.0667672	0.554608	0.61589
7.10833	0.075829	0.113838	0.0115448	0.0549848	0.827645	0.554301
7.11667	0.0635324	0.113838	0.00758655	0.0612687	1.30546	0.472182
7.125	0.0799279	0.121427	0.00626715	0.0706947	1.37372	0.472182
7.13333	0.0881256	0.129016	0.0046179	0.0746222	1.29693	0.533771
7.14167	0.102472	0.127751	0.0052776	0.0746222	1.12628	0.656949
7.15	0.118867	0.120162	0.0079164	0.0793352	0.989761	0.677479
7.15833	0.125015	0.120162	0.0079164	0.0801207	0.887372	0.61589
7.16667	0.137312	0.117632	0.00626715	0.0706947	0.870307	0.698009
7.175	0.14346	0.123956	0.0105552	0.0589122	0.81058	0.739068
7.18333	0.139361	0.127751	0.0148433	0.0526283	0.81058	0.718538
7.19167	0.114768	0.149254	0.0161627	0.0541993	0.691126	0.698009
7.2	0.114768	0.164432	0.0148433	0.0565558	0.639932	0.574831
7.20833	0.112719	0.165697	0.0161627	0.0581267	0.52901	0.677479
7.21667	0.0963233	0.155578	0.0181418	0.0581267	0.435154	0.63642
7.225	0.0696807	0.1404	0.0158328	0.0706947	0.375427	0.472182
7.23333	0.0840267	0.142929	0.0102254	0.0809061	0.349829	0.656949
7.24167	0.090175	0.141665	0.0085761	0.0769787	0.307167	0.841716
7.25	0.0922245	0.144194	0.0122045	0.0769787	0.486348	0.944365
7.25833	0.090175	0.139135	0.0174821	0.0754077	0.665529	0.739068
7.26667	0.0819773	0.111308	0.0181418	0.0714802	0.631399	0.63642
7.275	0.0532852	0.0885403	0.0188015	0.0691237	0.571672	0.59536
7.28333	0.0102472	0.0973944	0.0188015	0.0675527	0.682594	0.739068
7.29167	0.00819773	0.127751	0.0188015	0.0644107	0.836177	0.903305
7.3	0.0286921	0.149254	0.0211104	0.0659817	0.836177	0.985424
7.30833	0.0450875	0.151783	0.0230895	0.0730512	0.716724	1.27284
7.31667	0.0573841	0.139135	0.0244089	0.0777642	0.622867	1.41655
7.325	0.061483	0.126486	0.0260582	0.0777642	0.56314	1.17019
7.33333	0.0553347	0.123956	0.026388	0.0785497	0.494881	1.02648
7.34167	0.0430381	0.127751	0.026388	0.0824771	0.503413	1.08807
7.35	0.0450875	0.115102	0.0270477	0.0856191	0.52901	1.27284
7.35833	0.0491864	0.110043	0.0273776	0.0879756	0.52901	1.25231
7.36667	0.0594335	0.117632	0.0277074	0.0864046	0.443686	0.964894
7.375	0.0512358	0.117632	0.0253985	0.0879756	0.383959	0.574831
7.38333	0.0389392	0.104984	0.0257283	0.0871901	0.366894	0.390064
7.39167	0.0409886	0.082216	0.0250686	0.0809061	0.409556	0.472182
7.4	0.0409886	0.0683026	0.0224298	0.0777642	0.401024	0.677479
7.40833	0.014346	0.0683026	0.0201209	0.0754077	0.460751	0.862246
7.41667	0.00819773	0.073362	0.0174821	0.0746222	0.443686	0.944365
7.425	0.00204943	0.0910701	0.0161627	0.0738367	0.401024	0.841716
7.43333	0	0.104984	0.0171522	0.0667672	0.290102	0.862246
7.44167	0.0061483	0.110043	0.0211104	0.0644107	0.264505	0.903305
7.45	0.0204943	0.125221	0.0217701	0.0691237	0.332765	0.821187
7.45833	0.0163955	0.132811	0.0191313	0.0722657	0.392491	0.718538
7.46667	0.0327909	0.115102	0.0188015	0.0746222	0.469283	0.656949
7.475	0.0635324	0.106248	0.0214403	0.0730512	0.443686	0.574831
7.48333	0.0778784	0.110043	0.0257283	0.0651962	0.392491	0.492712
7.49167	0.0717301	0.112573	0.0280373	0.0620542	0.366894	0.410593
7.5	0.0676313	0.112573	0.026388	0.0573413	0.375427	0.307945
7.50833	0.0737796	0.106248	0.0253985	0.0526283	0.341297	0.307945
7.51667	0.0655818	0.0986592	0.0253985	0.0541993	0.307167	0.513242
7.525	0.0594335	0.0923349	0.0237492	0.0541993	0.349829	0.841716
7.53333	0.0696807	0.0935998	0.0224298	0.0589122	0.358362	1.14966
7.54167	0.0778784	0.102454	0.0211104	0.0675527	0.3157	1.41655
7.55	0.0840267	0.110043	0.0201209	0.0699092	0.162116	1.53972
7.55833	0.0860762	0.112573	0.0214403	0.0754077	0.00853242	1.56025
7.56667	0.0860762	0.116367	0.019791	0.0816916	0	1.53972
7.575	0.0840267	0.108778	0.0204507	0.0879756	0.0938567	1.33443
7.58333	0.0819773	0.0910701	0.0207806	0.0840481	0.179181	1.06754
7.59167	0.0594335	0.0720971	0.0234194	0.0722657	0.273038	1.02648
7.6	0.0778784	0.0619782	0.0230895	0.0683382	0.332765	0.882776
7.60833	0.0942739	0.0581837	0.0221	0.0691237	0.383959	0.862246
7.61667	0.0922245	0.064508	0.0194612	0.0620542	0.332765	1.04701
7.625	0.0717301	0.0746269	0.0171522	0.0432023	0.24744	1.1086
7.63333	0.061483	0.0758917	0.0188015	0.0424168	0.255973	1.00595
7.64167	0.0840267	0.0695674	0.0214403	0.0502718	0.349829	1.08807
7.65	0.090175	0.0695674	0.0201209	0.0494863	0.435154	1.02648
7.65833	0.0778784	0.0720971	0.0181418	0.0424168	0.358362	0.944365
7.66667	0.0799279	0.0581837	0.0161627	0.0298489	0.290102	0.862246
7.675	0.0635324	0.0518593	0.0141836	0.0219939	0.392491	0.882776
7.68333	0.0573841	0.0556539	0.0184716	0.0251359	0.435154	0.882776
7.69167	0.061483	0.0569188	0.0227597	0.0361328	0.401024	1.02648
7.7	0.0737796	0.0543891	0.0224298	0.0424168	0.273038	1.08807
7.70833	0.0840267	0.0518593	0.0204507	0.0416313	0.230375	0.964894
7.71667	0.0963233	0.0581837	0.0234194	0.0439878	0.179181	0.677479
7.725	0.0840267	0.0581837	0.0247388	0.0565558	0.196246	0.698009
7.73333	0.0696807	0.0632431	0.0234194	0.0565558	0.221843	0.61589
7.74167	0.0553347	0.0720971	0.0240791	0.0518428	0.324232	0.492712
7.75	0.0471369	0.0860106	0.0247388	0.0620542	0.469283	0.574831
7.75833	0.0491864	0.0948647	0.0214403	0.0683382	0.469283	0.718538
7.76667	0.0512358	0.112573	0.0194612	0.0738367	0.503413	1.12913
7.775	0.0409886	0.0999241	0.0164925	0.0730512	0.443686	1.37549
7.78333	0.0266426	0.0683026	0.0151731	0.0730512	0.375427	1.33443
7.79167	0.0225438	0.0657728	0.0141836	0.0730512	0.366894	1.08807
7.8	0.0450875	0.0670377	0.0128642	0.0691237	0.401024	1.1086
7.80833	0.0573841	0.0556539	0.0135239	0.0604832	0.401024	1.29337
7.81667	0.075829	0.0404756	0.0125343	0.0479153	0.409556	1.27284
7.825	0.0860762	0.0442702	0.0128642	0.0447733	0.520478	1.23178
7.83333	0.0676313	0.0607134	0.015503	0.0337764	0.674061	1.3139
7.84167	0.0368898	0.0683026	0.0145134	0.0259214	0.716724	1.33443
7.85	0.0368898	0.0809512	0.0145134	0.0149244	0.674061	1.3139
7.85833	0.0532852	0.0923349	0.0138537	0.00785497	0.639932	1.08807
7.86667	0.0594335	0.101189	0.0151731	0.00628397	0.571672	1.06754
7.875	0.0573841	0.103719	0.0178119	0.0141389	0.52901	1.35496
7.88333	0.0553347	0.112573	0.0194612	0.0243504	0.622867	1.58078
7.89167	0.0594335	0.121427	0.0178119	0.0322054	0.742321	1.74502
7.9	0.0532852	0.118897	0.0161627	0.0392748	0.759386	1.74502
7.90833	0.0491864	0.108778	0.0158328	0.0447733	0.716724	1.6629
7.91667	0.0512358	0.101189	0.0158328	0.0447733	0.691126	1.45761
7.925	0.0532852	0.0898052	0.0181418	0.0384893	0.622867	1.17019
7.93333	0.0717301	0.0809512	0.0191313	0.0353473	0.52901	1.02648
7.94167	0.0696807	0.0746269	0.0174821	0.0377038	0.426621	0.923835
7.95	0.0635324	0.0657728	0.0178119	0.0298489	0.409556	0.759598
7.95833	0.0409886	0.0480648	0.0191313	0.0259214	0.349829	0.780127
7.96667	0.0225438	0.0683026	0.0181418	0.0337764	0.28157	1.04701
7.975	0.0225438	0.0961295	0.0181418	0.0471298	0.255973	1.17019
7.98333	0.0163955	0.0948647	0.0184716	0.0455588	0.238908	1.25231
7.99167	0.0245932	0.0758917	0.0158328	0.0408458	0.255973	1.33443
8	0.0368898	0.0518593	0.0108851	0.0377038	0.162116	1.37549
8.00833	0.0573841	0.0505945	0.0092358	0.0298489	0.153584	1.41655
8.01667	0.061483	0.064508	0.00890595	0.0251359	0.102389	1.37549
8.025	0.0635324	0.0796863	0.00758655	0.0212084	0.0255973	1.23178
8.03333	0.0553347	0.0834809	0.00626715	0.0172809	0.0341297	1.06754
8.04167	0.0635324	0.0872755	0.00758655	0.0141389	0.0682594	1.04701
8.05	0.061483	0.0872755	0.0092358	0.0212084	0.102389	1.00595
8.05833	0.061483	0.0923349	0.0115448	0.0282779	0.187713	1.08807
8.06667	0.0532852	0.0986592	0.0122045	0.0392748	0.298635	1.33443
8.075	0.0717301	0.0986592	0.0112149	0.0416313	0.324232	1.41655
8.08333	0.0799279	0.0923349	0.0112149	0.0329909	0.392491	1.27284
8.09167	0.0963233	0.0898052	0.0112149	0.0243504	0.486348	1.00595
8.1	0.100422	0.0898052	0.0118746	0.0212084	0.537543	0.964894
8.10833	0.104521	0.108778	0.013194	0.0196374	0.520478	0.903305
8.11667	0.116818	0.118897	0.0148433	0.0290634	0.460751	0.882776
8.125	0.10657	0.117632	0.013194	0.0274924	0.477816	0.862246
8.13333	0.102472	0.0973944	0.0118746	0.0196374	0.469283	1.12913
8.14167	0.100422	0.0784215	0.0098955	0.0219939	0.469283	1.08807
8.15	0.0840267	0.064508	0.0085761	0.0274924	0.503413	1.04701
8.15833	0.0655818	0.0480648	0.00626715	0.0314199	0.520478	1.00595
8.16667	0.0553347	0.045535	0.0039582	0.0329909	0.494881	0.882776
8.175	0.0573841	0.0480648	0.00362835	0.0353473	0.435154	0.903305
8.18333	0.061483	0.0505945	0.0046179	0.0447733	0.426621	0.985424
8.19167	0.0573841	0.0430053	0.0079164	0.0573413	0.477816	0.800657
8.2	0.0676313	0.0328864	0.00692685	0.0589122	0.56314	0.780127
8.20833	0.0635324	0.0480648	0.00824625	0.0518428	0.580205	0.780127
8.21667	0.0512358	0.0657728	0.0105552	0.0463443	0.674061	0.985424
8.225	0.0696807	0.0670377	0.0072567	0.0432023	0.742321	0.944365
8.23333	0.0696807	0.0657728	0.00626715	0.0400603	0.793515	0.718538
8.24167	0.0737796	0.0632431	0.0118746	0.0377038	0.691126	0.59536
8.25	0.0778784	0.0670377	0.0138537	0.0345619	0.571672	0.63642
8.25833	0.0881256	0.064508	0.0122045	0.0345619	0.554608	0.513242
8.26667	0.090175	0.0505945	0.0112149	0.0274924	0.537543	0.513242
8.275	0.0799279	0.0316216	0.0072567	0.0298489	0.546075	0.492712
8.28333	0.0696807	0.0202378	0.006597	0.0384893	0.59727	0.574831
8.29167	0.0799279	0.0101189	0.00494775	0.0361328	0.639932	0.513242
8.3	0.0737796	0.0113838	0.00296865	0.0314199	0.819113	0.451653
8.30833	0.0471369	0.0227675	0.00230895	0.0251359	0.947099	0.451653
8.31667	0.0327909	0.027827	0.00362835	0.0274924	0.921502	0.472182
8.325	0.0348403	0.0392107	0.00626715	0.0432023	0.938567	0.59536
8.33333	0.0553347	0.0505945	0.0102254	0.0565558	0.947099	0.656949
8.34167	0.061483	0.0518593	0.0122045	0.0573413	0.964164	0.574831
8.35	0.075829	0.0379459	0.0105552	0.0581267	0.887372	0.759598
8.35833	0.0676313	0.027827	0.00758655	0.0549848	0.819113	0.944365
8.36667	0.0553347	0.0252972	0.00824625	0.0549848	0.699659	0.964894
8.375	0.0491864	0.0240324	0.0105552	0.0510573	0.648464	1.00595
8.38333	0.0512358	0.036681	0.0125343	0.0494863	0.691126	1.17019
8.39167	0.0594335	0.0518593	0.0085761	0.0534138	0.716724	1.1086
8.4	0.075829	0.0556539	0.0079164	0.0439878	0.802048	0.964894
8.40833	0.100422	0.0632431	0.00956565	0.0306344	0.81058	1.14966
8.41667	0.114768	0.0683026	0.0102254	0.0267069	0.853242	1.27284
8.425	0.102472	0.0556539	0.0122045	0.0337764	0.921502	1.17019
8.43333	0.0655818	0.0467999	0.013194	0.0384893	0.981229	0.923835
8.44167	0.0450875	0.0493296	0.0128642	0.0369183	1.00683	0.800657
8.45	0.0532852	0.0467999	0.0108851	0.0455588	0.989761	0.882776
8.45833	0.0717301	0.0442702	0.00824625	0.0447733	0.938567	0.677479
8.46667	0.0737796	0.0480648	0.0059373	0.0432023	0.904437	0.492712
8.475	0.090175	0.0480648	0.00626715	0.0447733	0.912969	0.390064
8.48333	0.100422	0.0404756	0.00692685	0.0526283	0.955631	0.369534
8.49167	0.0963233	0.045535	0.00890595	0.0589122	0.998294	0.59536
8.5	0.10862	0.0531242	0.0072567	0.0589122	0.998294	0.574831
8.50833	0.0881256	0.0556539	0.0013194	0.0526283	0.981229	0.800657
8.51667	0.075829	0.0531242	0.00164925	0.0447733	0.964164	0.944365
8.525	0.075829	0.0493296	0.00098955	0.0400603	0.981229	1.04701
8.53333	0.0737796	0.0379459	0.00032985	0.0290634	1.03242	0.923835
8.54167	0.0819773	0.0202378	0.00032985	0.0219939	1.07509	0.718538
8.55	0.102472	0.0151783	0	0.0212084	1.10068	0.61589
8.55833	0.102472	0.0265621	0.0006597	0.0164954	1.16041	0.61589
8.56667	0.10657	0.045535	0.0032985	0.0157099	1.20307	0.656949
8.575	0.122966	0.0505945	0.0072567	0.0196374	1.17747	0.841716
8.58333	0.141411	0.0404756	0.0115448	0.0149244	1.19454	1.08807
8.59167	0.139361	0.0240324	0.0125343	0.00471298	1.2628	1.25231
8.6	0.10862	0.0189729	0.013194	0	1.39932	1.12913
8.60833	0.102472	0.0164432	0.0128642	0	1.45904	1.00595
8.61667	0.10862	0.0139135	0.0115448	0.0133534	1.56997	0.759598
8.625	0.10657	0.0227675	0.0115448	0.0164954	1.68089	0.349004
8.63333	0.114768	0.0126486	0.0102254	0.0172809	1.68089	0.266886
8.64167	0.104521	0.00505945	0.00890595	0.0219939	1.61263	0.410593
8.65	0.0942739	0.00379459	0.0072567	0.0212084	1.61263	0.472182
8.65833	0.0942739	0	0.006597	0.0133534	1.64676	0.390064
8.66667	0.090175	0.00126486	0.00494775	0.00235649	1.66382	0.410593
8.675	0.0819773	0.0164432	0.00692685	0.00471298	1.76621	0.554301
8.68333	0.0799279	0.0215027	0.0108851	0.0125679	1.843	0.63642
8.69167	0.0778784	0.0252972	0.0128642	0.00864046	2.01365	0.554301
8.7	0.0819773	0.0328864	0.0102254	0.00785497	2.27816	0.349004
8.70833	0.10657	0.0341513	0.00758655	0.0164954	2.4744	0.307945
8.71667	0.129114	0.0341513	0.00956565	0.0204229	2.53413	0.472182
8.725	0.137312	0.0240324	0.0138537	0.0267069	2.56826	0.61589
8.73333	0.139361	0.0252972	0.0178119	0.0274924	2.55119	0.739068
8.74167	0.129114	0.036681	0.0174821	0.0227794	2.5256	0.882776
8.75	0.120917	0.0493296	0.0148433	0.0141389	2.61092	0.944365
8.75833	0.125015	0.0619782	0.0112149	0.0133534	2.65358	0.841716
8.76667	0.127065	0.0518593	0.0079164	0.0196374	2.59386	0.554301
8.775	0.118867	0.0467999	0.0059373	0.0172809	2.53413	0.410593
8.78333	0.102472	0.0417405	0.00494775	0.0149244	2.53413	0.164237
8.79167	0.090175	0.0430053	0.0059373	0.0204229	2.73891	0.123178
8.8	0.0922245	0.0543891	0.0102254	0.0267069	2.93515	0.225826
8.80833	0.0840267	0.0720971	0.0115448	0.0243504	3.18259	0.410593
8.81667	0.0635324	0.0771566	0.0128642	0.0219939	3.35324	0.451653
8.825	0.0594335	0.0796863	0.0135239	0.0227794	3.41297	0.431123
8.83333	0.061483	0.0885403	0.0145134	0.0306344	3.45563	0.328475
8.84167	0.0696807	0.0948647	0.0151731	0.0361328	3.36177	0.266886
8.85	0.0737796	0.0973944	0.0184716	0.0337764	3.24232	0.123178
8.85833	0.0737796	0.0973944	0.0211104	0.0337764	3.25939	0
8.86667	0.0717301	0.108778	0.0227597	0.0306344	3.4471	0.0410593
8.875	0.0778784	0.116367	0.0221	0.0345619	3.67747	0.184767
8.88333	0.0860762	0.102454	0.0174821	0.0274924	3.86519	0.287415
8.89167	0.125015	0.0986592	0.0122045	0.0251359	3.90785	0.225826
8.9	0.168053	0.108778	0.0105552	0.0282779	3.95904	0.307945
8.90833	0.18035	0.107513	0.0098955	0.0298489	4.06143	0.492712
8.91667	0.172152	0.101189	0.0102254	0.0219939	4.06143	0.739068
8.925	0.139361	0.0935998	0.0079164	0.0212084	4.06143	0.841716
8.93333	0.120917	0.0860106	0.006597	0.0298489	4.12116	0.780127
8.94167	0.102472	0.0910701	0.006597	0.0384893	4.26621	0.759598
8.95	0.0778784	0.101189	0.0125343	0.0361328	4.41126	0.759598
8.95833	0.102472	0.112573	0.0161627	0.0384893	4.52218	0.574831
8.96667	0.10862	0.120162	0.0188015	0.0502718	4.6587	0.225826
8.975	0.10657	0.121427	0.0217701	0.0636252	4.76109	0.123178
8.98333	0.110669	0.120162	0.0250686	0.0628397	4.85495	0.266886
8.99167	0.135263	0.116367	0.0230895	0.0581267	4.90614	0.472182
9	0.14346	0.115102	0.0194612	0.0541993	4.96587	0.677479
9.00833	0.153707	0.120162	0.0184716	0.0416313	5.07679	0.698009
9.01667	0.163955	0.126486	0.0237492	0.0424168	5.17918	0.61589
9.025	0.178301	0.123956	0.0300164	0.0424168	5.37543	0.554301
9.03333	0.204943	0.136605	0.0303462	0.0455588	5.56314	0.349004
9.04167	0.237734	0.164432	0.0280373	0.0487008	5.63993	0.205297
9.05	0.25413	0.18467	0.0267179	0.0612687	5.80205	0.349004
9.05833	0.268476	0.196054	0.0253985	0.0746222	6.06655	0.492712
9.06667	0.278723	0.198583	0.0273776	0.0809061	6.30546	0.780127
9.075	0.297168	0.212497	0.0316656	0.0832626	6.5785	0.944365
9.08333	0.315613	0.225145	0.035294	0.0903321	6.74915	0.821187
9.09167	0.321761	0.216291	0.0369432	0.0981871	6.8686	0.718538
9.1	0.321761	0.213762	0.0369432	0.100544	7.01365	0.492712
9.10833	0.36275	0.223881	0.0399119	0.0966161	7.15017	0.574831
9.11667	0.39759	0.232735	0.0412313	0.0919031	7.22696	0.759598
9.125	0.416035	0.244118	0.0458492	0.0989726	7.34642	0.985424
9.13333	0.43448	0.249178	0.0481581	0.113112	7.42321	1.06754
9.14167	0.43448	0.244118	0.0488178	0.125679	7.48294	1.08807
9.15	0.43243	0.249178	0.0517865	0.133534	7.55119	0.944365
9.15833	0.440628	0.282064	0.059373	0.143746	7.64505	0.944365
9.16667	0.457023	0.290918	0.0679491	0.162598	7.74744	1.14966
9.175	0.457023	0.32254	0.0735566	0.173595	7.8413	1.12913
9.18333	0.457023	0.365545	0.0765252	0.178308	7.97782	0.964894
9.19167	0.495963	0.392107	0.0827924	0.190876	8.14846	0.841716
9.2	0.524655	0.394637	0.08807	0.208942	8.25085	0.698009
9.20833	0.514408	0.400961	0.0920282	0.234863	8.25939	0.677479
9.21667	0.512358	0.406021	0.0986252	0.257643	8.31911	0.759598
9.225	0.530803	0.400961	0.107531	0.276495	8.37884	0.862246
9.23333	0.5431	0.407286	0.116437	0.294561	8.43857	1.08807
9.24167	0.596385	0.431318	0.123034	0.316555	8.53242	1.39602
9.25	0.637373	0.471794	0.129301	0.329909	8.64334	1.33443
9.25833	0.64967	0.500885	0.138867	0.342477	8.77133	1.25231
9.26667	0.680412	0.531242	0.146783	0.366827	8.94198	1.21125
9.275	0.707054	0.54642	0.1547	0.393534	9.12969	1.35496
9.28333	0.694758	0.55148	0.164595	0.423383	9.21502	1.47814
9.29167	0.688609	0.555274	0.173831	0.449304	9.4198	1.64237
9.3	0.713202	0.559069	0.185046	0.472869	9.64164	1.70396
9.30833	0.752142	0.570453	0.1989	0.506645	9.73549	1.6629
9.31667	0.784933	0.576777	0.213083	0.534138	9.77816	1.76555
9.325	0.789031	0.59322	0.227267	0.562416	9.82935	1.8682
9.33333	0.807476	0.608399	0.240791	0.590693	10.0427	1.70396
9.34167	0.834119	0.629901	0.254644	0.632325	10.2133	1.5192
9.35	0.850514	0.651404	0.270807	0.677884	10.2986	1.49867
9.35833	0.885355	0.688085	0.28598	0.717158	10.2986	1.58078
9.36667	0.920195	0.717177	0.302802	0.752506	10.2901	1.68343
9.375	0.967332	0.743739	0.320284	0.795708	10.384	1.74502
9.38333	1.00217	0.769036	0.338096	0.846765	10.4266	1.97085
9.39167	1.03291	0.784215	0.356238	0.900179	10.5546	2.23773
9.4	1.05341	0.796863	0.380647	0.946523	10.6485	2.31985
9.40833	1.04726	0.808247	0.406045	0.992868	10.7509	2.34038
9.41667	1.07595	0.82469	0.433093	1.05178	10.8191	2.19667
9.425	1.0821	0.846193	0.458822	1.11462	10.8532	1.97085
9.43333	1.07185	0.875285	0.482241	1.17903	10.8276	1.95032
9.44167	1.0821	0.887933	0.510278	1.25051	10.8959	2.17614
9.45	1.0903	0.904376	0.538315	1.32356	11.0495	2.23773
9.45833	1.10669	0.917025	0.570641	1.3919	11.0666	3.30528
9.46667	1.13743	0.941057	0.603956	1.45474	11.0495	3.98276
9.475	1.18047	0.975209	0.642878	1.52701	11.0922	3.98276
9.48333	1.21941	1.0043	0.683779	1.60398	11.2031	3.79799
9.49167	1.24401	1.01821	0.721052	1.67861	11.2543	3.55163
9.5	1.28499	1.04098	0.763933	1.7493	11.3311	3.28475
9.50833	1.30754	1.06248	0.805824	1.83413	11.3993	3.34634
9.51667	1.31164	1.08778	0.845406	1.91426	11.5102	3.42845
9.525	1.31574	1.11434	0.886967	2.00066	11.5956	3.38739
9.53333	1.34853	1.13711	0.926549	2.09492	11.6638	3.1821
9.54167	1.37722	1.16114	0.970089	2.19468	11.6809	3.14104
9.55	1.41001	1.19024	1.01891	2.30151	11.7406	3.26422
9.55833	1.43255	1.21174	1.07102	2.40755	11.8857	3.5311
9.56667	1.4387	1.23451	1.1238	2.50024	11.9113	3.77746
9.575	1.44075	1.24842	1.17691	2.59214	11.9198	3.90064
9.58333	1.45715	1.27245	1.22803	2.6974	11.9881	4.06487
9.59167	1.47969	1.30913	1.28345	2.81208	11.9881	3.85958
9.6	1.51043	1.33949	1.34711	2.93619	11.9625	3.55163
9.60833	1.54527	1.34961	1.41341	3.06187	11.9539	3.34634
9.61667	1.56372	1.38249	1.4774	3.18519	11.9454	3.40792
9.625	1.58831	1.42929	1.54172	3.29673	11.9113	3.83905
9.63333	1.62315	1.45586	1.61099	3.40513	11.9881	4.31123
9.64167	1.67439	1.47483	1.68586	3.5151	12.227	4.59865
9.65	1.71128	1.50139	1.76041	3.65177	12.3976	4.59865
9.65833	1.74202	1.53554	1.83694	3.80495	12.4659	4.68076
9.66667	1.77481	1.56843	1.91643	3.95419	12.5171	4.59865
9.675	1.79325	1.59879	1.99098	4.09558	12.5427	4.496
9.68333	1.82399	1.62535	2.06783	4.25032	12.7389	4.2907
9.69167	1.84859	1.64053	2.15293	4.39642	12.8584	4.41388
9.7	1.85884	1.64812	2.23869	4.53624	12.9352	4.76288
9.70833	1.85884	1.66709	2.32874	4.67842	12.9693	4.88606
9.71667	1.86703	1.69112	2.4277	4.83159	13.0631	5.09136
9.725	1.86293	1.7278	2.52533	4.98083	13.1229	5.09136
9.73333	1.86703	1.76322	2.61802	5.13008	13.0461	4.88606
9.74167	1.90187	1.78725	2.71071	5.28561	12.9693	4.96818
9.75	1.95106	1.80243	2.80801	5.46391	13.0375	5.23506
9.75833	2.0023	1.82646	2.90763	5.63672	13.1997	5.37877
9.76667	2.04533	1.8682	3.01483	5.80011	13.3276	5.17348
9.775	2.06993	1.90615	3.12005	5.96977	13.4727	5.17348
9.78333	2.08632	1.92006	3.2256	6.14101	13.6348	5.27612
9.79167	2.11501	1.92512	3.33412	6.31461	13.6775	5.33771
9.8	2.13961	1.95421	3.44232	6.48506	13.7116	5.52248
9.80833	2.19084	2.00354	3.56106	6.65316	13.686	5.68672
9.81667	2.23388	2.05034	3.68509	6.82754	13.7287	5.83042
9.825	2.25642	2.07311	3.80647	7.0137	13.8396	5.76884
9.83333	2.28307	2.08323	3.92258	7.19122	13.8481	5.78937
9.84167	2.30151	2.08702	4.0433	7.3546	13.9676	6.03572
9.85	2.32611	2.11232	4.17227	7.5172	14.1041	6.17943
9.85833	2.3548	2.1528	4.30784	7.6908	14.2747	6.30261
9.86667	2.36504	2.20465	4.44143	7.87775	14.3771	6.5079
9.875	2.35275	2.26284	4.57667	8.07019	14.3345	6.89797
9.88333	2.3548	2.29952	4.71554	8.25871	14.215	7.10326
9.89167	2.38144	2.32861	4.85704	8.45194	14.2662	6.87744
9.9	2.41628	2.35517	4.99459	8.62083	14.3857	6.75426
9.90833	2.46342	2.37541	5.13511	8.78892	14.4369	6.69267
9.91667	2.5167	2.40324	5.28156	8.95466	14.5137	6.65161
9.925	2.54335	2.43486	5.42768	9.13847	14.5307	6.87744
9.93333	2.54744	2.46016	5.5715	9.33877	14.4198	6.93903
9.94167	2.57614	2.49431	5.72224	9.54535	14.3174	6.73373
9.95	2.60278	2.50696	5.87661	9.73466	14.4198	6.56949
9.95833	2.62942	2.50696	6.03329	9.93653	14.4881	6.54896
9.96667	2.68066	2.52214	6.1959	10.1368	14.6075	6.67214
9.975	2.7155	2.54996	6.36248	10.3222	14.8294	6.81585
9.98333	2.72165	2.59297	6.52641	10.5076	15.0341	6.95956
9.99167	2.71345	2.62965	6.69464	10.6969	15.0512	6.75426
10	2.71345	2.64989	6.8622	10.8956	15.0341	6.7132
10.0083	2.76878	2.66759	7.03109	11.1014	14.9317	7.00062
10.0167	2.83027	2.70175	7.2036	11.2947	15.0256	7.53439
10.025	2.86921	2.74096	7.38139	11.4651	15.1877	7.86286
10.0333	2.8938	2.8042	7.55918	11.6497	15.273	7.88339
10.0417	2.92659	2.86744	7.73597	11.8476	15.273	7.86286
10.05	2.96758	2.8978	7.9108	12.0542	15.2816	7.96551
10.0583	2.98807	2.93575	8.08759	12.2475	15.2645	8.12975
10.0667	2.99012	2.97243	8.27099	12.436	15.2645	8.15028
10.075	2.98807	2.98634	8.45439	12.6465	15.2986	8.2324
10.0833	3.01062	3.01796	8.64504	12.8766	15.3242	8.25293
10.0917	3.03726	3.04832	8.83998	13.0801	15.4522	8.3761
10.1	3.07005	3.09132	9.02734	13.2498	15.5461	8.51981
10.1083	3.09669	3.13559	9.21403	13.4116	15.6058	8.54034
10.1167	3.14588	3.17733	9.40337	13.6017	15.6143	8.5814
10.125	3.17252	3.2254	9.58544	13.7957	15.6399	8.66352
10.1333	3.20531	3.25702	9.77478	13.9873	15.6741	8.66352
10.1417	3.234	3.2722	9.96873	14.1908	15.7423	8.82776
10.15	3.2586	3.2937	10.1633	14.4146	15.7338	8.88935
10.1583	3.28934	3.33418	10.3665	14.6322	15.6997	9.09464
10.1667	3.30778	3.37465	10.5724	14.8443	15.7935	9.15623
10.175	3.31803	3.41386	10.7792	15.0525	15.9898	9.11517
10.1833	3.35287	3.4379	10.9857	15.2543	16.0922	9.23835
10.1917	3.37951	3.4594	11.1961	15.4735	16.1604	9.38206
10.2	3.41435	3.48975	11.4042	15.6659	16.2287	9.62841
10.2083	3.4451	3.50999	11.6236	15.8615	16.2116	9.73106
10.2167	3.47789	3.55047	11.8426	16.072	16.2457	9.71053
10.225	3.50863	3.59853	12.0507	16.2912	16.2884	9.77212
10.2333	3.54757	3.63521	12.2602	16.4962	16.3567	9.91583
10.2417	3.6111	3.66051	12.4832	16.6863	16.4761	10.0801
10.25	3.66029	3.69087	12.7141	16.874	16.4846	10.3675
10.2583	3.70127	3.73893	12.939	17.0728	16.4334	10.6549
10.2667	3.75251	3.79079	13.1541	17.2746	16.5017	10.8807
10.275	3.7853	3.84012	13.3807	17.4875	16.6126	11.1065
10.2833	3.7976	3.87048	13.5981	17.7184	16.7406	11.2297
10.2917	3.83859	3.89072	13.8234	17.936	16.9027	11.1271
10.3	3.89802	3.94384	14.0559	18.1355	16.9027	10.8397
10.3083	3.93286	3.99317	14.2921	18.3343	16.7662	10.4291
10.3167	3.94721	4.01847	14.5332	18.5401	16.7662	10.2854
10.325	3.96975	4.05262	14.7766	18.7522	16.8515	10.3264
10.3333	4.00254	4.10195	15.0148	18.9752	16.8174	10.4291
10.3417	4.05378	4.14116	15.2516	19.2125	16.8771	10.6754
10.35	4.11116	4.18163	15.4904	19.4426	16.8259	11.045
10.3583	4.15215	4.2297	15.7385	19.6728	16.7747	11.1476
10.3667	4.19519	4.2727	15.9984	19.9178	16.8942	11.4145
10.375	4.23823	4.31318	16.2563	20.1425	17.0051	11.5787
10.3833	4.26897	4.3486	16.5123	20.3491	17.1075	11.4966
10.3917	4.28331	4.38401	16.7702	20.5525	17.3464	11.5171
10.4	4.29971	4.41184	17.0394	20.7646	17.4744	11.6198
10.4083	4.3366	4.45484	17.3069	21.016	17.5512	11.6198
10.4167	4.38988	4.50417	17.5747	21.2752	17.5939	11.6198
10.425	4.44317	4.54971	17.8366	21.503	17.6024	11.7635
10.4333	4.48006	4.59271	18.1032	21.7261	17.6621	11.784
10.4417	4.49031	4.62434	18.3694	21.9586	17.6365	11.8867
10.45	4.5026	4.66102	18.6336	22.2209	17.5939	12.0714
10.4583	4.54769	4.70276	18.9209	22.4589	17.6536	11.9893
10.4667	4.62557	4.75082	19.2115	22.6969	17.7816	12.2767
10.475	4.69935	4.77865	19.4889	22.9514	17.901	12.482
10.4833	4.77108	4.79762	19.7689	23.2004	17.9181	12.8516
10.4917	4.82231	4.83683	20.041	23.4589	18.0119	13.0363
10.5	4.85306	4.87478	20.3184	23.7086	18.1399	12.8105
10.5083	4.87765	4.90134	20.616	23.9435	18.2167	12.6873
10.5167	4.91249	4.9317	20.8993	24.1847	18.2167	12.9132
10.525	4.95143	4.97976	21.1793	24.4187	18.1741	13.2622
10.5333	4.97602	5.03795	21.4511	24.6607	18.1655	13.5701
10.5417	5.03341	5.09613	21.7196	24.894	18.1143	13.7959
10.55	5.07439	5.14546	21.9947	25.1367	18.1911	13.6933
10.5583	5.10104	5.20111	22.2814	25.3959	18.2167	13.5085
10.5667	5.13383	5.25297	22.5733	25.6535	18.1314	13.3443
10.575	5.15842	5.3023	22.8728	25.9175	18.1143	13.3648
10.5833	5.19531	5.34531	23.1456	26.1971	18.1399	13.6522
10.5917	5.25474	5.40223	23.4039	26.4846	18.1911	13.9807
10.6	5.31008	5.44903	23.6743	26.7477	18.2935	14.3092
10.6083	5.37156	5.49583	23.9583	26.9889	18.413	14.4734
10.6167	5.43919	5.55907	24.2364	27.219	18.4556	14.6582
10.625	5.49043	5.61978	24.4943	27.4507	18.4386	14.8635
10.6333	5.54371	5.66911	24.7401	27.6833	18.3106	14.884
10.6417	5.58265	5.71465	24.9954	27.9244	18.3106	15.0072
10.65	5.62159	5.76651	25.2612	28.1813	18.43	15.0277
10.6583	5.65438	5.82216	25.5182	28.4326	18.5154	15.0277
10.6667	5.72611	5.88414	25.7702	28.6565	18.6092	15.1509
10.675	5.7917	5.95624	26.0222	28.8851	18.558	15.541
10.6833	5.85728	6.02454	26.2686	29.1482	18.6007	15.6436
10.6917	5.92491	6.08399	26.5104	29.4286	18.686	15.6025
10.7	5.98229	6.16241	26.7512	29.6949	18.6519	16.0131
10.7083	6.04173	6.23704	26.9989	29.9235	18.6007	16.5674
10.7167	6.10321	6.3066	27.2542	30.1356	18.7201	16.978
10.725	6.18109	6.36858	27.5039	30.3712	18.8396	17.2654
10.7333	6.27741	6.43562	27.7361	30.6414	18.9505	17.4297
10.7417	6.36759	6.5191	27.969	30.881	18.9761	17.5529
10.75	6.45161	6.62914	28.1972	31.108	18.8396	17.6145
10.7583	6.53359	6.72021	28.4433	31.3555	18.8396	17.6145
10.7667	6.64426	6.81255	28.6752	31.5982	18.9932	17.635
10.775	6.75903	6.92765	28.8978	31.8322	19.1212	17.7992
10.7833	6.84305	7.03896	29.104	32.0789	19.198	17.8197
10.7917	6.88199	7.16797	29.3151	32.3208	19.1297	18.025
10.8	6.97422	7.28434	29.5483	32.5494	18.9932	18.3946
10.8083	7.10948	7.40956	29.7752	32.7827	18.9078	18.7846
10.8167	7.26524	7.55502	29.9979	33.0199	19.0102	18.8873
10.825	7.43124	7.72325	30.2202	33.2626	19.1894	18.8462
10.8333	7.60339	7.88895	30.4567	33.5281	19.2321	18.8873
10.8417	7.76325	8.04579	30.6853	33.7858	19.3003	18.8668
10.85	7.93745	8.21528	30.9089	34.0277	19.343	19.2158
10.8583	8.08706	8.41766	31.1444	34.2846	19.4198	19.3184
10.8667	8.25511	8.61624	31.3928	34.5328	19.4966	19.5442
10.875	8.44366	8.84139	31.6402	34.7818	19.6416	19.9138
10.8833	8.66705	9.08297	31.8991	35.0316	19.7014	20.2217
10.8917	8.89864	9.32456	32.1521	35.3081	19.5904	20.4886
10.9	9.11587	9.5826	32.4256	35.6144	19.5563	20.8787
10.9083	9.33926	9.8811	32.6875	35.9231	19.6758	21.084
10.9167	9.60774	10.2024	32.9662	36.2271	19.8038	21.1866
10.925	9.9213	10.5515	33.2585	36.546	19.8038	21.433
10.9333	10.2328	10.9158	33.5642	36.8783	19.727	21.5972
10.9417	10.573	11.2788	33.8911	37.2318	19.8294	21.7614
10.95	10.9563	11.6595	34.2384	37.5876	19.9488	22.131
10.9583	11.3764	12.0807	34.6092	37.9756	20.0939	22.5005
10.9667	11.8006	12.5449	34.9908	38.3652	20.3072	22.7879
10.975	12.2556	13.0293	35.4058	38.7682	20.5119	23.0548
10.9833	12.727	13.5593	35.8481	39.212	20.7167	23.4859
10.9917	13.2147	14.1184	36.3211	39.6919	20.8874	23.7734
11	13.7291	14.704	36.8149	40.1829	20.9727	24.1839
11.0083	14.2784	15.3289	37.3298	40.7249	21.0666	24.4919
11.0167	14.8522	15.979	37.8872	41.3187	21.1092	25.0051
11.025	15.5019	16.6506	38.4843	41.9502	21.3225	25.4568
11.0333	16.1536	17.3754	39.1004	42.6187	21.5444	25.8263
11.0417	16.8484	18.1381	39.7506	43.2942	21.6553	26.4627
11.05	17.6046	18.9287	40.4489	43.9368	21.9283	27.017
11.0583	18.3978	19.7723	41.1966	44.6311	22.2696	27.2634
11.0667	19.2606	20.6565	41.9724	45.3829	22.6451	27.4892
11.075	20.15	21.5823	42.8	46.1581	23.0717	27.6124
11.0833	21.0661	22.536	43.6873	46.99	23.5068	28.0641
11.0917	21.9904	23.5796	44.6201	47.8823	23.8993	28.7826
11.1	22.9536	24.6749	45.5793	48.7888	24.3345	29.5217
11.1083	23.9927	25.7754	46.5933	49.7416	24.8123	30.2197
11.1167	25.0523	26.9074	47.6511	50.7549	25.2389	30.9382
11.125	26.1672	28.0926	48.739	51.853	25.6058	31.5336
11.1333	27.3599	29.3258	49.8697	52.9959	26.1007	32.1084
11.1417	28.6162	30.6046	51.0595	54.1333	26.7491	32.9501
11.15	29.9094	31.9492	52.2872	55.2801	27.5171	33.6071
11.1583	31.2477	33.3291	53.5578	56.4748	28.2679	34.223
11.1667	32.5839	34.7394	54.859	57.7269	28.7969	35.0236
11.175	33.9222	36.1776	56.191	58.9892	29.3771	35.8859
11.1833	35.3404	37.66	57.5612	60.2963	30.1024	36.7686
11.1917	36.8201	39.1766	58.9798	61.6505	30.9642	37.5898
11.2	38.3305	40.7286	60.4384	62.9984	31.7235	38.2673
11.2083	39.8266	42.2995	61.9033	64.3722	32.5768	38.9448
11.2167	41.4088	43.9059	63.383	65.7877	33.4556	39.807
11.225	43.0114	45.5654	64.8957	67.2204	34.3686	40.813
11.2333	44.6735	47.2477	66.4368	68.6453	35.273	41.9832
11.2417	46.3131	48.9666	67.9699	70.0922	36.2457	43.2149
11.25	47.928	50.6881	69.4984	71.5462	37.2099	44.4467
11.2583	49.6311	52.4285	71.0279	72.9883	38.1911	45.3911
11.2667	51.3506	54.2031	72.5835	74.3889	39.3089	46.2123
11.275	53.0967	55.9626	74.1335	75.8067	40.3584	47.1361
11.2833	54.8469	57.7093	75.695	77.2308	41.4932	47.9984
11.2917	56.5971	59.4662	77.2169	78.6486	42.5597	48.6964
11.3	58.3924	61.194	78.7065	80.0445	43.686	49.7023
11.3083	60.1754	62.9547	80.172	81.4584	44.7952	50.6467
11.3167	61.9093	64.68	81.6273	82.8385	45.9471	51.7963
11.325	63.6287	66.3951	83.0523	84.1015	47.227	53.254
11.3333	65.3298	68.1697	84.4519	85.4047	48.4812	54.3626
11.3417	67.0738	69.9051	85.8174	86.685	49.6502	55.3685
11.35	68.824	71.6355	87.1223	87.8908	50.8276	56.5182
11.3583	70.5087	73.3456	88.3675	89.0675	52.0392	57.8526
11.3667	72.2015	75.0164	89.5817	90.1836	53.3191	59.1254
11.375	73.9128	76.6266	90.7563	91.2614	54.4795	59.9056
11.3833	75.579	78.2178	91.8464	92.2597	55.5631	60.7062
11.3917	77.1878	79.7508	92.8492	93.2235	56.7662	61.9791
11.4	78.7392	81.2294	93.7929	94.1135	57.9437	63.1698
11.4083	80.2763	82.6802	94.6874	94.9406	59.1041	63.9499
11.4167	81.7621	84.0893	95.5309	95.6978	60.1792	64.7095
11.425	83.1701	85.4364	96.2734	96.393	61.2031	65.4075
11.4333	84.4878	86.7405	96.9505	97.0497	62.244	66.3313
11.4417	85.8056	87.9838	97.572	97.682	63.3618	67.4194
11.45	87.1009	89.2133	98.1245	98.2311	64.5734	68.4254
11.4583	88.3818	90.4111	98.6239	98.6725	65.5973	69.3082
11.4667	89.6135	91.4913	99.0454	99.0071	66.6382	70.1909
11.475	90.7612	92.4791	99.3687	99.3017	67.6451	71.0532
11.4833	91.7674	93.4467	99.6474	99.5703	68.5324	71.5869
11.4917	92.7409	94.3714	99.8347	99.8248	69.4369	72.1823
11.5	93.7328	95.2112	99.9515	99.9639	70.2389	72.8598
11.5083	94.6161	95.9879	100	100	70.9386	73.2704
11.5167	95.3703	96.6266	99.9822	99.9874	71.7577	73.7631
11.525	96.1266	97.1869	99.8905	99.9089	72.4829	74.5227
11.5333	96.8459	97.7043	99.7111	99.7675	73.0631	75.0975
11.5417	97.4423	98.2216	99.4676	99.5978	73.686	75.5902
11.55	97.9342	98.6909	99.1958	99.3473	74.2321	76.0008
11.5583	98.3543	99.0539	98.8439	99.0307	74.7952	76.2266
11.5667	98.7765	99.3182	98.4372	98.6639	75.1536	76.6578
11.575	99.1474	99.5851	97.9708	98.2114	75.4949	76.8015
11.5833	99.42	99.7837	97.4417	97.7684	75.9983	77.0068
11.5917	99.6454	99.9153	96.8836	97.283	76.6041	77.2942
11.6	99.791	99.9911	96.2922	96.7064	77.1758	77.4174
11.6083	99.8647	100	95.6381	96.1118	77.4659	77.4584
11.6167	99.9242	99.9266	94.9253	95.5077	77.5427	77.52
11.625	100	99.79	94.1814	94.8487	77.7133	77.7458
11.6333	99.9303	99.618	93.4208	94.1457	77.7901	77.8485
11.6417	99.8319	99.4182	92.6374	93.4144	77.9863	77.8074
11.65	99.6926	99.1804	91.8438	92.6595	78.0461	77.6432
11.6583	99.4876	98.9223	90.9928	91.8827	78.1399	77.3352
11.6667	99.295	98.6453	90.0992	91.0854	78.3703	77.0068
11.675	99.0757	98.3304	89.2063	90.2473	78.6348	76.9862
11.6833	98.8318	97.9572	88.3157	89.373	79.0102	76.9452
11.6917	98.5183	97.5209	87.4165	88.5349	79.3601	77.0273
11.7	98.1227	97.0061	86.4544	87.6999	79.471	77.13
11.7083	97.6616	96.5431	85.4952	86.8704	79.7014	77.2737
11.7167	97.1964	96.046	84.5534	86.026	79.9061	77.3968
11.725	96.7127	95.5452	83.5883	85.1722	79.9915	77.3968
11.7333	96.2536	95.0101	82.5988	84.2759	80.1621	77.4995
11.7417	95.7003	94.4763	81.6333	83.3577	80.2986	77.3763
11.75	95.0937	93.9641	80.6833	82.4795	80.2645	76.9862
11.7583	94.5444	93.4784	79.7304	81.6225	80.2048	76.473
11.7667	94.0403	92.9788	78.785	80.7742	80.2645	76.2266
11.775	93.4541	92.402	77.8779	79.9258	80.529	76.2677
11.7833	92.909	91.7759	76.953	79.043	80.802	76.2677
11.7917	92.4294	91.1207	76.0506	78.182	81.1519	76.1856
11.8	91.9027	90.5072	75.1761	77.3329	81.3993	76.1035
11.8083	91.3678	89.9102	74.3037	76.5082	81.5273	76.0214
11.8167	90.7714	89.3056	73.4685	75.6685	81.5273	76.0008
11.825	90.1894	88.7415	72.637	74.8594	81.6297	76.2266
11.8333	89.5848	88.2355	71.8193	74.0692	81.8942	76.3704
11.8417	89.0253	87.7055	71.0108	73.2884	82.3208	76.6783
11.85	88.4986	87.13	70.2337	72.4966	82.7645	76.8015
11.8583	88.0498	86.5495	69.4912	71.7535	83.1314	77.13
11.8667	87.6112	85.9967	68.78	71.0654	83.4215	77.3968
11.875	87.1255	85.5224	68.0903	70.3836	83.8055	77.479
11.8833	86.6418	85.0253	67.4164	69.6751	84.3771	77.7664
11.8917	86.2073	84.4738	66.7603	68.9972	85.0085	78.218
11.9	85.7913	83.9426	66.1102	68.3461	85.4863	78.8134
11.9083	85.3179	83.4645	65.4723	67.687	85.8703	79.0597
11.9167	84.8035	83.061	64.8538	67.0657	86.2799	79.3882
11.925	84.3321	82.6132	64.2746	66.4891	86.8174	79.922
11.9333	83.9181	82.1148	63.7063	65.8977	87.1758	80.5584
11.9417	83.5226	81.6405	63.1693	65.3203	87.5341	81.1743
11.95	83.1475	81.1814	62.6435	64.7846	88.1229	81.5644
11.9583	82.7725	80.7349	62.1388	64.2756	88.8396	82.1597
11.9667	82.3954	80.3352	61.6477	63.7336	89.4881	82.5293
11.975	82.006	79.9886	61.1681	63.1853	89.9744	83.2683
11.9833	81.6904	79.575	60.699	62.6677	90.4181	84.069
11.9917	81.3789	79.1159	60.2451	62.1524	90.8618	85.0339
12	81.0878	78.7035	59.7883	61.678	91.5017	85.814
12.0083	80.7189	78.2583	59.3361	61.2098	92.116	86.4504
12.0167	80.3828	77.8561	58.8974	60.7055	92.7645	87.21
12.025	80.0877	77.45	58.4913	60.2091	93.4642	87.867
12.0333	79.7455	77.063	58.0846	59.7339	94.0188	88.3802
12.0417	79.4176	76.6684	57.6667	59.2791	94.4027	89.0987
12.05	79.0773	76.2547	57.258	58.8243	94.8038	89.9815
12.0583	78.7494	75.8184	56.8704	58.3632	95.256	90.7822
12.0667	78.4113	75.3997	56.4766	57.9084	95.6911	91.4186
12.075	78.0752	74.957	56.0996	57.4811	96.1689	91.9729
12.0833	77.6919	74.508	55.7189	57.0977	96.8003	92.6709
12.0917	77.2697	74.088	55.3284	56.7081	97.2184	93.6153
12.1	76.9234	73.6605	54.9382	56.2989	97.5171	94.6007
12.1083	76.5709	73.2039	54.5341	55.8606	97.884	95.3398
12.1167	76.2225	72.7675	54.1409	55.4121	98.2253	95.853
12.125	75.8577	72.2843	53.7266	54.9745	98.5068	96.4894
12.1333	75.4519	71.7518	53.3143	54.5315	98.7884	96.859
12.1417	75.0256	71.2446	52.8885	54.0877	98.9676	97.2696
12.15	74.585	70.7197	52.4673	53.6306	99.1468	97.3927
12.1583	74.1013	70.2087	52.0461	53.1616	99.4113	97.4543
12.1667	73.5541	69.6737	51.6179	52.6809	99.599	98.0702
12.175	73.0131	69.107	51.1908	52.2025	99.7014	98.8503
12.1833	72.554	68.5682	50.7745	51.7517	99.872	99.0762
12.1917	72.0601	67.9851	50.347	51.2984	100	99.1993
12.2	71.5539	67.3982	49.8921	50.8468	99.9232	99.4252
12.2083	71.019	66.8277	49.432	50.414	99.7867	99.651
12.2167	70.4328	66.2294	48.9758	49.9489	99.7355	99.8358
12.225	69.8569	65.6261	48.518	49.4894	99.7696	99.9589
12.2333	69.2708	65.0114	48.0486	49.0378	99.6758	100
12.2417	68.7031	64.4182	47.567	48.5523	99.3771	99.8974
12.25	68.0944	63.7832	47.0878	48.037	99.0188	99.8152
12.2583	67.4673	63.1343	46.5983	47.521	98.7372	99.651
12.2667	66.8012	62.4298	46.0936	47.0253	98.413	99.651
12.275	66.1003	61.7835	45.5757	46.514	98.2594	99.5483
12.2833	65.4117	61.1321	45.047	46.0183	98.1229	99.1993
12.2917	64.7416	60.4617	44.5205	45.529	97.884	98.8503
12.3	64.0694	59.7837	43.9931	45.0035	97.5085	98.3782
12.3083	63.3951	59.0944	43.4789	44.5007	97.0648	98.0086
12.3167	62.7229	58.3797	42.958	44.0279	96.6126	97.557
12.325	61.9871	57.6549	42.4402	43.5189	96.1092	96.859
12.3333	61.2473	56.9567	41.9187	43.0059	95.5717	96.0583
12.3417	60.5054	56.28	41.38	42.504	95.1195	95.2782
12.35	59.8106	55.5856	40.8427	41.9926	94.6502	94.6828
12.3583	59.0769	54.871	40.2975	41.4695	94.1638	93.8822
12.3667	58.3002	54.1766	39.7845	40.9432	93.7287	93.41
12.375	57.5501	53.4683	39.2677	40.4232	93.2509	92.9789
12.3833	56.8062	52.7587	38.7346	39.9127	92.6877	92.404
12.3917	56.0356	52.0428	38.1805	39.4186	91.9795	92.0345
12.4	55.2302	51.2952	37.6458	38.9339	91.3652	91.4597
12.4083	54.5067	50.5692	37.1174	38.4406	90.6997	90.5974
12.4167	53.7914	49.9165	36.5876	37.9206	89.9573	89.7968
12.425	53.0475	49.2386	36.0658	37.3959	89.3686	89.304
12.4333	52.2667	48.529	35.5555	36.905	88.8225	88.565
12.4417	51.5166	47.827	35.0588	36.4109	88.2082	87.9696
12.45	50.8136	47.1705	34.5726	35.9176	87.6195	87.2716
12.4583	50.1025	46.5242	34.0702	35.4212	87.0137	86.4299
12.4667	49.3626	45.8715	33.5616	34.9389	86.1945	85.5882
12.475	48.6269	45.2504	33.0652	34.4589	85.4693	84.8902
12.4833	47.9034	44.6509	32.5684	33.9767	84.8208	83.9869
12.4917	47.2312	43.9982	32.0717	33.5195	84.2833	83.022
12.5	46.5611	43.3506	31.5904	33.0702	83.7116	82.1392
12.5083	45.8663	42.727	31.1128	32.624	83.0802	81.5028
12.5167	45.2351	42.1148	30.6378	32.1834	82.3464	80.7842
12.525	44.6038	41.5254	30.173	31.76	81.5529	79.8809
12.5333	44.0341	40.9335	29.7172	31.3162	80.8191	78.8955
12.5417	43.4316	40.339	29.2699	30.8842	80.2048	78.0127
12.55	42.7758	39.7875	28.8355	30.4663	79.7782	77.1505
12.5583	42.1056	39.2436	28.4083	30.0311	79.3259	76.1445
12.5667	41.4313	38.6959	27.9944	29.5983	78.6689	75.1591
12.575	40.798	38.1432	27.5831	29.1804	78.1229	74.3379
12.5833	40.1545	37.593	27.1803	28.7657	77.7304	73.6399
12.5917	39.5397	37.0415	26.7644	28.3635	77.3208	73.024
12.6	38.9945	36.4495	26.3521	27.9857	76.7747	72.3465
12.6083	38.4617	35.9297	25.9655	27.5945	76.1092	71.4638
12.6167	37.9247	35.4566	25.5904	27.2135	75.401	70.7658
12.625	37.4042	34.9911	25.2382	26.8404	74.727	70.2525
12.6333	36.8508	34.5194	24.8958	26.4783	74.2065	69.6982
12.6417	36.2729	34.0412	24.5333	26.1107	73.7031	68.836
12.65	35.7585	33.5543	24.1668	25.747	73.0461	68.0148
12.6583	35.2646	33.0926	23.8099	25.3935	72.5256	67.4605
12.6667	34.7481	32.6587	23.4758	25.0369	71.9283	66.8446
12.675	34.2604	32.2439	23.1453	24.6968	71.2372	66.2698
12.6833	33.7828	31.8125	22.8316	24.3732	70.5375	65.8181
12.6917	33.2971	31.404	22.5096	24.0511	69.9147	65.3254
12.7	32.8073	30.998	22.1867	23.744	69.343	64.8532
12.7083	32.3073	30.5869	21.8737	23.4479	68.7884	63.9294
12.7167	31.8072	30.1594	21.5659	23.1462	68.1655	63.1903
12.725	31.3461	29.7331	21.2615	22.8297	67.4744	62.636
12.7333	30.9813	29.3473	20.9686	22.5123	66.8174	62.1433
12.7417	30.6226	28.9793	20.6833	22.1973	66.2543	61.7122
12.75	30.2148	28.6327	20.394	21.9028	65.7167	61.0758
12.7583	29.8069	28.2747	20.1192	21.6286	65.0427	60.5009
12.7667	29.4667	27.9459	19.8665	21.3388	64.5051	60.0698
12.775	29.1019	27.5854	19.6228	21.0576	63.8055	59.536
12.7833	28.7064	27.2363	19.3714	20.789	63.157	58.7764
12.7917	28.3334	26.9024	19.1221	20.5329	62.5341	58.2016
12.8	27.9666	26.5887	18.8707	20.2752	61.971	57.791
12.8083	27.6161	26.2649	18.62	20.0223	61.3396	57.2778
12.8167	27.2677	25.9208	18.369	19.778	60.5802	56.7851
12.825	26.9008	25.5932	18.1183	19.5047	59.7526	56.4155
12.8333	26.5586	25.296	17.8828	19.236	58.959	56.1486
12.8417	26.2348	25.0278	17.6546	18.9745	58.413	55.6765
12.85	25.9602	24.7281	17.4319	18.7302	57.8157	55.2248
12.8583	25.6732	24.4333	17.2178	18.4984	57.1246	54.7731
12.8667	25.3556	24.1652	17.0084	18.2628	56.4846	54.2804
12.875	25.0338	23.9236	16.7989	18.0334	55.913	53.7877
12.8833	24.7346	23.6668	16.5885	17.7994	55.1962	53.254
12.8917	24.4641	23.4075	16.3945	17.581	54.4027	52.7407
12.9	24.1956	23.1457	16.1976	17.3728	53.5324	52.0632
12.9083	23.9579	22.8636	15.9991	17.1623	52.8925	51.4268
12.9167	23.6853	22.6031	15.7982	16.962	52.3464	50.8315
12.925	23.4168	22.364	15.6062	16.7656	51.7662	50.2156
12.9333	23.1524	22.1199	15.4136	16.5543	51.058	49.846
12.9417	22.8573	21.8821	15.2378	16.3423	50.273	49.456
12.95	22.5991	21.6646	15.0656	16.1435	49.5137	48.8401
12.9583	22.3306	21.4508	14.8871	15.9644	48.814	47.9778
12.9667	22.097	21.2547	14.712	15.7712	48.3447	47.3825
12.975	21.8859	21.06	14.5431	15.585	47.8498	46.9308
12.9833	21.6666	20.8437	14.3795	15.4012	47.116	46.5408
12.9917	21.4207	20.6097	14.2103	15.1994	46.314	46.1507
13	21.1973	20.3959	14.0444	15.0061	45.5802	45.699
13.0083	20.9821	20.2011	13.8844	14.816	45.0256	45.1447
13.0167	20.7915	20.0215	13.7267	14.6472	44.5137	44.5904
13.025	20.5906	19.8305	13.5661	14.4979	43.8652	44.1593
13.0333	20.3775	19.6307	13.4153	14.3644	43.2423	43.5845
13.0417	20.1439	19.4371	13.2679	14.2277	42.6706	43.0096
13.05	19.9266	19.2474	13.1231	14.069	42.099	42.7017
13.0583	19.7524	19.0589	12.9813	13.9143	41.5017	42.4759
13.0667	19.5598	18.8907	12.8411	13.7635	40.913	41.9626
13.075	19.3958	18.7111	12.7022	13.6111	40.3925	41.4083
13.0833	19.1786	18.5188	12.5564	13.4524	39.9061	40.854
13.0917	18.947	18.3405	12.4119	13.3079	39.3174	40.3203
13.1	18.781	18.171	12.2727	13.1657	38.814	39.9918
13.1083	18.6273	17.999	12.1388	13.0259	38.2679	39.7044
13.1167	18.451	17.8029	12.0244	12.8751	37.6451	39.2117
13.125	18.2522	17.6006	11.9046	12.7298	36.9369	38.6984
13.1333	18.078	17.4424	11.778	12.5821	36.3225	38.4315
13.1417	17.9407	17.2894	11.6566	12.4399	35.6741	38.1031
13.15	17.787	17.1035	11.5322	12.3103	35.1706	37.7541
13.1583	17.6477	16.9276	11.4131	12.1917	34.727	37.3024
13.1667	17.5206	16.7721	11.2964	12.0747	34.2491	36.6455
13.175	17.332	16.6114	11.1783	11.956	33.7969	36.0706
13.1833	17.1558	16.4432	11.0638	11.8202	33.3106	35.7421
13.1917	16.9611	16.2965	10.952	11.7023	32.8498	35.3931
13.2	16.7562	16.1586	10.8402	11.5869	32.372	35.2289
13.2083	16.6352	16.0106	10.7284	11.4706	31.8686	35.0236
13.2167	16.5061	15.8677	10.6199	11.3599	31.3908	34.6951
13.225	16.3319	15.7298	10.5206	11.2436	30.8618	34.4077
13.2333	16.1598	15.5869	10.4193	11.1281	30.3669	33.8739
13.2417	16.0553	15.4642	10.3164	11.0244	29.9744	33.2581
13.25	15.963	15.358	10.2161	10.9263	29.4027	32.9501
13.2583	15.8339	15.2353	10.1215	10.8226	28.814	32.5395
13.2667	15.6823	15.0974	10.0307	10.7102	28.3276	31.8415
13.275	15.5224	14.9646	9.93014	10.5759	28.0461	31.2667
13.2833	15.3851	14.8305	9.83613	10.462	27.7901	30.8561
13.2917	15.256	14.7103	9.74641	10.3693	27.4744	30.6097
13.3	15.1166	14.5674	9.65207	10.2735	27.0904	30.466
13.3083	14.9957	14.4042	9.55708	10.173	26.587	30.1991
13.3167	14.8481	14.2676	9.46571	10.0748	26.0324	29.7885
13.325	14.7416	14.1487	9.38292	9.96874	25.5802	29.378
13.3333	14.6514	14.0539	9.29814	9.86584	25.2901	28.7005
13.3417	14.5182	13.9337	9.21832	9.76294	25.0853	28.2488
13.35	14.3604	13.8186	9.13652	9.68753	24.8805	27.9409
13.3583	14.2477	13.6947	9.05472	9.61526	24.5648	27.6124
13.3667	14.1513	13.577	8.97753	9.51315	24.2577	27.2018
13.375	14.0284	13.4404	8.90562	9.41575	24.0017	26.976
13.3833	13.9013	13.3114	8.83207	9.33406	23.7969	26.8733
13.3917	13.7783	13.19	8.75488	9.24922	23.5922	26.627
13.4	13.6882	13.0622	8.67638	9.15182	23.2765	26.2369
13.4083	13.6123	12.956	8.60216	9.05992	22.9352	25.6826
13.4167	13.4955	12.8472	8.52893	8.9853	22.6536	25.2515
13.425	13.3521	12.7536	8.45505	8.9256	22.2867	25.0462
13.4333	13.2229	12.6714	8.38248	8.86511	22.0137	24.8409
13.4417	13.1266	12.5803	8.30629	8.78342	21.698	24.5124
13.45	13.0426	12.4791	8.24229	8.70016	21.4676	24.0608
13.4583	12.934	12.3741	8.17501	8.62318	21.2799	23.7528
13.4667	12.8253	12.2831	8.11365	8.55092	21.0666	23.5475
13.475	12.7003	12.1844	8.05395	8.47237	20.7338	23.3833
13.4833	12.5979	12.106	7.99161	8.3946	20.4352	23.2601
13.4917	12.5138	12.0339	7.92696	8.32391	20.1451	23.0753
13.5	12.4298	11.9529	7.86	8.25007	20.0341	22.7058
13.5083	12.3786	11.8467	7.7871	8.18173	19.8549	22.3363
13.5167	12.3068	11.7506	7.71915	8.10161	19.616	22.2747
13.525	12.2392	11.6519	7.65813	8.02463	19.3345	22.0078
13.5333	12.1613	11.5533	7.59876	7.95394	19.215	21.6588
13.5417	12.063	11.447	7.53378	7.89267	19.0785	21.474
13.55	11.983	11.3686	7.47671	7.8314	18.8396	21.4535
13.5583	11.9297	11.2902	7.41833	7.75442	18.6689	21.2687
13.5667	11.8744	11.2117	7.36094	7.66645	18.4898	21.0634
13.575	11.776	11.1396	7.30915	7.59654	18.3447	20.9403
13.5833	11.6674	11.0562	7.25439	7.51877	18.302	20.7966
13.5917	11.5711	10.9917	7.19766	7.44258	18.1826	20.6939
13.6	11.4666	10.9335	7.14323	7.39388	18.0119	20.4681
13.6083	11.3866	10.8639	7.09211	7.3546	17.7816	20.2833
13.6167	11.3047	10.8057	7.02944	7.3059	17.6024	20.037
13.625	11.2411	10.7374	6.96577	7.24464	17.4317	20.1191
13.6333	11.151	10.6603	6.90904	7.17315	17.2611	20.2217
13.6417	11.0956	10.5806	6.85758	7.09775	17.1246	19.9959
13.65	11.0177	10.4781	6.80019	7.05062	16.9283	19.9343
13.6583	10.9317	10.3744	6.73752	7.00035	16.698	20.0575
13.6667	10.8517	10.2783	6.68144	6.93751	16.5273	20.1807
13.675	10.7821	10.1872	6.63559	6.88331	16.3225	19.9548
13.6833	10.7329	10.1189	6.59107	6.84717	16.0836	19.6264
13.6917	10.6509	10.0531	6.54456	6.81026	15.9983	19.38
13.7	10.573	10	6.48452	6.76077	15.9642	19.0105
13.7083	10.5095	9.94055	6.42251	6.70421	15.9044	18.6409
13.7167	10.4501	9.8596	6.36974	6.6398	15.8276	18.1893
13.725	10.3619	9.76474	6.31828	6.58639	15.7167	18.025
13.7333	10.2902	9.68631	6.26616	6.51962	15.5119	18.0045
13.7417	10.2041	9.63066	6.21438	6.45992	15.256	18.0661
13.75	10.1324	9.56489	6.1649	6.40651	15.1365	18.1482
13.7583	10.073	9.49532	6.12565	6.36409	15.1621	18.025
13.7667	9.99303	9.43461	6.08672	6.31853	15.1365	17.984
13.775	9.9213	9.3701	6.04879	6.26826	15.0256	17.9224
13.7833	9.84752	9.32077	6.00723	6.23056	14.8635	17.8608
13.7917	9.78194	9.28029	5.96105	6.18736	14.5734	17.8608
13.8	9.70611	9.22843	5.91223	6.14887	14.3857	17.5529
13.8083	9.62413	9.18416	5.86968	6.10252	14.3174	17.4707
13.8167	9.5688	9.13989	5.82119	6.05618	14.2321	17.6555
13.825	9.54421	9.10321	5.76908	6.00434	14.1126	17.5118
13.8333	9.49092	9.05009	5.72257	5.96113	14.0102	17.286
13.8417	9.43354	9.00329	5.67639	5.9195	13.9932	17.327
13.85	9.36386	8.93878	5.63582	5.86687	13.9249	17.4707
13.8583	9.32697	8.87427	5.59921	5.81817	13.8311	17.2654
13.8667	9.29213	8.81229	5.56226	5.77419	13.7457	17.0191
13.875	9.24499	8.75917	5.52664	5.71999	13.6433	16.8549
13.8833	9.16506	8.70225	5.48805	5.66422	13.5836	16.7317
13.8917	9.08513	8.62889	5.43989	5.61394	13.43	16.6701
13.9	9.0298	8.56691	5.38777	5.57074	13.3618	16.4032
13.9083	8.97241	8.51758	5.33697	5.53932	13.302	16.3211
13.9167	8.92938	8.47458	5.28981	5.49219	13.1826	16.3827
13.925	8.87609	8.43916	5.24561	5.45449	13.0717	16.5264
13.9333	8.81256	8.38983	5.21196	5.41914	12.9437	16.3827
13.9417	8.76132	8.32532	5.17865	5.37044	12.773	16.1568
13.95	8.73263	8.25955	5.14797	5.33195	12.7218	16.0747
13.9583	8.69779	8.21148	5.12389	5.29896	12.6877	16.0131
13.9667	8.665	8.16469	5.09025	5.28561	12.6451	16.1979
13.975	8.61171	8.09638	5.05924	5.26126	12.5085	16.4443
13.9833	8.58097	8.0382	5.02329	5.22905	12.3805	16.6701
13.9917	8.53179	7.99013	4.97678	5.19449	12.2952	16.8138
14	8.4949	7.94333	4.94313	5.16935	12.2526	16.7727
14.0083	8.44776	7.89274	4.91378	5.156	12.2952	16.7727
14.0167	8.40062	7.84594	4.88343	5.12537	12.3464	16.7522
14.025	8.36373	7.79155	4.85539	5.10101	12.3038	16.7111
14.0333	8.33709	7.74728	4.83593	5.07588	12.1843	16.9986
14.0417	8.33299	7.71819	4.80954	5.04682	12.099	17.3065
14.05	8.2879	7.69795	4.77458	5.02168	12.0904	17.3681
14.0583	8.20593	7.67518	4.74028	4.9989	12.099	17.4707
14.0667	8.126	7.64989	4.7063	4.97219	12.0648	17.5529
14.075	8.09731	7.60815	4.67793	4.94156	12.0137	17.7582
14.0833	8.08091	7.55882	4.65649	4.91171	11.9198	18.0661
14.0917	8.06042	7.51455	4.63571	4.87872	11.7918	18.1277
14.1	8.04812	7.47154	4.61328	4.85594	11.7235	18.2919
14.1083	8.04402	7.4513	4.59514	4.82923	11.715	18.6615
14.1167	8.01943	7.42221	4.57205	4.8041	11.698	18.9284
14.125	7.98049	7.39438	4.55226	4.78446	11.6638	19.5442
