# Supplementary material for: Crystal structure of the Na+/H+ antiporter NhaA at active pH reveals the mechanistic basis for pH sensing
Source: Nat Commun. 2022 Oct 26;13:6383. doi: 10.1038/s41467-022-34120-z (PMC9606361; doi:10.1038/s41467-022-34120-z)
Supplement: Supplementary file 8 — Source Data [file 41467_2022_34120_MOESM8_ESM.zip › Source_Data_Supplementary_Fig.2c.xlsx]

## Sheet: TM R203A-R204A
T in °C	+ CDL			- CDL
4	18.34	16.81	17.32	15.5	16.19	16.45
20	15.81	15.94	16.97	15.6	15.22	14.46
30	15.56	15.73	16.71	14.91	15.07	14.75
35	12.98	11.58	11.7	12.96	12.68	10.39
37.5	10.12	11.24	11.94	9.717	10.12	9.346
40	7.853	8.086	8.656	6.82	7.008	6.959
42.5	5.89	6.145	6.253	6.752	6.617	6.524
45	5.464	5.399	4.567	5.854	5.619	4.422
47.5	4.771	4.788	4.735	5.005	5.358	5.223
50	4.348	4.23	4.225	4.793	4.707	4.92
55	3.929	4.111	4.115	4.465	4.472	4.376
60	3.738	3.949	3.21	4.074	4.148	4.041
70	3.401	3.682	3.672	3.574	3.41	3.652

## Sheet: Normalize TM R203A-R204A
T in °C	+ CDL			- CDL
4	106.113	95.1097	98.7774	95.6271	101.147	103.226
20	87.918	88.8529	96.2603	96.427	93.3874	87.308
30	86.1201	87.3427	94.3905	90.9076	92.1875	89.6278
35	67.5656	57.4973	58.3603	75.3093	73.0695	54.7515
37.5	46.9975	55.0521	60.0863	49.3681	52.5917	46.4004
40	30.694	32.3697	36.4689	26.1945	27.6984	27.3064
42.5	16.5768	18.4106	19.1873	25.6506	24.5707	23.8268
45	13.5131	13.0457	7.06221	18.4674	16.5876	7.01259
47.5	8.52931	8.65156	8.27041	11.6761	14.4998	13.4199
50	5.48723	4.63862	4.60266	9.98027	9.29234	10.9962
55	2.47393	3.78281	3.81158	7.35655	7.41254	6.64462
60	1.10032	2.61776	-2.69687	4.22888	4.82082	3.96491
70	-1.32327	0.697591	0.625674	0.229309	-1.08255	0.853242
