# Supplementary material for: Crystal structure of the Na+/H+ antiporter NhaA at active pH reveals the mechanistic basis for pH sensing
Source: Nat Commun. 2022 Oct 26;13:6383. doi: 10.1038/s41467-022-34120-z (PMC9606361; doi:10.1038/s41467-022-34120-z)
Supplement: Supplementary file 8 — Source Data [file 41467_2022_34120_MOESM8_ESM.zip › Source_data_Fig.4h.xlsx]

## Sheet: Sheet1
NapA WT	NhaA WT	NapA S127A	NapA K305Q
0.0009808	0.0006354	0.001233	0.0008242
0.001271	0.000722	0.00122	0.0008908
