# Supplementary material for: Crystal structure of the Na+/H+ antiporter NhaA at active pH reveals the mechanistic basis for pH sensing
Source: Nat Commun. 2022 Oct 26;13:6383. doi: 10.1038/s41467-022-34120-z (PMC9606361; doi:10.1038/s41467-022-34120-z)
Supplement: Supplementary file 8 — Source Data [file 41467_2022_34120_MOESM8_ESM.zip › Source_data_Fig.4g.xlsx]

## Sheet: Sheet1
T in °C	NapA WT		NhaA WT		NapA S127A		NapA K305Q		NapA MVV
15	0.03252	0.04297	0.0302	0.0238	0.02292	0.01221	0.002563	-0.0003893	0.003844	0.01435
25	0.04341	0.05154	0.03375	0.02864	0.03304	0.04308	0.003339	0.007249	0.01724	0.027
35	0.06007	0.07309	0.02835	0.04929	0.05367	0.06546	0.005099	0.01761	0.02891	0.06082
45	0.07065	0.07057	0.04352	0.03877	0.07728	0.08637	0.02745	0.02111	0.03337	0.05088
55	0.08171	0.07699	0.05762	0.04841	0.08051	0.09589	0.03075	0.03158	0.03634	0.05868
65	0.101	0.1132	0.0626	0.06536	0.0875	0.1053	0.03662	0.04129	0.05777	0.06316
