# Supplementary material for: Crystal structure of the Na+/H+ antiporter NhaA at active pH reveals the mechanistic basis for pH sensing
Source: Nat Commun. 2022 Oct 26;13:6383. doi: 10.1038/s41467-022-34120-z (PMC9606361; doi:10.1038/s41467-022-34120-z)
Supplement: Supplementary file 8 — Source Data [file 41467_2022_34120_MOESM8_ESM.zip › Source_data_Fig.2b.xlsx]

## Sheet: 1ZCD
Cavity pore radius (Å)	1ZCD
1.52	0
1.51	0.2
1.51	0.39
1.52	0.58
1.55	0.76
1.59	0.92
1.64	1.07
1.71	1.2
1.76	1.3
1.76	1.39
1.76	1.46
1.77	1.53
1.78	1.6
1.8	1.67
1.83	1.75
1.86	1.84
1.88	1.93
1.9	2.02
1.91	2.12
1.93	2.22
1.94	2.31
1.96	2.41
1.98	2.5
2	2.59
1.99	2.67
1.97	2.74
1.95	2.81
1.93	2.87
1.92	2.92
1.91	2.96
1.91	3
1.92	3.04
1.92	3.07
1.91	3.1
1.89	3.13
1.86	3.15
1.83	3.18
1.82	3.2
1.81	3.24
1.82	3.3
1.83	3.4
1.81	3.53
1.75	3.71
1.66	3.93
1.58	4.17
1.52	4.44
1.48	4.72
1.46	5.02
1.47	5.32
1.47	5.63
1.45	5.92
1.44	6.21
1.48	6.47
1.56	6.7
1.66	6.91
1.79	7.09
1.94	7.26
1.99	7.44
1.9	7.65
1.79	7.9
1.75	8.18
1.76	8.47
1.79	8.76
1.86	9.03
1.94	9.28
1.98	9.48
1.95	9.63
1.92	9.73
1.92	9.8
1.94	9.86
1.97	9.9
2	9.95
2.04	10.01
2.06	10.06
2.06	10.12
2.06	10.19
2.06	10.25
2.07	10.32
2.07	10.39
2.08	10.47
2.09	10.54
2.08	10.61
2.07	10.69
2.06	10.76
2.06	10.83
2.05	10.9
2.06	10.96
2.08	11.02
2.09	11.06
2.09	11.1
2.08	11.13
2.06	11.16
2.03	11.19
2.01	11.22
2.01	11.25
2.03	11.29
2.06	11.36
2.09	11.47
2.08	11.62
2.05	11.8
2	12.01
1.97	12.23
1.95	12.46
1.95	12.67
1.97	12.86
1.98	13.02
1.98	13.15
1.97	13.23
1.95	13.3
1.94	13.33
1.93	13.35
1.95	13.37
1.98	13.4
2.02	13.47
2.02	13.57
1.98	13.7
1.93	13.85
1.92	14.01
1.92	14.18
1.96	14.35
2.06	14.52
2.17	14.71
2.17	14.93
2.07	15.19
1.99	15.48
1.99	15.79
2.04	16.12
2.11	16.45
2.22	16.77
2.33	17.07
2.42	17.34
2.5	17.57
2.57	17.77
2.64	17.94
2.7	18.09
2.75	18.21
2.79	18.31
2.82	18.39
2.84	18.45
2.85	18.49
2.86	18.53
2.87	18.56
2.88	18.61
2.9	18.67
2.92	18.76
2.96	18.88
3.01	19.04
3.08	19.25
3.16	19.48
3.25	19.73
3.36	20
3.49	20.27
3.63	20.53
3.77	20.78
3.87	21.01
3.95	21.21
4	21.4
4.02	21.57
4.03	21.73
4.02	21.87
4.01	22
4	22.11
3.98	22.21
3.97	22.28
3.96	22.34
3.96	22.39
3.97	22.42
3.99	22.45
4.02	22.49
4.07	22.54
4.14	22.61
4.22	22.71
4.31	22.82
4.36	22.94
4.39	23.06
4.41	23.18
4.44	23.29
4.47	23.39
4.49	23.47
4.49	23.52
4.49	23.57
4.49	23.61
4.48	23.65
4.48	23.69
4.48	23.71
4.48	23.73
4.49	23.75
4.5	23.77
4.51	23.82
4.52	23.87
4.54	23.95
4.56	24.03
4.58	24.12
4.61	24.21
4.64	24.31

## Sheet: 4AU5
Cavity pore radius (Å)	4AU5
1.46	0
1.46	0.08
1.46	0.16
1.47	0.24
1.48	0.31
1.49	0.36
1.51	0.4
1.52	0.43
1.55	0.46
1.59	0.5
1.59	0.57
1.55	0.67
1.51	0.79
1.48	0.93
1.47	1.07
1.46	1.23
1.47	1.38
1.49	1.53
1.53	1.67
1.57	1.79
1.56	1.9
1.51	1.99
1.47	2.07
1.46	2.14
1.46	2.22
1.44	2.29
1.42	2.37
1.4	2.44
1.37	2.52
1.35	2.6
1.33	2.68
1.31	2.75
1.3	2.83
1.29	2.89
1.28	2.95
1.28	3
1.28	3.04
1.29	3.07
1.31	3.1
1.34	3.14
1.38	3.19
1.38	3.25
1.35	3.3
1.3	3.34
1.29	3.37
1.31	3.37
1.35	3.41
1.36	3.5
1.31	3.63
1.22	3.83
1.1	4.07
0.99	4.36
0.9	4.67
0.85	5
0.85	5.34
0.89	5.67
0.98	5.99
1.11	6.29
1.25	6.55
1.34	6.78
1.41	6.97
1.47	7.13
1.54	7.26
1.61	7.36
1.67	7.45
1.72	7.51
1.76	7.55
1.77	7.58
1.77	7.6
1.75	7.62
1.73	7.64
1.71	7.67
1.69	7.7
1.69	7.72
1.69	7.73
1.71	7.75
1.73	7.8
1.77	7.88
1.79	8
1.8	8.15
1.82	8.32
1.85	8.51
1.9	8.7
1.96	8.89
2.02	9.08
2.09	9.25
2.14	9.4
2.16	9.52
2.15	9.61
2.14	9.67
2.13	9.72
2.13	9.75
2.14	9.78
2.15	9.82
2.17	9.87
2.19	9.92
2.2	9.98
2.21	10.05
2.21	10.13
2.21	10.22
2.21	10.3
2.22	10.39
2.23	10.48
2.23	10.57
2.24	10.65
2.23	10.73
2.21	10.81
2.17	10.89
2.14	10.98
2.11	11.06
2.1	11.16
2.09	11.25
2.08	11.34
2.07	11.43
2.07	11.52
2.05	11.6
2.03	11.67
2.02	11.74
2	11.8
1.99	11.86
1.97	11.93
1.95	11.99
1.94	12.06
1.95	12.13
1.96	12.22
1.95	12.31
1.92	12.43
1.87	12.55
1.82	12.7
1.77	12.85
1.72	13.01
1.69	13.18
1.68	13.36
1.7	13.55
1.72	13.74
1.73	13.93
1.74	14.13
1.76	14.33
1.79	14.53
1.82	14.73
1.86	14.91
1.9	15.08
1.96	15.24
2.02	15.37
2.05	15.48
2.05	15.57
2.02	15.66
1.97	15.74
1.93	15.82
1.89	15.89
1.86	15.97
1.88	16.05
1.97	16.15
2.07	16.3
2.05	16.5
1.94	16.76
1.81	17.08
1.7	17.42
1.65	17.79
1.64	18.18
1.69	18.56
1.82	18.94
2.03	19.3
2.18	19.63
2.17	19.93
2.12	20.2
2.12	20.45
2.18	20.69
2.26	20.91
2.35	21.12
2.43	21.3
2.52	21.45
2.59	21.58
2.58	21.69
2.49	21.79
2.39	21.92
2.3	22.06
2.22	22.23
2.15	22.41
2.08	22.59
2.03	22.77
2.01	22.95
1.98	23.1
1.92	23.23
1.83	23.33
1.76	23.42
1.72	23.51
1.68	23.59
1.66	23.68
1.65	23.78
1.65	23.88
1.66	23.98
1.67	24.09

## Sheet: 4ATV
Cavity pore radius (Å)	4ATV
1.62	-2.5
1.62	-2.39
1.62	-2.27
1.62	-2.16
1.63	-2.06
1.64	-1.95
1.65	-1.85
1.67	-1.76
1.68	-1.67
1.7	-1.59
1.72	-1.52
1.73	-1.45
1.71	-1.4
1.69	-1.35
1.68	-1.31
1.67	-1.28
1.67	-1.26
1.67	-1.24
1.68	-1.22
1.71	-1.2
1.74	-1.16
1.78	-1.11
1.8	-1.04
1.79	-0.96
1.78	-0.87
1.77	-0.77
1.77	-0.66
1.78	-0.55
1.79	-0.45
1.81	-0.34
1.84	-0.24
1.86	-0.15
1.87	-0.07
1.85	0.01
1.84	0.08
1.83	0.14
1.84	0.2
1.86	0.27
1.88	0.32
1.9	0.38
1.93	0.43
1.96	0.47
1.97	0.51
1.98	0.53
1.98	0.54
1.98	0.55
1.98	0.56
1.97	0.57
1.97	0.58
1.97	0.59
1.97	0.6
1.97	0.62
1.97	0.64
1.98	0.67
1.99	0.71
2	0.77
2.02	0.83
2.03	0.9
2.04	0.98
2.04	1.06
2.04	1.14
2.05	1.23
2.05	1.33
2.03	1.43
1.99	1.54
1.92	1.66
1.85	1.79
1.8	1.93
1.75	2.07
1.71	2.22
1.66	2.36
1.62	2.5
1.6	2.64
1.59	2.76
1.59	2.87
1.56	2.98
1.5	3.08
1.45	3.18
1.41	3.29
1.39	3.41
1.37	3.53
1.35	3.67
1.34	3.82
1.34	3.98
1.33	4.15
1.29	4.34
1.23	4.55
1.15	4.77
1.1	4.99
1.1	5.21
1.12	5.42
1.18	5.62
1.25	5.81
1.37	5.98
1.51	6.14
1.59	6.29
1.58	6.44
1.51	6.62
1.42	6.83
1.37	7.05
1.36	7.3
1.38	7.55
1.42	7.81
1.48	8.06
1.57	8.3
1.66	8.53
1.67	8.73
1.6	8.91
1.52	9.07
1.49	9.23
1.48	9.38
1.51	9.53
1.56	9.68
1.63	9.84
1.72	10
1.83	10.17
1.95	10.33
2	10.5
2.01	10.66
2.03	10.82
2.06	10.98
2.1	11.13
2.14	11.27
2.19	11.41
2.25	11.54
2.3	11.66
2.37	11.78
2.42	11.89
2.45	11.99
2.46	12.08
2.47	12.17
2.48	12.25
2.49	12.32
2.5	12.38
2.51	12.44
2.54	12.49
2.57	12.54
2.61	12.59
2.63	12.66
2.61	12.74
2.57	12.84
2.54	12.96
2.52	13.09
2.51	13.24
2.52	13.4
2.56	13.58
2.63	13.78
2.74	14
2.84	14.24
2.9	14.52
2.92	14.82
2.95	15.14
3.01	15.47
3.12	15.8
3.24	16.14
3.38	16.46
3.52	16.77
3.67	17.05
3.79	17.29
3.82	17.5
3.8	17.66
3.77	17.79
3.76	17.89
3.76	17.97
3.79	18.04
3.82	18.09
3.85	18.14
3.89	18.19
3.92	18.23
3.94	18.27
3.96	18.34
3.96	18.43
3.96	18.55
3.96	18.69
3.96	18.86
3.97	19.04
3.98	19.23
4.01	19.44
4.03	19.66
4.07	19.88
4.12	20.1
2.01	22.95
1.98	23.1
1.92	23.23
1.83	23.33
1.76	23.42
1.72	23.51
1.68	23.59
1.66	23.68
1.65	23.78
1.65	23.88
1.66	23.98
1.67	24.09

## Sheet: pH6.5
Cavity pore radius (Å)	pH 6.5
1.49	0
1.47	0.05
1.45	0.09
1.44	0.13
1.42	0.16
1.42	0.18
1.42	0.19
1.42	0.2
1.43	0.22
1.45	0.26
1.48	0.32
1.52	0.4
1.58	0.5
1.64	0.62
1.66	0.75
1.66	0.88
1.68	1.02
1.7	1.16
1.72	1.29
1.75	1.4
1.78	1.5
1.8	1.59
1.79	1.65
1.78	1.7
1.76	1.74
1.74	1.78
1.72	1.81
1.7	1.84
1.69	1.88
1.7	1.92
1.73	1.97
1.75	2.04
1.73	2.14
1.7	2.25
1.68	2.38
1.66	2.51
1.66	2.65
1.66	2.78
1.68	2.9
1.7	3
1.72	3.09
1.74	3.14
1.77	3.17
1.77	3.2
1.77	3.24
1.78	3.3
1.78	3.36
1.76	3.43
1.76	3.5
1.77	3.57
1.77	3.66
1.73	3.77
1.66	3.92
1.58	4.11
1.51	4.33
1.46	4.58
1.43	4.86
1.44	5.15
1.48	5.46
1.55	5.77
1.65	6.09
1.76	6.39
1.88	6.68
2	6.95
2.12	7.2
2.24	7.43
2.37	7.65
2.48	7.84
2.59	8.01
2.69	8.17
2.78	8.3
2.86	8.4
2.89	8.49
2.86	8.55
2.82	8.59
2.8	8.61
2.8	8.62
2.8	8.62
2.82	8.64
2.84	8.66
2.86	8.69
2.89	8.72
2.91	8.74
2.91	8.77
2.9	8.78
2.89	8.79
2.88	8.8
2.88	8.8
2.88	8.81
2.89	8.82
2.89	8.83
2.9	8.85
2.91	8.87
2.91	8.9
2.89	8.94
2.87	8.99
2.85	9.04
2.82	9.11
2.8	9.19
2.78	9.28
2.75	9.38
2.74	9.5
2.72	9.64
2.71	9.8
2.67	9.97
2.63	10.16
2.6	10.36
2.59	10.57
2.59	10.78
2.6	10.99
2.63	11.2
2.7	11.41
2.76	11.6
2.72	11.79
2.64	11.98
2.59	12.15
2.56	12.33
2.55	12.51
2.55	12.68
2.56	12.84
2.57	13.01
2.57	13.17
2.57	13.35
2.55	13.55
2.52	13.79
2.47	14.07
2.42	14.38
2.39	14.71
2.37	15.07
2.39	15.44
2.43	15.8
2.5	16.15
2.59	16.49
2.69	16.79
2.8	17.06
2.91	17.28
2.99	17.46
3.05	17.6
3.09	17.72
3.14	17.81
3.18	17.88
3.22	17.93
3.26	17.98
3.3	18.02
3.34	18.06
