# Supplementary material for: Crystal structure of the Na+/H+ antiporter NhaA at active pH reveals the mechanistic basis for pH sensing
Source: Nat Commun. 2022 Oct 26;13:6383. doi: 10.1038/s41467-022-34120-z (PMC9606361; doi:10.1038/s41467-022-34120-z)
Supplement: Supplementary file 8 — Source Data [file 41467_2022_34120_MOESM8_ESM.zip › Source_data_Fig.3c.xlsx]

## Sheet: 150mM LiCl ACMA
Time (min)	ATPase + NhaA Mut2			ATPase only
0.000833333	105.557	102.754	102.509	109.209	110.752	120.043
0.0025	105.324	102.918	102.199	109.237	110.614	120.292
0.00416667	105.636	102.759	102.008	109.112	110.619	120.215
0.00583333	105.581	102.676	101.808	108.733	110.459	120
0.0075	105.223	102.813	102.131	108.737	110.294	119.814
0.00916667	105.219	102.732	102.258	108.982	110.666	120.022
0.0108333	105.562	102.903	102.236	108.777	110.087	120.008
0.0125	105.508	102.682	102.175	108.956	110.372	120.232
0.0141667	105.114	102.448	101.852	108.899	110.451	120.182
0.0158333	105.279	102.547	101.962	108.733	110.28	119.971
0.0175	105.256	102.341	101.977	108.89	110.153	119.802
0.0191667	105.255	102.429	102.009	108.752	110.039	119.679
0.0208333	105.469	102.598	102.025	108.987	110.215	119.869
0.0225	105.47	102.514	101.839	108.803	110.195	120.001
0.0241667	105.532	102.326	101.905	108.717	110.248	119.784
0.0258333	105.298	102.357	101.96	108.528	110.211	119.861
0.0275	104.982	102.402	102.117	108.758	110.194	119.635
0.0291667	105.281	102.52	101.789	108.914	109.911	119.672
0.0308333	105.461	102.531	101.956	108.779	110.005	119.776
0.0325	105.564	102.592	101.863	108.824	110.445	119.709
0.0341667	104.921	102.233	101.684	108.715	110.506	119.882
0.0358333	105.311	102.187	101.838	108.816	109.997	119.623
0.0375	104.909	102.617	102.079	108.708	109.811	120.001
0.0391667	105.617	102.771	101.848	109.012	109.908	119.529
0.0408333	105.444	102.637	102.169	108.917	110.302	119.938
0.0425	105.553	102.366	101.603	108.779	110.239	120.03
0.0441667	105.067	102.386	101.963	108.638	110.005	119.745
0.0458333	105.2	102.724	101.994	108.733	110.139	119.959
0.0475	105.321	102.502	102.085	108.566	109.985	119.667
0.0491667	105.279	102.452	101.874	109.004	110.294	119.529
0.0508333	105.46	102.404	101.866	108.791	110.346	119.886
0.0525	105.426	102.065	102.057	108.78	110.331	119.873
0.0541667	105.332	102.493	102.38	108.7	110.319	119.585
0.0558333	104.98	102.418	102.12	108.933	110.125	119.746
0.0575	105.43	102.539	102.083	109.101	110.104	119.762
0.0591667	105.471	102.603	102.019	108.987	110.639	120.016
0.0608333	105.431	102.352	101.727	108.807	110.273	120.101
0.0625	105.254	102.442	101.742	108.715	110.233	119.612
0.0641667	105.374	102.43	102.071	108.79	109.987	119.812
0.0658333	105.252	102.649	102.244	108.892	110.053	119.816
0.0675	105.462	102.666	102.08	108.753	110.031	120.249
0.0691667	105.438	102.442	101.948	108.783	110.29	119.82
0.0708333	105.083	102.385	102.041	108.738	110.417	119.995
0.0725	105.269	102.399	102.067	108.609	110.236	119.701
0.0741667	104.935	102.59	102.034	108.814	110.099	119.655
0.0758333	105.582	102.623	101.863	108.681	110.254	120.191
0.0775	105.646	102.74	101.688	108.797	109.999	119.816
0.0791667	105.391	102.576	101.517	108.701	110.11	120.039
0.0808333	105.259	102.306	101.932	108.682	110.389	119.584
0.0825	105.165	102.473	102.059	109.144	110.089	119.69
0.0841667	105.323	102.276	101.865	108.941	110.302	119.813
0.0858333	105.278	102.809	101.665	108.832	110.193	119.996
0.0875	105.764	102.366	101.83	108.769	110.682	120.176
0.0891667	105.294	102.501	101.971	108.95	110.367	120.104
0.0908333	105.193	102.57	101.903	108.661	110.125	119.538
0.0925	105.263	102.532	102.154	108.74	110.456	120.168
0.0941667	105.59	102.704	101.823	109.001	110.067	120.006
0.0958333	105.587	102.875	102.068	108.935	110.175	120.181
0.0975	105.545	102.621	101.784	108.751	110.451	119.904
0.0991667	105.394	102.558	101.74	108.517	110.32	119.821
0.100833	105.393	102.696	102.144	108.719	110.362	119.842
0.1025	105.407	102.313	101.959	109.21	110.22	119.779
0.104167	105.417	102.135	102.08	108.811	110.223	120.124
0.105833	105.32	102.671	101.918	108.933	110.203	120.145
0.1075	105.476	102.37	101.943	108.827	110.08	119.959
0.109167	105.437	102.506	102.205	108.964	110.417	119.966
0.110833	105.236	102.63	102.128	108.974	110.198	119.733
0.1125	105.346	102.738	102.086	108.899	110.342	120.244
0.114167	105.62	102.404	101.532	108.897	109.838	119.925
0.115833	105.434	102.583	101.735	109.07	110.478	120.13
0.1175	105.175	102.381	101.751	108.664	110.316	119.856
0.119167	105.258	102.69	102.053	108.789	110.096	119.667
0.120833	105.454	102.58	101.903	108.933	110.076	119.727
0.1225	105.589	102.756	101.926	108.872	110.365	119.864
0.124167	105.384	102.432	101.796	108.837	110.321	120.08
0.125833	105.525	102.521	101.559	108.655	110.374	120.012
0.1275	105.015	102.541	101.764	108.808	110.108	119.633
0.129167	105.408	102.743	101.924	108.861	110.009	120.235
0.130833	105.531	102.797	101.782	108.974	110.268	119.914
0.1325	105.725	102.633	101.805	109.056	110.187	120.073
0.134167	105.109	102.667	101.618	108.873	110.176	119.936
0.135833	105.622	102.694	101.474	108.289	110.369	120.104
0.1375	105.283	102.787	101.914	108.747	110.039	119.741
0.139167	105.244	102.782	101.863	108.907	110.226	119.611
0.140833	105.671	102.913	101.794	108.708	110.18	119.899
0.1425	105.64	102.279	101.617	108.633	110.314	120
0.144167	105.601	102.583	101.651	108.69	110.272	120.134
0.145833	105.329	102.476	101.951	108.603	110.459	119.87
0.1475	105.508	102.636	101.646	108.773	110.08	119.648
0.149167	105.488	102.836	101.75	108.963	110.114	119.943
0.150833	105.445	102.61	101.631	108.969	110.298	120.005
0.1525	105.256	102.483	101.78	108.788	110.468	120.084
0.154167	105.459	102.568	101.781	108.756	109.948	119.962
0.155833	105.366	102.817	102.195	108.944	110.245	119.98
0.1575	105.382	102.681	101.854	109.026	110.337	119.804
0.159167	105.779	102.736	101.915	108.8	110.534	120.135
0.160833	105.417	102.767	101.592	108.777	110.311	120.002
0.1625	105.508	102.539	102.17	108.72	110.162	119.797
0.164167	105.46	102.424	101.846	108.937	110.315	119.981
0.165833	105.56	102.684	102.255	109.036	110.143	119.857
0.1675	105.392	102.913	101.786	108.888	110.24	120.283
0.169167	105.94	102.642	101.599	108.839	110.487	120.11
0.170833	105.549	102.374	101.95	108.579	110.185	120.145
0.1725	105.54	102.366	101.805	108.972	110.266	120.138
0.174167	105.594	102.722	102.147	108.994	110.16	119.756
0.175833	105.489	102.646	102.004	108.789	110.163	119.99
0.1775	105.784	102.736	101.877	108.833	110.348	119.938
0.179167	105.748	102.446	101.73	108.807	110.257	119.903
0.180833	105.616	102.541	101.892	108.598	110.523	119.932
0.1825	105.474	102.705	101.836	108.797	110.149	119.823
0.184167	105.323	102.661	102.173	108.8	110.046	119.855
0.185833	105.673	102.838	102.011	108.957	109.982	119.917
0.1875	105.767	102.774	101.863	108.963	110.31	120.265
0.189167	105.312	102.481	101.904	108.617	110.195	120.306
0.190833	105.398	102.595	102.056	108.993	110.244	119.991
0.1925	105.388	102.632	102.273	108.898	110.229	119.748
0.194167	105.389	102.817	102.367	109.104	110.232	119.66
0.195833	105.373	102.928	102.042	108.788	110.248	120.121
0.1975	105.731	102.478	101.914	108.462	110.63	120.186
0.199167	105.692	102.249	101.866	108.661	110.225	119.889
0.200833	105.238	102.714	101.915	108.582	110.295	119.859
0.2025	105.375	102.972	102.075	108.974	110.479	120.032
0.204167	105.399	102.501	101.909	108.783	110.176	120.077
0.205833	105.792	102.593	101.757	108.652	110.542	120.22
0.2075	105.716	102.425	102.186	108.772	110.416	119.909
0.209167	105.783	102.608	101.823	108.75	109.986	119.779
0.210833	105.637	102.752	102.016	108.505	110.161	119.807
0.2125	105.594	102.843	101.896	108.909	110.484	119.789
0.214167	105.818	102.629	101.796	108.981	110.347	120.069
0.215833	105.805	102.676	101.798	108.551	110.744	120.165
0.2175	105.182	102.63	102.181	109.096	110.307	120.021
0.219167	105.481	102.617	102.161	108.817	110.069	119.841
0.220833	105.448	102.919	102.119	109.091	110.087	119.88
0.2225	105.697	102.895	101.988	109.153	110.23	119.958
0.224167	105.7	102.611	101.762	108.68	110.333	120.231
0.225833	105.683	102.603	101.92	108.752	110.621	120.106
0.2275	105.876	102.7	102.167	108.589	110.156	119.937
0.229167	105.494	102.56	102.135	108.932	110.451	119.718
0.230833	105.356	102.845	102.322	109.085	110.277	119.741
0.2325	105.715	102.629	101.986	109.103	110.746	120.241
0.234167	105.607	102.402	101.947	109.078	110.347	120.358
0.235833	105.571	102.522	101.859	108.843	110.505	120.059
0.2375	105.421	102.546	102.17	108.845	110.435	119.969
0.239167	105.665	102.882	101.927	108.941	110.634	120.259
0.240833	105.717	102.915	102.066	109.055	110.422	120.08
0.2425	105.939	102.817	101.856	108.978	110.614	120.064
0.244167	105.466	102.663	101.868	108.863	110.721	120.073
0.245833	105.269	102.765	102.112	109.038	110.531	120.218
0.2475	105.421	102.974	102.031	109.07	110.052	120.083
0.249167	105.54	102.774	101.953	109.019	110.32	119.818
0.250833	105.743	102.423	101.947	109.165	110.205	120.192
0.2525	105.888	102.87	101.906	109.072	110.484	120.541
0.254167	105.357	102.763	102.14	108.822	110.516	120.163
0.255833	105.517	102.85	101.905	108.998	110.29	120.201
0.2575	105.58	102.559	101.938	109.256	110.088	120.126
0.259167	105.562	102.612	101.886	109.371	110.336	120.074
0.260833	105.802	102.794	101.774	108.87	110.465	119.996
0.2625	105.786	102.632	102.038	108.981	110.408	120.075
0.264167	105.659	102.603	101.906	109.027	110.61	119.944
0.265833	105.302	102.759	101.942	109.23	110.173	119.81
0.2675	105.733	102.888	102.036	109.04	110.271	120.285
0.269167	105.624	102.655	102.046	109.299	110.403	120.373
0.270833	105.802	102.573	101.859	108.891	110.475	120.245
0.2725	105.604	102.724	101.887	108.917	110.347	119.896
0.274167	105.559	102.888	101.972	108.999	110.429	119.931
0.275833	105.577	102.847	102.121	109.198	110.209	120.089
0.2775	105.697	102.752	101.79	109.254	110.432	120.237
0.279167	105.826	102.643	101.649	109.275	110.541	119.886
0.280833	105.605	102.431	101.91	108.957	110.271	119.96
0.2825	105.669	102.906	102.216	109.073	110.313	119.87
0.284167	105.571	103.116	101.597	109.2	110.389	120.266
0.285833	105.87	103.003	101.817	109.494	110.452	120.212
0.2875	105.47	102.922	101.722	109.205	110.444	120.181
0.289167	105.621	102.734	101.828	108.935	110.773	120.138
0.290833	105.569	102.571	102.04	109.005	110.507	119.986
0.2925	105.601	102.68	102.042	109.258	110.477	119.836
0.294167	105.402	102.719	102.077	109.438	110.315	120.192
0.295833	105.659	102.848	102.156	109.052	110.19	120.182
0.2975	105.691	102.723	101.857	109.211	110.384	120.296
0.299167	105.681	102.648	101.871	109.136	110.587	120.206
0.300833	105.288	102.767	102.171	109.15	110.315	119.78
0.3025	105.345	102.998	102.249	108.974	110.427	120.279
0.304167	105.799	102.851	102.059	109.217	110.389	119.995
0.305833	105.848	102.724	102.162	108.888	110.332	120.466
0.3075	105.749	102.723	102.191	109.183	110.516	120.271
0.309167	105.772	102.817	102.04	108.997	110.461	120.178
0.310833	105.573	102.66	102.209	109.081	110.158	119.895
0.3125	105.768	102.774	101.883	109.346	110.168	120.394
0.314167	105.738	102.719	101.781	108.907	110.215	120.523
0.315833	105.864	102.66	101.789	108.957	110.354	120.253
0.3175	105.723	102.747	101.849	108.923	110.538	120.316
0.319167	105.538	102.74	101.976	109.02	110.528	119.744
0.320833	105.733	103.026	101.994	109.084	110.249	120.012
0.3225	105.925	102.935	102.334	109.313	110.342	119.988
0.324167	105.72	102.749	101.721	109.293	110.065	120.203
0.325833	105.816	102.815	101.991	109.104	110.277	120.4
0.3275	105.795	102.762	101.742	108.984	110.221	120.09
0.329167	105.685	102.727	102.142	109.217	110.471	120.15
0.330833	105.709	102.692	102.005	109.073	110.173	120.507
0.3325	105.647	100.151	101.644	105.8	110.316	120.289
0.334167	106.184	99.8505	99.0587	106.249	110.393	120.511
0.335833	105.753	100.192	99.0326	106.883	110.511	119.201
0.3375	105.749	99.7903	99.1934	105.63	110.33	116.006
0.339167	105.825	99.8623	99.5336	105.642	110.318	114.789
0.340833	105.902	99.8772	99.6317	106.117	110.066	115.495
0.3425	105.752	99.8339	99.6542	105.416	110.503	116.303
0.344167	105.667	99.9374	99.9202	105.481	110.539	116.541
0.345833	105.751	99.6807	99.7801	104.993	110.418	116.114
0.3475	105.605	99.6476	99.8851	104.993	110.034	116.103
0.349167	105.825	99.6718	100.002	105.049	110.414	116.324
0.350833	105.835	99.5681	100.34	105.041	107.951	116.903
0.3525	105.995	99.5981	99.837	104.267	108.374	116.815
0.354167	105.797	99.5176	99.9336	104.291	107.868	116.602
0.355833	105.195	99.4252	100.118	103.954	108.471	116.384
0.3575	103.381	99.7362	99.8797	104.148	108.735	116.097
0.359167	102.004	99.5765	99.8827	103.997	108.846	116.262
0.360833	102.407	99.4688	99.6795	103.616	108.915	115.727
0.3625	102.02	99.303	99.7062	103.012	109.129	115.523
0.364167	101.708	99.6798	99.9809	102.99	108.845	115.301
0.365833	102.451	99.6826	99.9449	102.679	108.447	114.851
0.3675	103.172	99.5605	100.182	102.697	107.91	114.567
0.369167	103.598	99.4157	99.9925	102.159	108.153	114.778
0.370833	103.207	99.271	99.959	101.607	107.739	114.195
0.3725	102.768	99.413	99.805	101.414	107.224	113.644
0.374167	102.889	99.323	99.7096	101.222	107.219	112.969
0.375833	102.576	99.3594	99.6717	100.721	106.772	112.7
0.3775	102.685	99.3569	99.7925	100.626	106.549	112.877
0.379167	102.678	99.2135	99.3874	100.063	106.581	112.626
0.380833	102.518	99.3358	99.534	99.5707	106.35	112.496
0.3825	102.391	99.15	99.5638	99.3721	106.112	111.651
0.384167	102.448	99.2172	99.6126	99.1116	105.582	111.537
0.385833	102.475	99.1655	99.1188	98.9025	105.367	111.152
0.3875	102.621	99.0677	99.3724	98.3273	105.455	110.773
0.389167	102.684	98.5745	99.2126	98.2017	104.737	110.769
0.390833	102.451	98.8186	99.1788	97.7085	104.491	110.335
0.3925	102.358	99.0037	99.0785	97.6353	103.958	109.798
0.394167	102.57	99.2009	99.329	97.1777	103.561	109.702
0.395833	102.786	98.7424	99.1847	97.0849	103.698	109.799
0.3975	102.38	98.8885	99.0358	96.6788	103.01	109.121
0.399167	102.489	98.6618	99.0828	95.8957	103.181	108.93
0.400833	102.271	98.8303	98.9901	95.9038	102.711	108.424
0.4025	102.601	98.6832	99.1489	95.6209	102.538	108.216
0.404167	102.613	98.5483	99.0105	95.3227	101.958	108.295
0.405833	102.549	98.6051	98.8991	95.089	101.875	108.063
0.4075	102.375	98.3886	98.6066	94.8777	101.427	107.473
0.409167	102.437	98.5738	98.6483	94.607	101.208	107.055
0.410833	102.174	98.4626	98.9339	94.5263	100.868	106.639
0.4125	102.224	98.1303	98.7746	93.6824	100.303	106.78
0.414167	102.249	98.4724	98.7286	93.8086	100.117	106.637
0.415833	102.066	98.2117	98.2118	93.5039	100.084	106.393
0.4175	102.278	98.1595	98.2281	92.8341	99.8786	106.084
0.419167	102.059	98.2114	98.0114	92.7602	99.547	105.793
0.420833	102.062	98.325	98.5042	92.5429	99.2507	105.369
0.4225	101.888	98.1559	98.2692	92.7337	98.8603	105.381
0.424167	102.013	98.1714	98.4774	92.0984	98.717	104.993
0.425833	102.216	98.0247	97.9479	91.5345	98.5548	105.036
0.4275	102.018	97.704	98.518	91.5002	98.1092	104.235
0.429167	101.691	97.8946	98.3681	91.349	97.8042	104.326
0.430833	101.889	97.9911	98.0998	91.1454	97.4945	103.987
0.4325	101.963	98.0562	98.2655	90.783	96.9548	103.885
0.434167	101.879	98.0248	98.1818	90.5065	97.0725	103.97
0.435833	101.554	97.6967	97.9166	90.368	96.6539	103.165
0.4375	101.396	97.7011	98.192	90.1717	96.4006	103.039
0.439167	101.553	97.7543	97.983	89.9952	96.0709	102.718
0.440833	101.485	97.7404	97.9438	89.7953	95.7796	102.575
0.4425	101.526	97.4312	97.6323	89.4621	95.6785	102.871
0.444167	101.618	97.4736	97.9955	89.4113	95.4955	102.432
0.445833	101.407	97.2864	97.6749	88.9349	95.3304	102.255
0.4475	101.293	97.5219	97.6563	88.8328	94.8235	101.777
0.449167	101.351	97.5117	97.8105	88.7103	94.6777	101.266
0.450833	101.416	97.3102	97.376	88.4429	94.447	101.519
0.4525	101.361	97.1468	97.434	88.1192	94.1731	101.476
0.454167	101.139	97.1211	97.16	87.6508	94.0824	100.88
0.455833	101.123	97.0155	97.4754	87.7496	93.6779	100.511
0.4575	101.127	97.1966	97.5732	87.8252	93.3407	100.478
0.459167	101.031	96.8524	97.2165	87.819	93.0879	100.284
0.460833	101.056	97.1713	97.1733	87.3685	93.0544	100.514
0.4625	100.859	96.8185	97.2158	87.3089	92.9013	100.353
0.464167	100.818	96.6595	97.2042	86.9197	92.7052	99.8817
0.465833	100.638	96.9661	97.0217	86.9287	92.2635	99.8092
0.4675	100.698	96.781	97.2264	86.7059	92.0899	99.2083
0.469167	100.656	96.7385	96.9194	86.7349	92.0966	99.2914
0.470833	101.124	96.569	96.981	86.2973	91.7071	99.0216
0.4725	100.403	96.5616	96.5162	85.9513	91.5859	99.0058
0.474167	100.536	96.4031	97.1281	86.1561	91.1126	98.7207
0.475833	100.332	96.5909	96.9468	85.7791	90.7443	98.3268
0.4775	100.425	96.6301	96.9101	85.4905	90.5991	98.2225
0.479167	100.458	96.5489	96.7034	85.2446	90.4337	98.4485
0.480833	100.319	96.2902	96.6495	85.2447	90.6249	98.3271
0.4825	100.311	96.4045	96.5386	84.9329	90.3892	97.7664
0.484167	100.148	96.3504	96.8546	84.9106	89.85	97.662
0.485833	100.288	96.1981	96.3953	84.6111	89.3257	97.5592
0.4875	100.504	95.9625	96.6178	84.5931	89.7627	97.5751
0.489167	100.36	96.1817	96.0953	84.4661	89.4485	97.2822
0.490833	100.19	96.0796	96.2973	84.2591	89.3998	97.1709
0.4925	99.7166	96.1496	96.2802	84.0705	89.1287	96.716
0.494167	99.9842	96.133	96.3995	84.1045	88.895	96.684
0.495833	99.9937	96.0213	96.3798	83.8423	88.3842	96.6394
0.4975	100.147	96.3274	95.8913	83.9584	88.3765	96.6269
0.499167	99.8394	96.1323	95.8304	83.5617	88.4648	96.3091
0.500833	99.7421	95.7976	95.7669	83.4721	88.4101	96.2376
0.5025	99.8797	96.0411	96.1269	83.1694	88.027	96.0418
0.504167	100.151	95.6399	96.0222	83.2275	87.8469	95.8596
0.505833	99.8264	95.9829	95.6619	83.2195	87.4518	95.8707
0.5075	99.7608	95.8611	95.3352	82.8238	87.8136	95.4412
0.509167	99.7697	95.3758	95.5855	82.6699	87.4241	95.6222
0.510833	99.2867	95.3756	95.5986	82.5957	87.1987	95.4143
0.5125	99.3952	95.4433	95.7777	82.7289	86.8958	95.137
0.514167	99.5437	95.4823	95.2565	82.4638	86.753	95.4426
0.515833	99.3904	95.3183	95.4125	82.2494	86.8656	95.1748
0.5175	99.6589	95.1763	95.2281	82.3522	86.423	94.7735
0.519167	99.487	95.2487	95.7518	82.1121	86.0998	94.7188
0.520833	99.0832	95.3431	95.5329	81.9059	86.1313	94.3468
0.5225	99.213	95.3261	95.4532	82.0707	85.9902	94.5099
0.524167	99.4661	95.0517	95.271	82.0805	86.0161	94.5669
0.525833	99.3436	95.3208	95.0596	81.4643	85.8483	94.2597
0.5275	99.0009	94.851	94.9278	81.3898	85.4325	94.208
0.529167	99.1492	95.079	95.3174	81.6593	85.4768	93.753
0.530833	99.0207	95.0991	95.1235	81.5238	85.0747	93.8292
0.5325	98.9232	95.1771	95.0288	81.4753	85.0361	93.8012
0.534167	99.0619	94.859	95.0613	81.3403	84.9529	93.8116
0.535833	99.0052	94.967	94.9252	80.9846	84.981	93.5404
0.5375	98.9457	94.9643	94.8607	81.0525	84.6211	93.6606
0.539167	98.5243	94.9288	94.8037	81.0919	84.7503	93.0524
0.540833	98.7213	95.0885	95.2092	80.9046	84.5579	93.141
0.5425	98.8088	94.7827	94.9447	81.0799	84.2378	93.2016
0.544167	98.8356	94.7418	94.953	80.782	84.3049	93.2107
0.545833	98.4935	94.8237	94.7657	80.9495	84.0928	92.66
0.5475	98.2425	94.4779	94.7304	80.6737	83.732	92.6138
0.549167	98.3429	94.3659	94.7844	80.3537	83.6451	92.7561
0.550833	98.5123	94.5994	94.6809	80.7246	83.5287	92.5713
0.5525	98.6088	94.7951	94.499	80.3004	83.5931	92.3807
0.554167	98.5267	94.6551	94.4293	80.403	83.44	92.3715
0.555833	98.2888	94.7047	94.6235	80.3601	83.0043	92.0882
0.5575	98.3705	94.6395	94.448	80.5034	83.006	91.8978
0.559167	98.3011	94.4278	94.5821	80.2909	82.8969	91.8854
0.560833	98.409	94.3108	94.3741	80.5485	82.8751	91.7553
0.5625	98.4755	94.2831	94.2849	80.0317	82.9323	91.8064
0.564167	98.0988	94.2153	94.2934	80.145	82.3932	91.7298
0.565833	98.0829	94.4525	94.3698	80.0677	82.1478	91.4853
0.5675	98.0761	94.356	94.2806	80.1126	82.3791	91.4183
0.569167	98.182	94.1877	94.0466	80.2158	82.1741	91.3433
0.570833	98.1906	94.1018	94.062	80.0407	82.3335	91.3889
0.5725	97.8052	94.0223	94.3378	79.7522	81.8564	91.1096
0.574167	97.7492	93.8446	94.1555	80.1316	81.883	91.0601
0.575833	97.8564	94.1052	94.067	80.0872	81.7861	90.9273
0.5775	97.867	94.0092	93.7843	80.048	81.489	90.6951
0.579167	97.8547	93.662	93.7327	79.9069	81.851	90.6929
0.580833	97.7547	93.7686	93.8216	80.0827	81.4206	90.5885
0.5825	97.7176	93.851	93.8357	79.9124	81.4106	90.5144
0.584167	97.6697	93.8977	93.9929	79.9168	81.1406	90.2148
0.585833	97.5254	94.0331	93.8067	80.151	81.1056	90.1865
0.5875	97.6226	94.1067	93.6542	80.1819	80.9407	90.4065
0.589167	97.6197	94.136	93.5485	80.1447	80.9449	90.2804
0.590833	97.3905	93.7046	93.3686	80.0782	80.624	90.3058
0.5925	97.2219	93.622	93.7114	80.1838	80.5331	89.7634
0.594167	97.2802	93.7181	93.3531	80.0806	80.5333	89.6846
0.595833	97.481	93.7294	93.5215	80.2845	80.626	90.0403
0.5975	97.4156	93.6818	93.4717	80.1129	80.6151	89.7613
0.599167	97.4639	93.3267	93.3413	80.1077	80.4263	89.4593
0.600833	96.8604	93.4512	93.4761	80.0645	80.1224	89.3352
0.6025	96.7858	93.4091	93.2012	80.3486	80.2251	89.4822
0.604167	97.2282	93.6032	93.4267	80.4094	80.0072	89.4172
0.605833	97.0855	93.6099	93.0288	80.2013	80.0289	89.4313
0.6075	97.2857	93.3819	93.1847	80.2629	79.8856	89.3229
0.609167	96.8337	93.1679	93.4602	80.2371	79.809	89.2496
0.610833	96.7261	93.3541	93.1368	80.2885	79.5094	89.0123
0.6125	96.808	93.3694	93.2247	80.5071	79.6865	89.0268
0.614167	97.003	93.3191	93.1376	80.4037	79.3036	88.9077
0.615833	97.0232	93.3777	93.2033	80.5079	79.2818	89.0093
0.6175	96.9149	93.1323	92.8082	80.5477	79.2523	88.8877
0.619167	96.6738	93.0254	92.761	80.2458	79.4248	88.3377
0.620833	96.4871	93.0556	92.7773	80.4163	79.0573	88.4837
0.6225	96.3771	93.1513	92.7932	80.3045	79.0912	88.663
0.624167	96.4502	92.8962	92.8061	80.7933	78.8642	88.5944
0.625833	96.8471	93.212	92.566	80.4903	78.7077	88.5792
0.6275	96.4759	93.0383	92.7004	80.4512	78.746	88.4999
0.629167	96.6333	92.9514	92.6055	80.4258	78.6729	87.9856
0.630833	96.559	93.0448	92.7146	80.7465	78.5539	88.14
0.6325	96.6137	92.8084	92.4574	80.577	78.2266	88.0184
0.634167	96.5088	92.566	92.6088	80.4321	78.1509	88.2076
0.635833	96.5175	92.8078	92.6652	80.3115	78.5361	88.121
0.6375	96.2249	92.6493	92.3499	80.4111	78.2586	87.9138
0.639167	96.251	92.6697	92.2534	80.4405	78.2561	87.7358
0.640833	96.2299	92.7742	92.3372	80.6262	77.8178	87.7791
0.6425	96.2107	92.6264	92.2742	80.2853	78.053	87.889
0.644167	96.4587	92.8881	92.304	80.2202	77.7349	87.7603
0.645833	96.0757	92.6201	92.4059	80.0936	77.9646	87.7494
0.6475	96.1331	92.3493	92.2378	80.3033	77.5907	87.4985
0.649167	96.0623	92.6381	92.2701	80.4356	77.8656	87.4181
0.650833	96.3575	92.4352	91.8728	80.1432	77.826	87.3637
0.6525	96.1604	92.6645	92.0264	80.2372	77.465	87.6703
0.654167	96.085	92.4399	92.1041	80.0272	77.4073	87.1747
0.655833	95.9587	92.1141	91.8028	80.1163	77.2808	87.1195
0.6575	95.7329	92.165	92.1267	79.9581	77.0052	87.0699
0.659167	95.8881	92.4308	91.9867	80.0315	77.3053	87.2244
0.660833	95.9129	92.1373	91.8713	80.0149	77.2248	87.262
0.6625	95.9065	92.1	91.4452	79.9352	77.1156	87.31
0.664167	95.8685	91.8094	91.6821	79.8299	77.1379	86.8206
0.665833	95.718	91.889	91.7156	79.5432	76.9518	86.8709
0.6675	95.7984	91.8494	91.9561	79.8728	76.9223	87.2249
0.669167	95.7011	92.0999	91.5904	79.6536	76.5599	86.7217
0.670833	95.8054	91.9619	91.5705	79.2137	76.7243	86.6364
0.6725	95.5825	91.9325	91.3919	79.3425	76.7621	86.6137
0.674167	95.5255	91.7724	91.6121	79.3557	76.6894	86.6895
0.675833	95.5069	91.8249	91.5102	79.4488	76.4259	86.6741
0.6775	95.4578	91.9489	91.7211	79.4592	76.2369	86.2561
0.679167	95.3469	91.9683	91.6823	79.3844	76.3617	86.7401
0.680833	95.5458	91.7456	91.3735	79.45	76.3228	86.7073
0.6825	95.3762	91.6536	91.5103	79.2615	76.5854	86.6816
0.684167	95.0011	91.5856	91.6639	79.4169	76.2265	86.2304
0.685833	94.8922	91.6281	91.6223	79.2637	75.9279	86.3078
0.6875	95.3138	91.2927	91.3586	79.4497	76.0145	86.1614
0.689167	95.4868	91.7408	91.1577	79.0211	76.0606	86.1369
0.690833	95.245	91.4092	91.2567	79.0132	76.1117	86.212
0.6925	95.1959	91.51	91.196	78.9977	75.9651	85.9266
0.694167	95.1864	91.5346	91.3867	79.1661	75.7672	85.9606
0.695833	95.0491	91.5874	90.9307	78.9751	75.6955	85.824
0.6975	94.5628	91.5662	91.0429	78.9783	75.6248	85.9592
0.699167	95.1648	91.2954	91.0989	78.8399	75.4984	85.9063
0.700833	94.9622	91.0242	91.2707	78.5426	75.6664	85.7232
0.7025	94.7669	91.2252	91.1355	78.8514	75.4167	85.711
0.704167	94.7239	91.2867	90.6743	78.6624	75.2551	85.7113
0.705833	95.0334	91.4048	91.0467	78.949	75.2412	85.7167
0.7075	94.758	91.043	90.8891	78.683	75.3703	85.5604
0.709167	94.7176	91.0635	90.671	78.2488	75.485	85.4221
0.710833	94.7184	91.2305	90.8456	78.5927	75.1767	85.1023
0.7125	94.6287	91.1061	90.6815	78.5587	75.2742	85.2741
0.714167	94.716	91.2242	90.9052	78.5422	74.9941	85.2084
0.715833	95.0519	91.2422	90.7628	78.3506	74.9574	85.3693
0.7175	94.7777	90.8733	90.7736	78.3491	74.9948	85.5613
0.719167	94.4808	91.0233	90.8183	78.4693	75.0776	85.3761
0.720833	94.6211	91.1901	90.6937	78.3342	74.9428	85.013
0.7225	94.4342	91.0278	90.4947	78.2865	74.7818	85.1602
0.724167	94.2475	91.0002	90.4418	78.264	74.9111	85.4062
0.725833	94.6115	90.6454	90.337	78.2111	74.6957	85.0505
0.7275	94.5612	90.824	90.3778	78.0337	74.7508	85.024
0.729167	94.0698	90.9158	90.418	78.1607	74.6874	84.9856
0.730833	94.1923	91.1455	90.6198	78.2829	74.483	84.7727
0.7325	94.1199	90.9615	90.4566	78.2533	74.3071	85.001
0.734167	93.895	90.985	90.2948	77.9007	74.4151	85.0631
0.735833	94.7237	90.4115	90.3765	77.9628	74.5184	84.9762
0.7375	93.9088	90.5057	90.2014	77.9234	74.441	84.6597
0.739167	94.2984	90.5901	90.5142	77.7817	74.3449	84.7842
0.740833	94.1519	90.7491	90.2704	77.5859	74.2696	84.6176
0.7425	93.963	90.5142	90.2761	78.1271	74.2535	84.5006
0.744167	94.4401	90.5251	90.2031	77.8442	74.3002	84.8015
0.745833	94.3209	90.4528	90.2611	77.9788	74.1733	84.9334
0.7475	94.0125	90.6332	90.1682	77.442	73.995	84.4705
0.749167	93.9218	90.7836	90.3956	77.561	74.115	84.36
0.750833	94.283	90.6313	90.2464	77.8045	74.0046	84.4479
0.7525	94.2239	90.4074	90.2645	77.5152	74.1236	84.562
0.754167	94.0176	90.4921	90.0304	77.6101	74.2403	84.3947
0.755833	93.9391	90.4843	90.0736	77.3033	73.8034	84.3186
0.7575	93.7872	90.2439	90.3125	77.2181	73.7613	84.2634
0.759167	93.9616	90.542	89.879	77.5313	73.6072	84.4842
0.760833	93.8494	90.476	90.0438	77.2155	73.7398	84.3558
0.7625	94.0623	90.5368	89.9396	77.1493	73.5196	84.4168
0.764167	93.88	90.1993	90.0033	77.2811	73.7346	84.3069
0.765833	93.8593	90.0241	89.655	77.0199	73.5736	84.2
0.7675	93.6753	90.0873	90.0596	77.0166	73.6147	83.9357
0.769167	93.7742	90.3197	89.4429	77.1335	73.4626	84.0666
0.770833	93.8072	90.3232	89.7435	76.856	73.5234	84.2766
0.7725	93.5286	90.2069	89.4633	76.8899	73.5651	84.0416
0.774167	93.4144	90.207	89.6284	77.1164	73.4979	84.1362
0.775833	93.3442	90.0483	90.1092	77.0251	73.3732	83.8536
0.7775	93.5808	90.2667	89.6515	76.6266	73.2673	83.8437
0.779167	93.6774	90.2502	89.5781	76.9815	73.0966	84.2034
0.780833	93.4881	90.3317	89.458	76.814	73.3161	83.9416
0.7825	93.726	90.1431	89.3387	76.5332	73.2635	83.9947
0.784167	93.5158	90.0848	89.6017	76.6342	73.219	83.8002
0.785833	93.1926	90.2227	89.7584	76.5816	72.9325	83.7786
0.7875	93.3429	89.9977	89.4785	76.4913	72.9267	83.7317
0.789167	93.5997	90.0167	89.4005	76.6584	73.3717	83.7907
0.790833	93.5068	90.0518	89.4589	76.5767	73.0046	83.7719
0.7925	93.2849	89.9777	89.296	76.5178	72.9912	83.8301
0.794167	93.3505	89.9831	89.36	76.6968	72.9448	84.0242
0.795833	93.4479	89.9188	89.5115	76.6158	72.8022	83.7721
0.7975	93.2158	89.6132	89.2373	76.5068	72.7671	83.5934
0.799167	93.2311	89.9859	89.1851	76.0396	72.6059	83.6624
0.800833	93.2742	89.7117	89.2709	76.2091	72.8797	83.6775
0.8025	93.3364	89.8523	89.3426	76.1388	72.8527	83.5097
0.804167	93.0333	89.9455	89.2223	76.3817	72.6661	83.6855
0.805833	92.9499	89.8043	89.3226	76.3331	72.5426	83.4343
0.8075	93.0807	89.7092	89.243	76.0055	72.3373	83.5914
0.809167	93.0426	89.6179	89.157	75.6726	72.7354	83.6278
0.810833	92.8795	89.8197	89.2765	75.8501	72.578	83.4822
0.8125	93.1304	89.8406	89.17	75.9658	72.5287	83.2142
0.814167	93.1544	89.7891	89.1594	76.227	72.5056	83.437
0.815833	93.1851	89.858	89.1184	75.9367	72.624	83.3552
0.8175	93.2049	89.5694	88.6657	75.6618	72.3988	83.3742
0.819167	92.9626	89.2831	88.8124	75.8949	72.6787	83.1011
0.820833	92.9294	89.5145	88.9722	75.9277	72.4761	83.2343
0.8225	92.7798	89.6351	88.8974	75.8433	72.3018	83.0458
0.824167	92.7258	89.4564	88.8154	75.7186	72.3568	83.1054
0.825833	92.8909	89.7335	88.7582	75.8476	72.3167	82.8863
0.8275	93.1138	89.2941	88.8734	75.3239	72.1529	83.0918
0.829167	92.9275	89.4594	88.7554	75.2171	72.2909	82.9557
0.830833	92.7328	89.3511	88.8737	75.0972	72.2336	82.8735
0.8325	92.6193	89.5802	88.9367	75.685	71.9123	82.9216
0.834167	92.6777	89.6008	88.721	75.663	72.0131	82.8476
0.835833	92.465	89.7283	88.5837	75.1438	72.0791	82.8962
0.8375	92.7461	89.5796	88.4742	75.2967	72.0231	82.7062
0.839167	92.3662	89.4742	88.5767	75.2342	71.8802	82.6822
0.840833	92.3138	89.4909	88.6793	75.4337	71.9818	82.6743
0.8425	92.7869	89.4348	88.5875	75.2051	71.77	82.8424
0.844167	92.7206	89.3567	88.4967	75.2936	71.916	82.658
0.845833	92.6499	89.3816	88.4564	75.0647	72.0801	82.7608
0.8475	92.4971	89.4486	88.3565	74.7876	71.5922	82.6478
0.849167	92.1476	89.3559	88.3852	75.1308	71.8686	82.4505
0.850833	92.4636	89.3327	88.5787	75.0844	71.6265	82.4135
0.8525	92.6995	89.3859	88.3874	75.0128	71.6261	82.6916
0.854167	92.2674	89.5335	88.1974	75.0392	71.5841	82.4033
0.855833	92.5257	89.0854	87.8478	74.6608	71.9511	82.4272
0.8575	92.3279	89.4066	88.2356	74.7671	71.4479	82.3173
0.859167	92.3335	89.508	88.3779	74.8629	71.9706	81.9682
0.860833	92.3837	89.5011	88.4274	74.6416	71.4711	82.2412
0.8625	92.4581	89.2622	88.3599	74.5637	71.5665	82.2784
0.864167	92.3934	89.3215	88.3024	74.8494	71.6646	82.1413
0.865833	92.2029	89.3007	88.0395	74.6358	71.7487	82.1386
0.8675	91.945	89.094	88.4136	74.6443	71.6216	82.1469
0.869167	92.1489	89.2872	88.3055	74.5468	71.5221	81.6741
0.870833	91.9457	89.451	88.3982	74.6941	71.1887	82.454
0.8725	92.2349	89.1375	88.0228	74.3291	71.5471	82.0701
0.874167	92.1189	89.0337	87.7757	74.4688	71.2548	82.1573
0.875833	92.1993	88.8597	87.9135	74.2771	70.9877	81.9066
0.8775	92.0853	89.0964	88.2288	74.3338	71.301	81.7652
0.879167	92.1992	89.0772	88.0316	74.35	71.1612	81.8829
0.880833	92.2456	89.2659	87.9256	74.3368	71.4264	82.2062
0.8825	92.1676	88.8214	87.8536	74.2451	71.3032	81.9435
0.884167	91.8985	88.7876	87.3674	74.2476	71.2281	81.8596
0.885833	91.9316	89.179	88.0442	74.3427	71.1897	81.7774
0.8875	91.9036	89.1507	87.7028	74.039	71.0155	82.1025
0.889167	91.9551	89.1767	87.8949	74.3047	71.1346	81.9253
0.890833	91.815	89.2158	87.7206	74.0635	71.1927	81.5762
0.8925	91.9998	88.8505	87.5461	74.0017	71.0477	81.6935
0.894167	91.7377	88.909	87.8974	74.0257	70.9499	81.7022
0.895833	91.8939	88.8457	87.498	73.9359	70.8534	81.326
0.8975	91.8729	88.9945	87.6131	74.1062	71.0374	81.768
0.899167	91.8559	88.7034	87.6327	73.9978	71.0866	81.5452
0.900833	92.0157	88.7348	87.5821	73.7674	71.2095	81.5838
0.9025	91.9243	88.9371	87.7341	73.8756	71.045	81.5551
0.904167	91.5329	88.898	87.7858	73.6328	70.7859	81.4005
0.905833	91.6831	89.0474	87.5621	74.095	70.7167	81.503
0.9075	91.7397	88.6215	87.3323	73.7948	70.8624	81.3848
0.909167	91.7828	88.5016	87.4194	73.6544	70.9134	81.3915
0.910833	91.9455	88.3115	87.3745	73.6025	70.8706	81.2347
0.9125	91.675	88.7184	87.4657	73.7302	70.7341	81.4913
0.914167	91.6176	88.65	87.5659	73.7692	70.8165	81.4685
0.915833	91.4391	88.7718	87.4092	73.7573	70.6034	81.4344
0.9175	92.0178	88.835	87.5219	73.625	70.5405	81.2702
0.919167	91.5844	88.628	87.3908	73.5682	70.6967	81.1148
0.920833	91.365	88.6819	87.4286	73.7457	70.8465	81.0808
0.9225	91.2638	88.5604	87.4028	73.6163	70.6814	81.1564
0.924167	91.1739	88.508	87.6735	73.6175	70.5114	81.2223
0.925833	91.4114	88.6228	87.3646	73.6385	70.7158	81.2141
0.9275	91.4497	88.5795	87.3221	73.5874	70.5538	81.2491
0.929167	91.4578	88.1422	87.3514	73.3455	70.7066	81.3343
0.930833	91.2044	88.4486	87.185	73.4776	70.3592	81.1091
0.9325	91.2937	88.2805	87.131	73.325	70.4872	81.2172
0.934167	91.1021	88.2577	87.2231	73.375	70.4035	81.1232
0.935833	91.3616	88.3789	87.143	73.1206	70.3689	81.0253
0.9375	91.4122	88.1462	87.0754	73.4072	70.5387	81.0272
0.939167	91.3557	88.326	87.0665	73.4785	70.3932	81.0085
0.940833	91.2064	88.2843	87.2938	73.1079	70.4431	80.8479
0.9425	91.5319	88.4182	87.1809	73.5205	70.4298	80.7113
0.944167	91.1951	88.1688	86.8987	73.1402	70.1793	80.9196
0.945833	91.4117	88.2313	86.8631	73.1262	70.4253	80.9788
0.9475	91.1069	88.1983	87.0023	73.2686	70.2416	81.1085
0.949167	91.1636	88.4394	87.0046	73.1667	70.3077	80.7918
0.950833	91.256	88.3141	87.1955	73.4112	70.2709	81.1187
0.9525	91.2265	87.8482	87.0221	73.2397	70.0515	80.9359
0.954167	91.1355	88.1715	86.6968	73.2454	70.4945	81.2584
0.955833	90.8755	87.8263	86.5129	73.2842	70.4393	80.73
0.9575	90.9662	88.1091	86.8427	73.1952	70.1359	80.7708
0.959167	90.9975	88.0726	86.6847	72.8276	70.094	80.8576
0.960833	91.0115	88.0619	87.2389	73.2625	70.2156	80.8926
0.9625	91.2814	87.9022	86.7941	73.2036	69.9756	80.7498
0.964167	90.9237	88.0109	86.8191	72.9354	70.0804	80.9515
0.965833	90.9787	87.861	86.5815	73.0435	70.0724	80.8335
0.9675	90.9927	87.7721	86.7983	73.0294	70.0612	80.8204
0.969167	90.9195	87.7587	86.8965	73.0217	70.0013	80.8361
0.970833	91.0565	87.5203	86.7561	73.324	70.0889	80.7669
0.9725	90.9476	87.5506	86.7653	72.9038	70.1348	80.8439
0.974167	90.9738	87.5338	86.4744	73.0891	70.1712	80.7037
0.975833	90.8912	87.5286	86.6941	73.0551	70.1849	80.736
0.9775	90.6751	87.4999	86.6548	72.7795	69.5771	80.7687
0.979167	90.8713	87.8982	86.7138	73.0308	69.62	80.7706
0.980833	91.0791	87.4269	86.609	72.8828	69.8547	80.8001
0.9825	91.203	87.5502	86.7317	72.7643	69.871	80.5613
0.984167	90.6949	87.5567	86.6091	72.7557	70.0462	80.7854
0.985833	90.5048	87.6104	86.8696	72.8019	69.9839	80.4084
0.9875	90.8203	87.5978	86.561	72.6189	69.7849	80.5377
0.989167	91.0332	87.5849	86.6105	72.8321	69.6848	80.6923
0.990833	90.6781	87.5739	86.3169	72.6098	69.753	80.7104
0.9925	90.5983	87.3703	86.4332	72.534	69.8035	80.539
0.994167	90.6851	87.2522	86.6894	72.5614	69.8037	80.4063
0.995833	90.4147	87.3184	86.6535	72.7718	69.5008	80.4585
0.9975	90.7808	87.4686	86.6841	72.6506	69.4993	80.828
0.999167	90.8084	87.3074	86.4723	72.3002	69.8153	80.663
1.00083	90.8457	87.2497	86.7058	72.4913	69.7895	80.1614
1.0025	90.8481	87.1561	86.5886	72.4228	69.8206	80.5976
1.00417	90.6991	87.6161	86.46	72.4908	69.4815	80.4485
1.00583	90.3102	87.3361	86.8814	72.4928	69.5837	80.4393
1.0075	90.8439	87.5826	86.6106	72.3576	69.7133	80.4782
1.00917	90.6414	87.288	86.3193	72.5327	69.548	80.2495
1.01083	90.5428	87.1291	86.671	72.2971	69.6334	80.343
1.0125	90.2039	87.2965	86.4288	72.2321	69.6451	80.3452
1.01417	90.3376	87.4173	86.554	72.3208	69.5613	80.4142
1.01583	90.6086	87.232	86.571	72.7676	69.6987	80.4562
1.0175	90.3968	87.3612	86.327	72.089	69.5295	80.3184
1.01917	90.622	87.1646	86.5468	72.3752	69.4828	80.4716
1.02083	90.3042	87.0055	86.7384	72.3002	69.5683	80.2093
1.0225	90.1812	87.0039	86.5758	72.3922	69.485	80.207
1.02417	90.4099	87.3456	86.5003	72.3853	69.345	80.18
1.02583	90.7956	87.1088	86.3488	72.0806	69.5327	80.2926
1.0275	90.4769	86.7954	86.514	72.128	69.2723	80.2902
1.02917	90.2189	86.8939	86.5002	72.1688	69.3486	80.4821
1.03083	90.6022	87.14	86.6295	72.2313	69.1418	79.9249
1.0325	90.1821	87.3763	86.4354	72.4363	68.912	80.0772
1.03417	90.2511	87.1474	86.4765	72.5398	69.1274	80.1994
1.03583	90.4964	87.0924	86.4034	72.0501	69.3501	80.4278
1.0375	90.4569	87.1121	86.344	72.086	69.6511	80.0887
1.03917	90.0071	86.8975	86.3427	72.0523	69.3485	80.1831
1.04083	89.9431	87.0118	86.3449	71.7384	69.1768	80.0248
1.0425	90.1275	87.1637	86.5861	72.053	69.2068	80.0025
1.04417	90.2623	86.9801	86.3212	71.8925	69.3974	80.2146
1.04583	90.1771	87.0546	86.3908	71.9284	69.3717	80.3307
1.0475	90.1303	86.9195	86.196	72.1169	69.2485	80.0425
1.04917	90.1707	86.6928	86.3471	71.9189	68.8658	79.9768
1.05083	90.1207	86.9903	86.3931	71.9893	69.0285	79.879
1.0525	90.0666	87.12	86.1123	72.0106	69.139	80.0372
1.05417	89.9575	86.8997	85.874	72.0167	69.3086	80.1433
1.05583	89.5851	87.0267	86.0801	71.6046	69.2281	79.9491
1.0575	90.1335	86.7559	86.3174	71.6796	69.169	79.9092
1.05917	89.9389	86.9523	86.2747	71.8417	69.0834	80.085
1.06083	89.8252	86.8415	86.2343	71.6562	68.9428	80.0383
1.0625	90.0911	86.9386	86.2311	71.7645	69.3918	80.1383
1.06417	89.9274	86.8233	86.0634	71.4787	69.1928	80.0596
1.06583	89.9822	86.8707	86.3288	71.6863	69.0667	80.1109
1.0675	89.8508	86.8016	86.1892	71.9428	69.0789	79.8468
1.06917	89.7514	87.0455	85.9917	71.6163	68.9801	79.9746
1.07083	89.9805	86.8993	85.7008	71.7481	68.6821	79.6655
1.0725	90.0278	86.6732	85.9675	71.9032	68.7643	79.9666
1.07417	90.1969	86.8098	85.8638	71.6587	68.979	79.9366
1.07583	89.7349	86.8775	85.9154	71.4241	68.7264	79.9589
1.0775	89.8154	86.8513	85.8195	71.4705	68.6287	79.7705
1.07917	89.649	87.0094	85.9993	71.6027	68.6637	79.7832
1.08083	89.9953	86.8587	85.9194	71.5419	68.8825	80.1137
1.0825	89.7123	86.6702	85.8774	71.5342	69.0321	79.9921
1.08417	89.8508	86.48	85.7055	71.4095	69.1024	79.8185
1.08583	89.653	86.5297	86.1746	71.4175	69.0241	79.7001
1.0875	89.5949	86.6129	85.9896	71.4361	68.7936	79.5652
1.08917	89.8012	86.762	85.6128	71.5088	68.7489	79.8075
1.09083	89.7464	86.7199	85.6825	71.3527	68.4083	79.8847
1.0925	89.5491	86.3249	85.5499	71.1683	68.8581	79.742
1.09417	89.7666	86.1275	85.5474	71.3005	68.7932	79.6629
1.09583	89.6666	86.7568	85.6507	71.2883	68.6431	79.5131
1.0975	89.815	86.6154	85.4498	71.401	68.6327	79.7912
1.09917	89.7117	86.1662	85.4989	71.3732	68.6692	79.6801
1.10083	89.8011	86.7755	85.2014	71.3183	68.7867	79.8909
1.1025	89.678	86.5607	85.5092	71.0403	68.6922	79.6926
1.10417	89.7882	86.4066	85.6266	71.4105	68.5144	79.638
1.10583	89.5761	86.6852	85.5548	71.0867	68.2908	79.6623
1.1075	89.7718	86.57	85.8388	71.2754	68.6428	79.521
1.10917	89.8187	86.4268	85.0475	71.0269	68.5685	79.6611
1.11083	89.5743	86.3709	85.3124	71.034	68.7188	79.5098
1.1125	89.6079	86.4164	85.2618	70.8294	68.809	79.4301
1.11417	89.1429	86.5121	85.4608	70.7247	68.5902	79.6013
1.11583	89.5619	86.7027	85.3377	71.0286	68.4214	79.2204
1.1175	89.7595	86.2431	85.2428	70.9867	68.3957	79.6366
1.11917	89.8299	86.4147	85.1001	70.975	68.6007	79.4613
1.12083	89.4716	86.2053	85.0472	70.8934	68.7424	79.6415
1.1225	89.373	86.5607	85.2481	71.0247	68.5522	79.3009
1.12417	89.5096	86.4161	85.1704	70.9599	68.4298	79.4619
1.12583	89.6114	86.4416	85.2223	70.9582	68.4307	79.3755
1.1275	89.6555	86.1118	84.8384	70.9102	68.4212	79.4285
1.12917	89.3575	86.5178	85.0849	70.9631	68.336	79.2491
1.13083	89.1739	86.2859	85.1192	70.9343	68.5791	79.2033
1.1325	88.931	86.2207	85.3748	70.7309	68.2132	79.4118
1.13417	89.4376	86.4182	85.2452	70.8989	68.4047	79.304
1.13583	89.6424	86.5521	84.8808	70.6549	68.5711	79.2027
1.1375	89.7293	86.4388	84.9246	70.5386	68.3963	79.3327
1.13917	89.5097	86.5537	85.1337	70.6556	68.6275	79.1738
1.14083	89.2419	86.0999	85.3388	70.7551	68.3618	79.0393
1.1425	89.267	86.4613	85.0441	70.553	68.2638	79.1189
1.14417	89.3672	86.5197	85.0001	70.4453	68.3013	79.31
1.14583	89.08	86.1959	85.0078	70.5286	68.2124	79.2979
1.1475	89.2268	86.2619	84.8943	70.3399	68.3723	79.1228
1.14917	88.8192	86.22	84.7848	70.5374	68.4616	79.1535
1.15083	89.0768	86.2153	84.7139	70.5776	68.1996	79.2992
1.1525	89.1506	86.2177	84.7783	71.0339	68.2417	79.2501
1.15417	89.3656	86.354	84.5456	70.5895	68.2844	79.2984
1.15583	89.1941	86.4895	84.8496	70.4407	68.4722	79.0977
1.1575	89.0436	86.4591	84.9166	70.3395	68.3033	79.2931
1.15917	89.2234	86.0721	84.7382	70.3565	68.2419	78.9877
1.16083	88.6955	86.483	84.9077	70.7653	68.1864	78.9953
1.1625	89.018	86.5635	84.8051	70.6517	68.1914	78.984
1.16417	89.3536	86.4533	84.7593	70.6191	68.4233	79.0267
1.16583	89.0319	85.8855	84.7165	70.3825	68.577	79.0143
1.1675	89.0761	86.4193	84.7603	70.3127	68.2249	79.0306
1.16917	88.969	86.0029	84.7087	70.4065	68.1386	79.0474
1.17083	89.0107	86.5292	84.7359	70.4578	68.0349	79.0256
1.1725	88.4827	86.4288	84.6446	70.4405	68.2607	79.2262
1.17417	89.3566	86.5	84.4646	70.2387	68.1684	79.0196
1.17583	89.1374	86.1877	84.8008	70.1399	68.3453	78.9005
1.1775	88.8528	86.5045	84.5992	70.1803	68.1972	78.7968
1.17917	89.074	86.5428	84.6753	70.0505	68.258	78.5795
1.18083	89.0595	86.3078	84.747	70.203	68.1934	79.0298
1.1825	88.9453	86.5271	84.4802	70.145	68.2766	78.7607
1.18417	88.7524	85.9549	84.1417	70.4297	68.1733	78.9961
1.18583	88.835	85.9769	84.4949	70.1867	68.1083	78.4956
1.1875	88.9029	86.2717	84.5173	70.2329	68.0324	78.777
1.18917	88.9581	86.5028	84.3881	70.1702	68.2133	78.5375
1.19083	88.9864	86.2677	84.218	70.2917	67.9503	78.8485
1.1925	88.949	86.077	84.4412	70.1305	68.1317	78.7202
1.19417	88.7405	86.1913	84.6414	69.9714	68.1925	78.6163
1.19583	88.2319	85.939	84.1418	70.0007	67.8984	78.7378
1.1975	88.6218	86.1693	84.3968	70.1751	67.9252	78.6384
1.19917	88.993	86.1991	84.3472	70.1681	67.9569	78.6582
1.20083	88.8409	85.9485	84.5628	70.1698	67.808	78.8362
1.2025	88.8953	85.9424	84.3291	69.9226	68.0157	78.6431
1.20417	88.7105	85.9236	84.3629	69.8893	67.7886	78.4202
1.20583	88.5427	85.8626	84.2793	70.2077	67.9384	78.4005
1.2075	88.6701	86.2078	84.5297	70.32	68.0169	78.5241
1.20917	88.7452	86.0291	84.3379	70.0241	68.0317	78.7114
1.21083	88.5823	86.1148	84.063	70.0874	67.9032	78.4624
1.2125	88.5411	85.8038	84.239	69.8227	67.8515	78.413
1.21417	88.5349	85.7325	84.2029	70.2031	67.7036	78.5103
1.21583	88.7657	85.9514	84.2471	70.0353	68.0655	78.8095
1.2175	88.559	85.7643	84.3036	69.7812	67.9117	78.6466
1.21917	88.8757	85.8177	84.1119	69.6591	67.9173	78.5269
1.22083	88.6224	85.598	84.0499	69.8917	68.0178	78.5012
1.2225	88.4591	85.7448	84.03	69.8308	67.8477	78.3962
1.22417	88.7903	85.7155	84.3595	69.9709	67.7961	78.2587
1.22583	88.5605	85.9322	84.276	70.0834	67.891	78.2333
1.2275	88.7078	85.8176	83.7967	69.8217	67.9188	78.581
1.22917	88.4448	85.625	84.0557	69.9205	67.8659	78.5135
1.23083	88.6296	85.5182	84.024	69.6803	67.8842	78.2891
1.2325	88.304	85.6511	84.1117	69.7102	67.6434	78.1072
1.23417	88.3847	85.783	84.0682	70.0122	67.738	78.4695
1.23583	88.6577	85.6474	83.9114	69.7176	67.5138	78.4859
1.2375	88.4973	85.8384	84.0472	69.6659	67.5215	78.6336
1.23917	88.2498	85.346	84.102	69.9027	67.7877	78.2816
1.24083	88.305	85.4415	84.1002	69.7866	67.8973	78.2829
1.2425	88.116	85.5276	84.098	70.0953	67.6464	78.245
1.24417	88.4468	85.482	83.997	69.9732	67.7248	78.2899
1.24583	88.4909	85.4898	83.7391	69.6778	67.9088	78.449
1.2475	88.5239	85.2372	83.9047	69.6946	67.8734	78.3253
1.24917	88.3791	85.445	83.7954	69.746	67.558	78.1321
1.25083	88.1475	85.4188	83.9822	69.8589	67.7653	78.1223
1.2525	88.4283	85.7106	84.0009	69.8615	67.6779	78.1158
1.25417	88.4236	85.5929	83.8938	69.9065	68.0033	78.2389
1.25583	88.3941	85.1474	83.7571	69.8065	67.7441	78.1865
1.2575	88.0122	85.1773	83.7442	69.5836	67.8994	78.2338
1.25917	88.2204	85.3715	84.0597	69.83	67.6802	78.2117
1.26083	88.1226	85.5253	83.6903	69.6538	67.5538	78.4844
1.2625	88.138	85.3686	83.9361	69.8774	67.6498	78.241
1.26417	88.3271	85.2328	83.7045	69.7517	67.5352	77.9511
1.26583	88.3637	85.2152	83.8208	69.7718	67.6149	78.2613
1.2675	88.1705	84.8653	83.7421	69.6468	67.6245	77.8072
1.26917	88.0097	85.3717	83.6677	69.6047	67.8013	77.9963
1.27083	88.2083	85.0791	83.78	70.0207	67.7128	78.0854
1.2725	88.4916	85.2889	83.83	69.5864	67.7438	77.9911
1.27417	88.2356	84.998	83.8888	69.8325	67.7221	78.1785
1.27583	87.9401	84.8638	83.7548	69.701	67.5666	78.0642
1.2775	87.9183	84.9386	83.4363	69.6678	67.5349	77.8724
1.27917	88.2183	85.0704	83.97	69.8315	67.4656	78.0233
1.28083	88.1606	85.0114	83.9165	69.8704	67.5108	78.1469
1.2825	88.1906	84.916	83.618	69.6813	67.4877	78.014
1.28417	88.1893	85.0408	83.6748	69.4403	67.5966	78.119
1.28583	87.8323	84.7105	83.6869	69.384	67.5791	78.0939
1.2875	87.7166	84.988	83.5836	69.6833	67.4686	77.9559
1.28917	88.1345	85.0014	84.0522	69.8316	67.4704	77.8201
1.29083	88.0727	84.8756	83.6184	69.7732	67.6198	77.7674
1.2925	88.2055	84.7962	83.543	69.1958	67.6132	77.7141
1.29417	87.7907	84.5749	83.6669	69.5613	67.6898	77.9748
1.29583	88.1081	84.8843	83.6235	69.5792	67.6043	77.8685
1.2975	88.098	84.7613	83.5776	69.84	67.5113	77.9271
1.29917	88.1439	84.8122	83.6179	69.4483	67.4123	78.0327
1.30083	87.8531	84.6419	83.1986	69.4517	67.6267	77.7918
1.3025	87.9831	84.5857	83.7183	69.7731	67.6295	77.9277
1.30417	87.8851	84.4814	83.4567	69.4937	67.5417	77.5643
1.30583	87.9659	84.4995	83.2092	69.5152	67.5975	77.8166
1.3075	88.0556	84.7986	83.3772	69.4214	67.3778	77.6677
1.30917	88.0237	84.6097	83.5973	69.4551	67.3475	77.9723
1.31083	87.4132	84.5124	83.1224	69.5672	67.5522	77.8939
1.3125	87.5631	84.3953	83.4935	69.3836	67.6351	77.6939
1.31417	87.8842	84.488	83.6745	69.6214	67.3925	77.514
1.31583	87.6476	84.7723	83.2722	69.4159	67.382	77.8681
1.3175	87.6916	84.3441	83.4809	69.4958	67.3608	77.7081
1.31917	87.9134	84.5761	83.291	69.5124	67.4665	77.8497
1.32083	87.8755	84.3335	83.2757	69.133	67.5365	77.9735
1.3225	87.6913	84.4779	83.3528	69.3232	67.2651	77.7493
1.32417	87.8519	84.4888	83.422	69.5684	67.4843	77.6241
1.32583	87.6056	84.5627	83.5035	69.4726	67.4141	77.5961
1.3275	87.84	84.5733	82.864	69.4163	67.4732	77.6263
1.32917	88.0463	84.1719	82.9571	69.4183	67.5417	77.7201
1.33083	87.8066	84.3944	83.3413	69.4683	67.4429	77.5195
1.3325	87.5868	84.5053	83.1987	68.9062	67.2482	77.5932
1.33417	87.6126	84.3801	83.0596	69.6184	67.2216	77.795
1.33583	87.8039	84.4165	83.3837	69.3421	67.4744	77.765
1.3375	87.8423	84.031	83.2424	69.53	67.3846	77.7866
1.33917	87.7872	84.2441	83.1787	69.1611	67.326	77.7118
1.34083	87.764	83.8099	83.3103	69.1568	67.4304	77.5153
1.3425	87.6396	84.2499	83.3727	69.3044	67.2284	77.6004
1.34417	87.9211	84.4754	83.29	69.6451	67.2865	77.6409
1.34583	87.8139	84.2299	83.3517	69.3118	67.2323	77.5712
1.3475	87.6076	84.0438	83.0348	69.5057	67.5104	77.9815
1.34917	87.7086	83.5221	83.357	69.1467	67.5003	77.3843
1.35083	87.3402	84.0921	83.3058	69.4076	67.1433	77.1303
1.3525	87.6061	84.1674	83.4872	69.2657	67.3997	77.3869
1.35417	87.6046	84.0739	83.2574	69.4434	67.2004	77.4339
1.35583	87.664	84.0222	83.1696	69.342	67.2105	77.6565
1.3575	87.6535	83.8435	82.7507	69.2171	67.3119	77.6699
1.35917	87.5779	83.8341	83.1598	69.1628	67.3986	77.4536
1.36083	87.5368	83.7678	83.1666	69.1223	67.2444	77.4817
1.3625	87.7067	83.8645	83.0165	69.4299	67.0706	77.648
1.36417	87.8371	83.9155	83.0265	69.279	67.4419	77.7144
1.36583	87.7156	83.7301	83.0774	69.0184	67.3169	77.6111
1.3675	87.4869	83.7454	83.2324	69.0175	67.4469	77.5047
1.36917	87.4623	83.6967	83.0471	69.0752	67.1673	77.4952
1.37083	87.4622	83.791	83.2184	69.1052	67.2225	77.3856
1.3725	87.4527	83.788	82.998	69.1559	67.2458	77.4354
1.37417	87.4649	83.6592	82.7179	68.913	67.4419	77.3758
1.37583	87.28	83.3689	82.8219	69.0555	67.2953	77.413
1.3775	87.5394	83.572	82.9726	68.9637	66.9736	77.113
1.37917	87.4817	83.8214	83.0409	69.0192	67.0839	77.3154
1.38083	87.4956	83.8683	82.8404	68.9343	67.375	77.5043
1.3825	87.4373	83.4298	82.8235	68.9067	67.232	77.4433
1.38417	87.3567	83.6481	82.8617	68.8181	67.1816	77.3751
1.38583	87.3465	83.405	82.9182	68.8952	67.2826	77.3803
1.3875	87.1651	83.4632	83.1401	69.0371	66.9948	77.2397
1.38917	87.3511	83.6434	82.8425	68.8756	67.0831	77.3915
1.39083	87.6788	83.6687	82.7383	69.1279	66.9723	77.2707
1.3925	87.0475	83.3402	82.81	68.6987	67.3299	77.3773
1.39417	87.3254	83.5109	82.6123	68.9569	67.0794	77.3801
1.39583	87.0788	83.413	82.8069	68.7518	66.9678	77.0945
1.3975	87.3213	83.4559	82.8763	68.8297	66.9576	77.4455
1.39917	87.3499	83.5212	82.7929	68.9301	67.1204	77.5371
1.40083	87.3672	83.5791	82.6435	68.7329	67.2489	77.3158
1.4025	87.39	83.0891	82.8526	68.7495	67.0966	77.3946
1.40417	87.2571	83.505	82.5953	68.7809	66.9151	77.3693
1.40583	87.137	83.4174	83.0929	69.1078	67.0443	77.0408
1.4075	87.0738	83.6451	82.9288	69.1056	67.059	77.0795
1.40917	87.0823	83.3934	82.6637	68.923	67.3721	77.4135
1.41083	87.4119	83.336	82.5785	68.6707	66.9198	77.1428
1.4125	87.2836	83.1628	82.393	68.6783	67.447	77.2841
1.41417	87.0996	83.1623	82.7149	68.601	67.3575	77.2376
1.41583	86.882	83.2698	82.875	68.8453	67.0663	76.9472
1.4175	87.3727	83.1357	82.7771	69.0231	67.0108	77.161
1.41917	87.2782	82.913	82.7018	68.8131	67.1458	77.0033
1.42083	87.0533	83.24	82.5988	68.8896	67.1662	77.1632
1.4225	87.135	83.2642	82.4026	68.839	67.071	77.0812
1.42417	87.0263	83.225	82.6347	68.8317	67.0751	77.0118
1.42583	87.0375	83.4632	82.8106	68.7795	67.0677	77.2483
1.4275	87.1768	83.1317	82.2997	68.7081	67.0286	77.3995
1.42917	87.4387	83.2696	82.4761	68.6487	67.2515	77.0688
1.43083	86.8838	83.0551	82.6655	68.6555	67.2468	77.1922
1.4325	87.0362	83.029	82.5858	68.6556	67.04	77.0826
1.43417	86.8733	83.3439	82.5755	68.844	67.0368	77.1232
1.43583	86.9683	83.225	82.6725	68.8822	67.0717	77.2395
1.4375	87.222	83.1571	82.3318	68.8416	67.0514	77.0106
1.43917	87.1518	83.2729	82.6329	68.5266	67.1158	76.9199
1.44083	86.8592	83.052	82.6259	68.6995	67.0302	77.1349
1.4425	86.9247	83.053	82.6476	68.9899	67.2185	77.1482
1.44417	87.217	82.9911	82.8503	68.9292	66.9536	76.8895
1.44583	87.1495	83.142	82.564	68.7453	66.9868	77.0346
1.4475	86.9588	83.0732	82.5516	68.3633	67.1727	76.9902
1.44917	87.1059	82.8123	82.3853	68.5696	67.2067	76.9545
1.45083	86.5962	83.1766	82.5983	68.7072	67.0662	77.2833
1.4525	86.6839	83.1331	82.5608	68.8171	66.9902	76.6815
1.45417	87.1458	82.9119	82.4754	68.8507	67.0258	77.0421
1.45583	86.9286	83.0705	82.1797	68.8701	67.0344	77.0099
1.4575	87.0496	82.7653	82.6177	68.5089	67.1736	76.8749
1.45917	86.8443	82.9091	82.5678	68.6688	67.0246	76.9445
1.46083	86.8197	82.8699	82.4482	68.8744	67.124	77.0305
1.4625	86.727	83.1811	82.5738	68.6837	66.9095	77.1283
1.46417	87.1639	82.8276	82.5815	69.001	67.1567	77.2174
1.46583	86.9803	82.8312	82.2662	69.0094	67.1555	77.1178
1.4675	86.8105	82.8275	82.4103	68.707	67.248	76.804
1.46917	86.8191	82.7048	82.5537	68.6716	66.9923	76.7142
1.47083	86.744	82.803	82.4307	68.6373	66.8597	76.8721
1.4725	86.777	83.076	82.3956	68.6752	66.9859	76.9698
1.47417	86.9102	82.9859	82.2072	68.6825	67.0393	77.0323
1.47583	86.5302	82.317	82.2393	68.3874	67.1182	76.7926
1.4775	86.8498	82.7053	82.3221	68.5132	66.7589	76.9819
1.47917	86.6457	82.9014	82.2899	68.4842	67.1168	76.7946
1.48083	86.788	82.8227	82.4083	68.7564	66.8932	76.4925
1.4825	86.7417	82.6675	82.1543	68.6786	66.8788	76.8624
1.48417	86.7675	82.4816	82.3405	68.6932	67.1973	76.8736
1.48583	86.6006	82.6642	82.3608	68.6377	67.3494	76.9332
1.4875	86.7107	82.5431	82.2389	68.3148	67.2397	76.7092
1.48917	86.6869	82.3211	82.3624	68.7721	66.9718	76.6689
1.49083	86.9913	82.7995	82.2486	68.5747	67.0383	76.7626
1.4925	86.734	82.9209	82.0783	68.718	67.0723	76.8013
1.49417	86.7912	82.5659	82.3523	68.7842	67.0602	76.9247
1.49583	86.6171	82.5917	82.1692	68.6734	67.0961	76.7542
1.4975	86.6782	82.682	82.1467	68.5529	66.7818	76.7046
1.49917	86.8417	82.4413	82.2936	68.6144	67.0792	76.7567
1.50083	86.9445	82.639	81.895	68.6957	67.2889	76.9231
1.5025	86.8927	82.4366	82.254	68.4161	66.9019	76.6081
1.50417	86.6373	82.5038	82.3143	68.5198	66.8562	76.56
1.50583	86.6025	82.7833	82.2391	68.2895	66.9283	76.7182
1.5075	86.5117	82.8727	82.0285	68.404	66.94	76.387
1.50917	86.7905	82.4803	81.8895	68.5752	67.034	76.6092
1.51083	86.8622	82.6454	81.868	68.5619	66.9333	76.8998
1.5125	86.5891	82.4436	82.185	68.4656	67.0007	76.8624
1.51417	86.5361	82.4674	82.3558	68.4036	67.0142	76.552
1.51583	86.6562	82.4676	82.2826	68.6436	67.11	76.5992
1.5175	86.8194	82.6255	82.4279	68.5693	66.8335	76.7043
1.51917	86.5702	82.3988	81.9985	68.7357	67.0218	76.5301
1.52083	86.609	82.5454	82.1049	68.5853	66.9084	76.767
1.5225	86.719	82.2663	82.0343	68.3563	66.7988	76.5659
1.52417	86.534	82.3422	82.0425	68.4687	67.0232	76.6814
1.52583	86.5262	82.5127	82.2131	68.5225	66.7948	76.5185
1.5275	86.52	82.5448	82.3308	68.6251	67.0046	76.5413
1.52917	86.4279	82.1686	81.9651	68.354	66.964	76.6344
1.53083	86.6663	82.2675	82.0884	68.5972	66.8447	76.5278
1.5325	86.6458	82.3269	82.0538	68.4495	66.9108	76.4836
1.53417	86.4235	82.2273	82.1105	68.6132	66.8404	76.4912
1.53583	86.6705	82.5171	82.0068	68.5789	66.8321	76.5027
1.5375	86.633	82.0633	81.9584	68.6054	66.9819	76.4896
1.53917	86.6156	82.1744	82.1134	68.4135	66.8835	76.5941
1.54083	86.4098	82.027	81.8887	68.2661	66.7226	76.4974
1.5425	86.3246	82.1438	82.0842	68.5507	67.0169	76.5677
1.54417	86.2798	82.367	81.7402	68.5358	66.9525	76.6422
1.54583	86.4948	82.0795	82.0073	68.5329	66.8097	76.5116
1.5475	86.8055	82.3264	81.8535	68.2141	66.8988	76.6704
1.54917	86.4536	82.3275	82.0107	68.4755	67.0172	76.4309
1.55083	86.4069	82.0595	81.9667	68.3493	66.9654	76.2173
1.5525	86.3011	82.1729	81.9024	68.524	66.6541	76.4493
1.55417	86.2177	81.9828	82.0045	68.6681	66.6867	76.3915
1.55583	86.321	81.9129	81.8918	68.5557	66.6343	76.5253
1.5575	86.2695	82.1271	81.7379	68.3031	67.0376	76.3569
1.55917	86.2701	81.638	82.1774	68.2845	67.1144	76.6657
1.56083	86.223	82.1522	82.085	68.4669	66.8459	76.3265
1.5625	86.1377	82.1788	81.8756	68.4659	67.0228	76.3771
1.56417	86.5154	81.9806	81.8023	68.5633	66.4807	76.3171
1.56583	86.5663	82.2252	81.5132	68.7029	66.7571	76.4767
1.5675	86.3127	81.9547	81.5948	68.4889	66.8592	76.785
1.56917	86.2886	82.2983	81.7667	68.1842	66.995	76.4599
1.57083	86.3935	82.1219	82.0485	68.2342	66.8105	76.4065
1.5725	86.1549	82.045	81.7911	68.768	66.9058	76.077
1.57417	86.6404	81.9015	81.7788	68.416	66.8786	76.5218
1.57583	86.242	81.5759	81.7185	68.4513	66.9022	76.245
1.5775	86.2171	81.8184	81.8353	68.1928	66.9713	76.2355
1.57917	86.3797	81.9119	81.873	68.443	67.0374	76.1839
1.58083	86.4632	82.0663	81.9344	68.5431	66.9485	76.1937
1.5825	86.3771	82.0182	81.7598	68.6161	66.8934	76.2201
1.58417	86.4665	81.6913	81.7352	68.42	66.9898	76.5006
1.58583	86.337	82.0183	81.625	68.1893	67.1048	76.5146
1.5875	86.2226	81.9896	81.6095	68.2169	66.9509	76.3513
1.58917	86.2632	82.2842	81.5678	68.4281	67.0231	76.3845
1.59083	86.4449	82.057	81.8677	68.5271	66.8824	76.4217
1.5925	86.4412	81.9081	81.5636	68.5379	66.8944	76.3935
1.59417	86.3634	81.9299	81.5548	68.377	66.7881	76.5477
1.59583	86.3438	81.8228	81.5645	68.2029	66.9644	76.3122
1.5975	86.3819	82.0032	81.5934	68.2569	66.6961	76.1758
1.59917	86.2256	81.8349	81.6171	68.438	66.8191	76.1188
1.60083	86.5994	81.8793	81.5898	68.5193	66.892	76.2664
1.6025	86.5651	81.5859	81.7413	68.3762	66.9711	76.3992
1.60417	86.4545	81.6066	81.4956	68.2923	67.0618	76.3971
1.60583	86.2283	81.9676	81.349	68.1858	66.8479	76.2471
1.6075	86.0962	82.0495	81.6988	68.3893	66.8733	76.2959
1.60917	86.4994	81.9879	81.8531	68.6576	66.6546	76.2357
1.61083	86.4059	81.8041	81.455	68.3821	66.7156	76.241
1.6125	86.3277	81.5782	81.478	68.2855	66.803	76.3307
1.61417	86.2275	81.7109	81.5834	68.415	66.994	76.4288
1.61583	86.1266	81.8479	81.7858	68.5217	66.919	76.2226
1.6175	86.0387	81.6885	81.64	68.4683	66.809	76.0654
1.61917	86.1428	81.8053	81.5225	68.281	66.6813	76.075
1.62083	86.2049	81.9262	81.4076	68.4522	66.7196	76.2575
1.6225	86.4864	81.5342	81.4373	68.202	66.7772	76.3253
1.62417	86.0759	81.7539	81.8229	68.283	66.7719	76.2614
1.62583	86.2582	81.6952	81.6607	68.3798	66.5962	76.1531
1.6275	86.2756	81.629	81.2949	68.6849	66.6881	76.4953
1.62917	86.3926	81.616	81.467	68.3092	66.7962	76.2587
1.63083	86.2391	81.6217	81.3028	68.4029	66.8295	76.2955
1.6325	85.9448	81.6331	81.538	68.5262	66.8503	76.0417
1.63417	85.8923	81.7427	81.5253	68.4484	66.7308	76.0194
1.63583	85.8204	81.6409	81.6033	68.3474	66.8258	76.2944
1.6375	86.192	81.4461	81.3925	68.5496	66.8985	76.3489
1.63917	86.1278	81.6764	81.4585	68.3627	66.794	76.2525
1.64083	86.2586	81.4315	81.5329	68.3452	67.0668	76.1841
1.6425	86.0522	81.5161	81.7424	68.2738	66.7778	76.0345
1.64417	85.836	81.7393	81.5695	68.4785	66.6848	76.0514
1.64583	86.1721	81.4974	81.2999	68.6894	66.9094	76.3631
1.6475	86.152	81.6516	81.2703	68.4725	66.8458	76.3559
1.64917	86.3459	81.5792	81.3026	68.4175	66.897	76.0815
1.65083	86.1504	81.6147	81.5736	68.2211	66.7308	75.8509
1.6525	85.7792	81.5452	81.4729	68.3994	66.7714	76.0444
1.65417	85.9858	81.4549	81.2794	68.5483	66.7589	75.9934
1.65583	86.12	81.5548	81.228	68.358	66.9658	76.3692
1.6575	86.334	81.2226	81.0234	68.2929	66.9921	76.326
1.65917	85.9177	81.4173	81.3126	68.1972	66.9243	76.2927
1.66083	85.917	81.5698	81.3705	68.6596	66.8565	76.1948
1.6625	85.8877	81.6584	81.6035	68.373	66.6311	75.9844
1.66417	86.2113	81.6664	81.3754	68.583	66.9041	76.1099
1.66583	85.9647	81.3761	81.2835	68.3316	66.8049	76.0008
1.6675	86.1139	81.4919	81.0868	68.4183	66.8299	76.2071
1.66917	86.0527	81.2342	81.3898	68.3187	66.6765	76.1577
1.67083	85.8321	81.4335	81.2455	68.3472	66.7627	76.1063
1.6725	85.7359	81.5424	81.3127	68.6797	66.7207	76.0092
1.67417	86.1434	81.4813	81.2505	68.448	66.6394	76.3073
1.67583	86.0811	81.4219	81.1205	68.4394	66.9328	76.2979
1.6775	86.003	81.2411	81.2345	68.4035	66.6904	76.243
1.67917	86.0544	81.2951	81.3229	68.3612	66.7276	76.199
1.68083	85.8442	81.4326	81.4302	68.3677	66.7928	76.2132
1.6825	85.8267	81.5428	81.1738	68.3828	66.9633	76.3317
1.68417	85.9199	81.208	80.7503	68.2988	66.791	76.1025
1.68583	85.8701	81.3463	81.0346	68.2626	66.6989	76.1996
1.6875	85.7746	81.2007	80.9519	68.0698	66.771	75.9423
1.68917	85.8566	81.1736	81.095	68.418	66.7331	76.0382
1.69083	85.9645	81.4291	81.1137	68.3232	66.8056	76.0375
1.6925	85.7684	81.4302	81.1166	68.2725	66.7336	76.1321
1.69417	85.8851	81.428	81.0193	68.25	67.0158	76.07
1.69583	85.8047	81.244	81.15	68.1975	66.9754	76.0478
1.6975	85.9238	81.1293	81.0994	68.3198	66.651	75.8485
1.69917	85.6857	81.5405	81.2034	68.3826	66.7273	75.7183
1.70083	85.6675	81.2852	81.202	68.2145	66.6307	76.2524
1.7025	85.8988	81.3248	81.1163	68.3812	66.5499	76.1671
1.70417	85.9923	81.1305	80.9471	68.3979	67.0216	76.0729
1.70583	85.7173	81.0862	80.8423	68.2011	66.8338	75.8867
1.7075	85.6012	81.2404	81.2496	68.2239	66.7286	75.8621
1.70917	85.8891	80.7567	81.0631	68.2431	66.8198	75.999
1.71083	85.8366	81.2818	80.9425	68.5348	66.6723	75.9644
1.7125	85.9088	81.1345	81.0236	68.1518	66.7206	75.9263
1.71417	85.5722	81.1166	80.9731	68.1655	66.5465	76.1119
1.71583	85.3999	81.1706	80.9075	68.1442	66.7902	76.1042
1.7175	85.5785	81.0327	81.41	68.1457	66.9471	76.1669
1.71917	85.6679	80.8801	81.1519	68.3469	66.7027	76.1344
1.72083	85.86	81.2846	81.0026	68.4647	66.7108	75.9885
1.7225	85.6189	81.0074	80.9536	68.0749	66.6891	76.1472
1.72417	85.5855	80.9883	80.7732	68.1668	66.5897	76.0556
1.72583	85.827	81.2963	81.2534	68.0377	66.6096	76.1132
1.7275	85.6809	81.3227	81.2094	68.0474	66.666	76.001
1.72917	85.7182	80.9719	81.055	67.9251	66.6162	75.9145
1.73083	85.5909	81.0811	80.8832	68.1414	66.5545	76.1064
1.7325	85.717	80.9028	80.9829	68.1783	66.611	76.1246
1.73417	85.5327	80.993	80.8203	68.0355	66.585	76.1583
1.73583	85.5017	81.237	81.3045	68.2754	66.5854	75.8448
1.7375	85.5861	81.1372	81.0897	68.5195	66.6398	76.1719
1.73917	85.6178	80.9578	80.9821	67.8291	66.7105	76.0424
1.74083	85.4628	80.8283	80.9973	68.1079	66.6331	76.0612
1.7425	85.5717	80.8315	80.848	68.1543	66.5926	75.9928
1.74417	85.1896	81.1541	81.1407	68.3143	66.4286	76.1018
1.74583	85.6645	81.1387	81.0625	68.2308	66.5028	75.9363
1.7475	85.8145	81.0732	81.0398	68.1971	66.4816	76.2614
1.74917	85.3227	81.1238	80.9711	67.9631	66.7525	76.0091
1.75083	85.4171	80.9877	81.096	67.8671	66.6659	75.9408
1.7525	85.0325	80.896	80.9897	68.1804	66.6625	76.0573
1.75417	85.5616	81.1604	80.9622	67.8853	66.497	75.8563
1.75583	85.4698	80.9233	80.7375	67.9814	66.4425	76.0031
1.7575	85.555	80.9848	80.6097	67.9989	66.5887	76.092
1.75917	85.7263	80.8669	80.8355	67.866	66.6759	76.0352
1.76083	85.823	81.0261	80.8378	67.9352	66.4448	75.9057
1.7625	85.3895	80.8794	80.9336	68.1193	66.135	75.9267
1.76417	85.648	80.9897	81.1637	68.0911	66.5009	76.0731
1.76583	85.5892	81.1087	80.6004	68.1622	66.6459	76.1491
1.7675	85.3177	81.0133	80.4462	67.9929	66.2721	76.0844
1.76917	85.651	80.7453	80.9584	67.8861	66.3255	76.0646
1.77083	85.2212	80.5671	80.689	68.0828	66.3546	76.008
1.7725	85.429	81.1449	80.827	67.9484	66.6971	75.7871
1.77417	85.5614	81.0407	80.6951	68.1103	66.5441	76.0531
1.77583	85.6756	81.0302	80.6128	67.94	66.6639	76.0589
1.7775	85.5604	80.7816	80.715	68.0661	66.2453	75.9365
1.77917	85.3921	80.7389	80.9064	68.0435	66.3442	75.5546
1.78083	85.318	80.9933	80.8947	67.9243	66.3933	76.0531
1.7825	85.1314	81.0353	80.7415	68.1779	66.5468	75.775
1.78417	85.484	80.7814	80.7555	67.9706	66.5991	75.8893
1.78583	85.5206	80.7573	80.8773	68.1703	66.5551	76.0008
1.7875	85.168	80.8521	80.7096	67.8644	66.4262	75.8941
1.78917	85.2566	81	80.9134	68.062	66.5528	75.6715
1.79083	85.379	81.067	80.867	68.1723	66.3193	75.7091
1.7925	85.2285	80.7296	80.4083	68.3033	66.4318	75.8313
1.79417	85.3359	80.733	80.7417	68.2335	66.5361	76.0038
1.79583	85.328	80.7606	80.8377	67.8772	66.4091	76.149
1.7975	85.2337	80.8205	81.1027	67.9054	66.4373	75.6591
1.79917	85.0317	80.6283	80.7424	67.9619	66.5635	75.9225
1.80083	85.5939	80.8245	80.7538	68.2254	66.3545	75.9474
1.8025	85.4093	80.6732	80.3047	67.7467	66.3178	75.8879
1.80417	85.4491	80.5145	80.6882	67.8833	66.5483	75.774
1.80583	85.3135	80.7737	80.6387	67.8697	66.5847	76.0867
1.8075	85.1382	80.9178	80.8346	68.0614	66.3004	75.9238
1.80917	85.0266	80.5821	80.5662	68.1188	66.1615	75.7595
1.81083	85.2644	80.8227	80.3243	68.2494	66.5003	75.8528
1.8125	85.2966	80.7412	80.5089	67.8893	66.5685	75.827
1.81417	85.2617	80.8087	80.7202	67.9288	66.6491	75.8738
1.81583	85.2388	80.6061	80.8063	67.9285	66.2301	75.6568
1.8175	85.3657	80.8762	80.7242	68.025	66.1052	75.7803
1.81917	85.2739	81.0679	80.6136	67.8985	66.5232	75.7675
1.82083	85.2981	81.0244	80.4639	68.1552	66.3557	75.7453
1.8225	85.3438	80.9094	80.6722	67.9793	66.6529	75.8099
1.82417	85.3137	80.5486	80.626	68.0271	66.5199	75.5894
1.82583	85.241	80.6604	80.6839	68.0599	66.7137	75.7898
1.8275	85.2806	80.635	80.8252	68.1427	66.4536	75.7172
1.82917	85.3728	80.6681	80.8285	67.9031	66.4243	75.5825
1.83083	85.1806	80.752	80.5449	67.7385	66.4844	75.8259
1.8325	85.0621	80.7975	80.895	67.7982	66.5007	75.6669
1.83417	85.312	80.6021	80.6403	67.9033	66.5086	75.7645
1.83583	84.9364	80.6538	80.748	67.7719	66.3889	75.7844
1.8375	85.3244	81.1153	80.5938	67.9358	66.2059	75.6911
1.83917	84.9352	80.8668	80.5047	67.8585	66.3099	75.864
1.84083	85.2483	80.7581	80.5039	67.8066	66.5831	75.6929
1.8425	85.31	80.656	80.4865	67.7779	66.3235	75.8924
1.84417	84.9706	80.7206	80.7485	67.7759	66.4238	75.6299
1.84583	85.2145	80.959	80.7542	68.061	66.4554	75.6982
1.8475	85.1936	80.7672	80.3713	67.8346	66.2737	75.8558
1.84917	85.1246	80.7233	80.5078	68.0252	66.417	75.6654
1.85083	85.4071	80.976	80.3982	67.5129	66.4401	75.7231
1.8525	85.0795	80.6049	80.5235	67.8584	66.5172	75.6154
1.85417	85.1852	80.5791	80.602	68.0032	66.3294	75.4956
1.85583	85.0719	80.7752	80.6619	68.0871	66.4499	75.8168
1.8575	85.3995	80.6146	80.0786	67.9052	66.4569	75.8365
1.85917	85.1877	80.448	80.2907	67.9328	66.5176	75.6764
1.86083	84.8004	80.4921	80.382	67.8963	66.5035	75.7507
1.8625	85.2214	80.6507	80.5645	68.1194	66.1743	75.5413
1.86417	85.1376	80.6964	80.4087	68.034	66.3992	75.633
1.86583	85.201	80.4085	80.4109	68.0598	66.2256	75.6001
1.8675	85.3352	80.6989	80.1622	67.698	66.6945	75.7724
1.86917	85.2098	80.7081	80.3098	67.6917	66.3651	75.5618
1.87083	85.0762	80.7929	80.5741	67.8789	66.3687	75.7637
1.8725	84.8815	80.6716	80.4123	67.9979	66.5687	75.5196
1.87417	85.0475	80.6855	80.388	67.9709	66.5436	75.844
1.87583	85.1887	80.6426	80.2655	67.8282	66.2764	75.8247
1.8775	85.1392	80.5226	80.3021	67.7316	66.5237	75.7465
1.87917	84.9776	80.5837	80.3571	67.6854	66.0046	75.7279
1.88083	85.0751	80.5938	80.4621	67.9067	66.0771	75.569
1.8825	84.9284	80.3365	80.4039	67.8823	66.1275	75.4161
1.88417	85.1709	80.5446	80.1194	67.8469	66.41	75.6879
1.88583	85.0935	80.5947	80.1464	67.7335	66.3271	75.6902
1.8875	84.9986	80.5125	80.3501	67.427	66.0057	75.6077
1.88917	84.5236	80.85	80.5064	67.6985	66.3396	75.5958
1.89083	84.9553	80.8021	80.3131	67.9407	66.2297	75.6967
1.8925	85.3901	80.6991	80.0998	67.7369	66.457	75.7704
1.89417	85.2802	80.5381	80.0952	67.7975	66.3385	75.499
1.89583	85.2689	80.5284	80.212	67.6766	66.5266	75.6022
1.8975	85.1193	80.3358	80.3719	67.654	66.384	75.4147
1.89917	84.8287	80.5718	80.3404	67.7993	66.3484	75.6744
1.90083	85.2612	80.5851	80.2537	67.7913	66.2841	75.4907
1.9025	85.1494	80.2294	80.0918	67.7501	66.5895	75.8073
1.90417	85.0781	80.3076	80.028	67.9754	66.3563	75.6046
1.90583	84.9427	80.2887	80.1791	67.7576	66.3147	75.5518
1.9075	84.987	80.5446	80.1055	68.0619	66.4318	75.4715
1.90917	84.9672	80.6711	80.1367	67.9081	66.4938	75.449
1.91083	84.9823	80.515	80.1505	67.9529	66.5515	75.655
1.9125	85.0883	80.5053	80.0773	67.6792	66.4675	75.7563
1.91417	84.8623	80.3458	80.1935	67.6613	66.3483	75.5638
1.91583	85.2135	80.6009	80.1594	67.4549	66.5266	75.4578
1.9175	84.7579	80.6265	80.2693	67.8117	66.3462	75.4405
1.91917	84.8203	80.5962	79.954	67.8742	66.3521	75.4816
1.92083	85.0653	80.247	79.9418	67.9964	66.3624	75.5086
1.9225	84.9566	80.4087	80.3491	67.6294	66.498	75.553
1.92417	84.8897	80.6254	80.2569	67.5178	66.3417	75.3406
1.92583	84.7682	80.324	80.2603	67.6736	66.2627	75.4443
1.9275	84.6763	80.4131	80.1979	67.8161	66.2329	75.3592
1.92917	84.9366	80.3516	80.0025	67.5564	66.3798	75.5516
1.93083	85.1095	80.4977	80.1759	67.6693	66.2108	75.5716
1.9325	84.9113	80.1467	80.066	67.6137	66.1501	75.6256
1.93417	84.9535	80.5099	80.3073	67.8258	66.3532	75.7289
1.93583	84.8618	80.2909	80.1459	67.7302	66.3352	75.4908
1.9375	85.1629	80.5037	80.1969	67.7389	65.9408	75.465
1.93917	85.2407	80.3099	80.0744	67.691	66.4446	75.6105
1.94083	84.9367	80.4375	80.0476	67.6627	66.2676	75.5698
1.9425	84.8155	80.0774	80.0851	67.8	66.5285	75.4081
1.94417	85.1075	80.3751	79.937	67.8966	66.4711	75.3262
1.94583	84.9189	80.6402	80.0988	67.7995	66.3925	75.6655
1.9475	85.1661	80.425	80.1512	67.853	66.0914	75.3233
1.94917	85.1	80.5496	80.1437	68.0097	66.388	75.6161
1.95083	85.0765	80.1964	79.8849	67.8831	66.3947	75.413
1.9525	84.9744	80.2953	80.2319	67.6386	66.3397	75.4894
1.95417	84.7326	80.5907	80.0376	67.7549	66.2485	75.5377
1.95583	85.1778	80.1796	80.032	67.8153	66.1054	75.4859
1.9575	85.0193	80.3234	79.9645	67.5922	66.196	75.4226
1.95917	84.9897	80.3588	79.8706	67.6067	66.1847	75.6559
1.96083	84.9715	80.0967	80.0445	67.5944	66.3514	75.5135
1.9625	84.727	80.4182	80.2713	67.9741	66.2972	75.4254
1.96417	84.5447	80.3623	80.111	67.597	66.3778	75.301
1.96583	84.8899	80.2904	80.1564	67.7151	66.3439	75.5564
1.9675	84.9737	80.5546	79.9111	67.5605	66.174	75.429
1.96917	84.829	80.3819	79.6911	67.5924	66.4705	75.2932
1.97083	84.7156	80.2202	79.8452	67.6608	66.2883	75.2858
1.9725	84.8116	80.5382	80.2976	67.7259	66.3257	75.2844
1.97417	85.1037	80.3934	80.036	67.7256	66.1471	75.366
1.97583	85.1569	80.2272	80.0218	67.504	66.2507	75.5482
1.9775	84.8121	80.2944	79.8598	67.5872	66.4834	75.4542
1.97917	84.8947	80.2006	80.0703	67.6198	66.1909	75.3389
1.98083	84.8644	80.0369	79.8776	67.7747	66.1624	75.341
1.9825	84.934	80.4653	80.1145	67.6912	66.1645	75.5821
1.98417	84.8517	80.6311	80.1112	67.8179	66.3074	75.5138
1.98583	85.1747	80.3502	79.8351	67.8332	66.3592	75.3295
1.9875	85.1449	80.2182	79.7405	67.9391	66.2287	75.5455
1.98917	85.093	80.2576	80.0025	67.5273	66.0633	75.2704
1.99083	84.8785	80.4467	79.9157	67.6864	66.407	75.3082
1.9925	84.8952	80.2737	80.003	67.6295	65.9747	75.3633
1.99417	84.8792	80.1496	80.1775	67.6707	66.2819	75.3667
1.99583	84.9803	80.1395	79.8414	67.6639	66.2831	75.5448
1.9975	84.8818	80.2826	79.8805	67.5388	66.3758	75.5255
1.99917	84.9692	80.1064	79.9186	67.6334	66.3243	75.2845
2.00083	84.4336	80.2467	80.0947	67.5305	66.0215	75.4829
2.0025	84.8324	80.4027	79.6962	67.7122	66.233	75.444
2.00417	84.7147	80.3181	79.8865	67.5118	66.4022	75.4959
2.00583	85.037	80.3245	79.8336	67.5718	66.3226	75.4618
2.0075	84.8185	80.0923	79.8649	67.6204	66.1587	75.3216
2.00917	84.7271	80.1408	79.8886	67.6475	66.1997	75.1718
2.01083	84.6616	80.0876	79.9776	67.9362	66.4071	75.3292
2.0125	84.6001	79.9665	79.2882	67.6579	66.3052	75.5013
2.01417	85.1029	80.0482	79.9048	67.8005	66.3878	75.4253
2.01583	84.669	80.0448	80.1558	67.4746	66.2243	75.6415
2.0175	84.6265	80.3794	80.0473	67.6653	66.1985	75.5715
2.01917	84.4332	80.2298	79.9728	67.7426	66.0911	75.3271
2.02083	84.7645	80.3951	80.2099	67.5304	66.3975	75.477
2.0225	84.7465	80.0997	79.8261	67.5035	66.3969	75.3974
2.02417	84.3689	80.3631	79.4618	67.6887	66.262	75.5327
2.02583	84.6757	80.1738	79.9737	67.5248	66.3273	75.4566
2.0275	84.5	80.0673	79.9868	67.7497	66.2147	75.2804
2.02917	84.6811	80.0934	79.8678	67.6356	66.0783	75.4851
2.03083	84.796	80.4054	79.6598	67.664	66.2436	75.6172
2.0325	84.6955	80.2742	80.0611	67.4753	66.4441	75.4613
2.03417	84.4033	80.2924	79.9236	67.5645	66.3821	75.4818
2.03583	84.576	80.1715	79.7475	67.5178	66.2681	75.3403
2.0375	84.7193	80.2344	80.0994	67.6425	66.2168	75.418
2.03917	84.5217	80.3283	79.7558	67.7221	66.2008	75.6785
2.04083	84.7481	80.1738	79.7589	67.7436	66.2036	75.5878
2.0425	84.6648	80.1309	79.7272	67.6596	66.301	75.482
2.04417	84.2144	79.8957	79.8925	67.3937	66.1987	75.3154
2.04583	84.4507	80.3549	80.02	67.6223	66.1572	75.3251
2.0475	84.6063	80.3145	79.9297	67.7464	66.0701	75.2347
2.04917	84.5067	79.9775	79.6948	67.567	66.2895	75.405
2.05083	84.5631	79.9421	79.6948	67.4616	66.3984	75.349
2.0525	84.6008	79.8377	79.8971	67.6274	66.1656	75.1758
2.05417	84.4136	80.2891	79.8354	67.5375	66.4417	75.4656
2.05583	84.6344	80.2595	79.3124	67.7674	66.1301	75.4879
2.0575	84.8146	80.1069	79.7374	67.553	66.0744	75.4153
2.05917	84.5856	80.2298	79.8387	67.4926	66.3941	75.419
2.06083	84.5096	79.9738	79.8317	67.4822	66.4261	75.3442
2.0625	84.3825	80.1515	79.8713	67.3237	66.3065	75.4751
2.06417	84.749	80.2489	79.9149	67.6133	65.914	75.2124
2.06583	84.5738	79.9398	79.4167	67.7271	66.1788	75.3661
2.0675	84.8044	80.1704	79.766	67.3999	66.3384	75.2587
2.06917	84.855	80.3488	79.6289	67.1309	66.4372	75.6668
2.07083	84.7301	80.04	79.7384	67.4373	66.4532	75.4731
2.0725	84.5953	80.0228	79.7907	67.5621	66.2877	75.4275
2.07417	84.5747	80.5169	79.8447	67.7939	66.2451	75.2444
2.07583	84.5304	80.2294	79.849	67.3619	66.0796	75.36
2.0775	84.5857	80.0838	79.7974	67.5954	66.2656	75.5309
2.07917	84.4407	80.0955	79.6662	67.5214	66.2996	75.2304
2.08083	84.28	79.9814	79.6631	67.5051	66.3361	75.2698
2.0825	84.4392	80.1875	79.6147	67.6822	66.0863	75.3595
2.08417	84.4329	80.1358	79.733	67.5237	66.456	75.2743
2.08583	84.3525	79.7549	79.6685	67.4755	66.2729	75.2499
2.0875	84.6577	79.7454	79.6413	67.3251	66.4216	75.4699
2.08917	84.4228	80.0352	79.8364	67.4932	66.3409	75.4008
2.09083	84.3518	80.2458	79.7603	67.5584	66.2208	75.5479
2.0925	84.3634	80.1514	79.7655	67.6257	66.2651	75.5477
2.09417	84.5564	79.9641	79.5266	67.5783	66.3001	75.4062
2.09583	84.5813	80.1139	79.5438	67.4303	66.3774	75.3832
2.0975	84.4118	80.3526	79.3672	67.4745	66.2671	75.5448
2.09917	84.3408	80.2227	79.711	67.7475	66.1894	75.4111
2.10083	84.1906	80.1112	79.8825	67.6982	66.1695	75.3418
2.1025	84.5035	80.2537	79.7472	67.747	66.2131	75.3535
2.10417	84.5957	80.0759	79.4986	67.5166	66.3964	75.4265
2.10583	84.5756	80.0224	79.7263	67.4508	66.1814	75.405
2.1075	84.4918	79.8447	79.504	67.6366	66.2146	75.0879
2.10917	84.3932	80.1212	79.626	67.5229	66.1796	75.2262
2.11083	84.5694	79.9134	79.6917	67.5417	66.2365	75.1161
2.1125	84.346	80.0738	79.5775	67.6701	66.3419	75.4501
2.11417	84.6164	79.8959	79.2814	67.6139	66.1494	75.2553
2.11583	84.626	80.1423	79.3732	67.4717	66.3521	75.1942
2.1175	84.5918	79.9536	79.6067	67.7645	66.0725	75.4124
2.11917	84.4276	80.2279	79.4856	67.7386	66.2878	75.2
2.12083	84.5995	80.1543	79.5643	67.5971	66.141	75.3688
2.1225	84.2221	80.076	79.4341	67.5272	66.4968	75.2964
2.12417	84.223	80.2158	79.5236	67.6162	66.0935	75.5582
2.12583	84.3697	80.0729	79.8728	67.5257	66.0153	75.3129
2.1275	84.2575	80.0182	79.7515	67.5663	66.2543	75.3698
2.12917	84.4059	80.0046	79.3329	67.7327	66.2647	74.998
2.13083	84.4324	79.9945	79.8422	67.6384	66.0802	75.3055
2.1325	84.3116	79.7294	79.4749	67.5495	66.396	75.2445
2.13417	84.2649	79.7987	79.4705	67.4565	66.2004	75.2542
2.13583	84.4239	80.0222	79.5313	67.5735	66.0877	75.1151
2.1375	84.3704	80.2461	79.4938	67.8285	65.9736	75.3385
2.13917	84.3801	80.0535	79.3093	67.4489	66.2567	75.36
2.14083	84.3299	79.9049	79.6021	67.6203	66.3427	75.5644
2.1425	84.2564	80.0318	79.2188	67.7039	66.5265	75.4195
2.14417	84.2234	79.9859	79.5829	67.6167	66.2591	75.3891
2.14583	84.037	80.1579	79.5901	67.7002	66.3349	75.1298
2.1475	84.6698	80.1133	79.508	67.4852	66.132	75.064
2.14917	84.6117	80.1299	79.5737	67.4704	66.2727	75.2901
2.15083	84.4182	79.954	79.3514	67.2819	66.624	75.2334
2.1525	84.4504	79.6779	79.3679	67.4959	66.2407	75.3495
2.15417	84.3425	79.9154	79.7238	67.4864	66.4812	75.3954
2.15583	84.3421	79.9007	79.5784	67.5593	66.2576	75.3787
2.1575	84.5296	79.8791	79.6868	67.9391	66.2485	75.2716
2.15917	84.5765	79.7193	79.611	67.8321	66.1762	75.4689
2.16083	84.1927	79.8588	79.5072	67.2657	66.0881	75.486
2.1625	84.225	79.832	79.3663	67.6977	66.0509	75.1369
2.16417	84.4199	80.0819	79.428	67.7108	66.1353	75.2361
2.16583	84.2915	79.7518	79.489	67.5044	66.2022	75.1983
2.1675	84.2736	79.9437	79.2254	67.5896	66.2728	75.3764
2.16917	84.4448	79.6175	79.3232	67.5178	66.3633	75.2794
2.17083	84.244	79.89	79.4568	67.6886	66.4229	75.38
2.1725	84.1799	80.0358	79.4944	67.5218	66.2718	75.0163
2.17417	84.3729	79.9635	79.3763	67.5621	66.0481	75.2137
2.17583	84.4084	80.053	79.3886	67.67	66.2418	75.2341
2.1775	84.3505	79.8131	79.3799	67.5017	66.0909	75.4554
2.17917	84.526	79.818	79.2786	67.6927	66.3117	75.2111
2.18083	84.1718	80.1217	79.4795	67.4423	66.091	75.2572
2.1825	84.1973	80.0576	79.6061	67.5086	66.2326	75.2897
2.18417	84.338	80.1942	79.6109	67.4322	66.1049	75.2893
2.18583	84.2177	79.78	79.0742	67.451	66.1573	75.4473
2.1875	84.4322	79.865	79.3025	67.4761	66.2714	75.4608
2.18917	84.3966	79.6001	79.1946	67.3228	66.3083	75.2329
2.19083	84.307	79.7854	79.4378	67.621	66.0909	75.1851
2.1925	84.0545	79.7105	79.5592	67.5852	66.2466	75.0353
2.19417	84.0209	79.9268	79.3973	67.6728	66.154	75.2185
2.19583	83.9764	79.8693	79.2973	67.2813	66.1751	75.315
2.1975	84.3398	79.7656	79.4769	67.4811	66.1919	75.4921
2.19917	84.1399	79.9105	79.4601	67.5023	65.9157	75.2575
2.20083	84.2393	80.0277	79.406	67.464	66.0669	75.2053
2.2025	84.3527	79.8745	79.4383	67.6603	66.12	75.1654
2.20417	84.1087	79.773	78.9739	67.5582	66.1702	75.3122
2.20583	84.5902	79.6737	79.1752	67.4059	66.326	75.0719
2.2075	84.0101	79.8228	79.3843	67.6097	66.2294	75.1818
2.20917	84.1681	79.7621	79.2709	67.602	66.2974	75.2869
2.21083	84.1412	79.8495	79.2741	67.4136	65.9087	75.1561
2.2125	84.4122	79.8044	79.2122	67.8464	66.3476	75.2626
2.21417	84.1516	79.604	79.1244	67.0784	66.2675	75.2886
2.21583	84.2037	79.6511	79.1341	67.2891	66.1082	75.1016
2.2175	84.264	79.4078	79.7057	67.4143	66.0606	75.1811
2.21917	84.0466	79.9567	79.5132	67.6144	66.2015	75.2183
2.22083	84.0877	80.0085	79.4582	67.3432	66.1394	75.2128
2.2225	84.4734	79.81	79.1114	67.4029	66.228	75.211
2.22417	83.9719	79.4757	79.537	67.3179	66.2491	75.2971
2.22583	84.0678	79.6264	79.1638	67.4285	66.0633	75.1504
2.2275	83.8384	79.8033	79.3896	67.6544	66.2338	75.0133
2.22917	84.5029	79.7429	79.3326	67.5995	66.083	75.0476
2.23083	84.0242	80.024	79.1268	67.3301	66.19	75.0479
2.2325	83.8708	79.8278	79.2287	67.4655	66.0675	75.2471
2.23417	84.3397	79.7825	79.057	67.7459	66.3473	75.1107
2.23583	83.8601	79.4728	79.3568	67.4732	66.053	75.1292
2.2375	83.9366	79.643	79.2807	67.7023	66.1183	75.0306
2.23917	84.0695	79.8473	79.5223	67.5117	66.1498	75.554
2.24083	84.3303	79.9291	79.1798	67.3977	66.0616	75.2367
2.2425	84.2137	79.7167	79.4303	67.4644	66.1704	75.4553
2.24417	83.9151	79.4992	79.1112	67.4995	66.3786	74.9128
2.24583	83.9018	79.478	79.3484	67.5321	66.0846	75.27
2.2475	84.0126	79.5562	78.9587	67.3704	65.7527	75.0021
2.24917	84.0473	79.7728	79.1643	67.463	66.0834	75.4608
2.25083	84.1973	79.6835	79.1377	67.4154	66.1864	75.3677
2.2525	83.9909	79.5267	79.328	67.4487	65.9443	75.3026
2.25417	83.8692	79.6025	79.0794	67.576	66.1904	75.2288
2.25583	83.9109	79.8098	79.2888	67.476	65.9193	75.0753
2.2575	84.279	79.8814	79.244	67.5984	66.0965	75.2852
2.25917	84.2778	79.4848	79.0533	67.5418	66.1502	75.3714
2.26083	84.0477	79.6269	79.1295	67.4866	66.1219	75.1709
2.2625	84.1023	79.7337	79.4019	67.4836	66.2983	74.8793
2.26417	84.0079	79.5221	79.0578	67.1658	65.9247	75.1415
2.26583	83.8905	79.6959	79.0594	67.5447	65.8787	74.9249
2.2675	84.2542	79.7612	79.0272	67.6354	66.1487	75.3579
2.26917	84.1837	79.6262	79.0724	67.54	66.3367	75.065
2.27083	84.072	79.3887	78.9185	67.5462	66.1994	75.2966
2.2725	83.8802	79.6971	79.1186	67.4285	65.9357	75.1669
2.27417	83.9071	79.4885	79.0457	67.6119	66.1271	75.0107
2.27583	83.7798	79.5902	79.2354	67.7187	66.021	75.1715
2.2775	84.2526	79.7779	79.1009	67.2487	66.0049	75.1687
2.27917	84.219	79.3379	79.0264	67.5183	66.2914	74.9645
2.28083	83.9911	79.6174	79.1803	67.2825	66.2748	75.3115
2.2825	83.7627	79.6197	79.2615	67.5593	66.0785	75.1481
2.28417	84.0322	79.7538	79.0438	67.373	66.0888	75.0349
2.28583	84.115	79.7085	79.0957	67.6378	66.0494	75.4047
2.2875	84.5349	79.6943	79.1294	67.4134	66.259	75.1985
2.28917	84.1313	79.6029	79.025	67.4411	66.3142	75.1177
2.29083	83.9057	79.5551	79.0889	67.4963	65.9689	74.8887
2.2925	83.9566	79.8643	79.255	67.763	65.8713	74.9149
2.29417	84.2482	79.7743	79.051	67.5863	66.0128	75.0655
2.29583	84.2408	79.315	78.961	67.6273	66.1316	75.1086
2.2975	83.9395	79.3621	79.1153	67.2753	66.0007	75.2995
2.29917	84.0883	79.6794	78.9958	67.4624	65.9972	75.0966
2.30083	84.0286	79.3819	79.0863	67.3711	65.7414	75.0936
2.3025	84.3818	79.7163	79.1014	67.5335	65.9271	75.0604
2.30417	84.0174	79.6946	78.875	67.6196	66.0497	75.201
2.30583	84.1223	79.5425	78.8773	67.7893	66.0945	75.2099
2.3075	83.7902	79.5325	78.946	67.5752	66.0713	75.0621
2.30917	84.2023	79.6335	79.0799	67.2693	65.9406	75.0869
2.31083	84.0935	79.4108	79.0446	67.4997	66.0421	75.0314
2.3125	84.1673	79.4645	78.9734	67.7013	66.0151	75.1526
2.31417	84.0125	79.5142	78.6512	67.5211	66.0467	75.1832
2.31583	84.1879	79.2245	78.9143	67.4498	66.0428	75.287
2.3175	84.2235	79.7445	78.9179	67.6358	65.8944	75.0789
2.31917	83.9434	79.5794	78.8012	67.4973	65.782	75.1488
2.32083	84.0912	79.507	78.7823	67.5077	66.0282	75.1009
2.3225	84.0955	79.5889	78.6943	67.5939	66.0446	75.2307
2.32417	84.1143	79.392	78.8951	67.6224	66.3306	74.9549
2.32583	83.9184	79.5723	79.0359	67.5653	66.0686	75.008
2.3275	83.955	79.4407	78.7001	67.4945	66.266	74.9618
2.32917	83.6257	79.5675	79.1101	67.6904	66.1312	74.9613
2.33083	83.7106	79.4377	78.9572	67.5412	66.003	75.2012
2.3325	84.2675	79.3207	78.8574	67.6001	66.1419	75.2439
2.33417	83.9755	79.6957	78.8898	67.6193	66.0677	75.1458
2.33583	83.9883	79.5994	78.8583	67.2111	65.9022	75.1784
2.3375	84.1156	79.4318	79.048	67.3718	66.1509	75.0402
2.33917	84.0835	79.3453	78.8423	67.6458	65.9752	75.0541
2.34083	84.1429	79.4767	78.973	67.5547	66.1056	75.1898
2.3425	84.1951	79.6265	78.9813	67.4906	66.1013	75.2454
2.34417	83.8809	79.0271	78.9778	67.375	65.9672	75.2939
2.34583	83.6982	79.3982	78.8167	67.3155	65.9285	75.0972
2.3475	83.7592	79.3048	78.8768	67.4374	66.0368	75.1718
2.34917	84.0673	79.3843	78.7657	67.5638	66.0565	75.3492
2.35083	84.3576	79.2981	78.8529	67.5015	66.055	75.0758
2.3525	84.0159	79.2894	78.8983	67.4213	66.1694	74.9804
2.35417	83.8399	79.5749	78.8406	67.3146	66.119	75.0131
2.35583	83.7501	79.393	78.8848	67.6006	65.9914	74.945
2.3575	84.0028	79.5204	78.8979	67.3599	65.951	74.9647
2.35917	84.0275	79.517	78.7118	67.5676	66.2901	75.1155
2.36083	84.1175	79.3622	78.7183	67.7253	66.228	74.9334
2.3625	83.7883	79.3483	78.7733	67.1507	66.0721	75.0933
2.36417	83.9691	79.4709	78.7917	67.3865	66.1292	75.1305
2.36583	83.8842	79.4383	78.7638	67.6164	65.8319	74.9892
2.3675	84.1567	79.3033	78.8383	67.6477	66.0427	75.1036
2.36917	84.2692	79.4167	78.8432	67.3304	66.5534	75.2943
2.37083	83.8996	79.2795	78.7657	67.0829	66.0545	75.2922
2.3725	83.6303	79.3114	78.7569	67.6649	66.1146	74.8029
2.37417	83.9302	79.4569	78.9368	67.4745	66.0034	75.0702
2.37583	83.7868	79.5484	78.8428	67.5221	66.1391	75.1795
2.3775	84.0669	79.2717	78.7508	67.5003	66.0812	75.0831
2.37917	84.1562	79.1217	78.8187	67.4259	65.9911	75.2752
2.38083	83.7935	79.2469	78.8892	67.3113	66.0776	75.0705
2.3825	83.6606	79.2809	79.0272	67.3465	66.0925	74.8877
2.38417	83.6643	79.1454	78.9198	67.6477	66.0767	75.0401
2.38583	83.8883	79.4567	78.5298	67.3645	66.1712	74.9081
2.3875	83.9015	79.2233	78.5087	67.3874	66.0248	75.3378
2.38917	83.9462	79.1839	78.5653	67.3136	65.8096	74.8681
2.39083	83.7215	79.3527	78.7036	67.4011	66.2368	75.0523
2.3925	83.7412	79.2601	78.8997	67.1802	66.0323	75.0961
2.39417	83.9075	79.2933	78.7513	67.3451	66.0331	75.2584
2.39583	83.5981	79.2041	78.7134	67.2945	66.0749	75.1939
2.3975	83.7677	79.3947	78.5092	67.3396	66.2189	75.2632
2.39917	83.7517	79.0636	78.9021	67.2434	66.1024	74.9728
2.40083	83.8809	79.3042	78.7726	67.3203	66.1501	75.0065
2.4025	83.8783	79.1238	78.7535	67.5558	66.0075	75.0026
2.40417	83.8454	79.4221	78.683	67.3853	66.2056	75.0613
2.40583	83.9429	79.3427	78.7406	67.4839	66.0865	75.1183
2.4075	84.094	79.2386	78.9702	67.1095	66.185	74.9653
2.40917	84.0605	79.0648	78.7344	67.4559	65.9899	75.0753
2.41083	83.6265	79.1662	78.6048	67.258	66.0012	75.2107
2.4125	83.9769	79.2271	78.9691	67.44	65.8197	74.9398
2.41417	83.8559	79.137	78.4552	67.5878	65.8437	75.2312
2.41583	83.8887	78.7561	78.652	67.4026	66.2864	75.1517
2.4175	83.6355	79.1235	78.8341	67.1748	66.1029	74.9338
2.41917	83.7049	78.9975	78.8403	67.1958	66.1316	75.2004
2.42083	83.7013	79.3462	78.49	67.7651	65.9096	75.2563
2.4225	83.7502	79.2815	78.5293	67.2523	66.2626	75.0904
2.42417	83.7882	79.0197	78.7965	67.3314	66.3587	75.1593
2.42583	83.8957	79.114	78.8533	67.5092	66.2592	74.9241
2.4275	83.6463	79.2181	79.0323	67.1233	66.223	75.0262
2.42917	83.4494	79.2721	78.7416	67.4085	65.8974	75.2372
2.43083	83.7656	79.162	78.7929	67.419	66.0667	75.0412
2.4325	83.8021	79.1412	78.5979	67.5071	65.9745	75.1778
2.43417	83.9061	78.9769	78.7743	67.2788	66.2404	75.1631
2.43583	83.6499	78.8795	78.595	67.1173	66.1351	75.0798
2.4375	83.5691	78.9421	78.65	67.3708	65.9765	74.9365
2.43917	83.8817	79.1518	78.8674	67.3108	66.0788	75.1915
2.44083	83.6919	79.2978	78.7893	67.3694	65.9763	75.0771
2.4425	83.8662	78.8692	78.9212	67.367	66.2137	75.0282
2.44417	84.0731	79.1271	78.5778	67.6144	66.2252	74.9573
2.44583	83.7183	79.0533	78.4703	67.2778	66.161	74.7538
2.4475	83.6667	79.1053	78.8241	67.4645	65.9067	74.9798
2.44917	83.693	79.0191	78.9171	67.309	65.9912	75.1334
2.45083	83.6931	79.1621	78.7876	67.531	66.1295	74.9255
2.4525	83.7466	78.8153	78.639	67.7076	66.291	75.0454
2.45417	83.6164	79.045	78.9839	67.2911	66.1157	74.8968
2.45583	83.9053	79.0987	78.65	67.2661	65.9964	74.8292
2.4575	83.6847	79.2207	78.7415	67.5298	65.9608	74.9122
2.45917	83.5565	78.8024	78.5378	67.2432	66.0508	75.044
2.46083	83.8459	78.8754	78.7427	67.3935	66.0716	75.0174
2.4625	83.7553	78.4711	78.5908	67.3522	66.2409	74.9627
2.46417	83.6102	78.966	78.8512	67.3219	66.0981	74.9104
2.46583	83.4898	79.0145	79.0019	67.3688	65.9327	74.9716
2.4675	83.4927	79.0911	78.747	67.3359	65.9711	75.277
2.46917	83.4787	79.1703	78.5129	67.466	66.0177	75.0242
2.47083	83.6524	78.7863	78.6856	67.6697	66.0727	75.0188
2.4725	83.6028	79.0227	78.261	67.2583	66.0027	75.2642
2.47417	83.3499	78.9652	78.7191	67.3111	66.2931	74.7791
2.47583	83.2272	78.8163	78.684	67.3622	66.0162	74.7906
2.4775	83.5294	78.9538	78.5208	67.5033	66.0118	75.0882
2.47917	83.632	78.8981	78.499	67.3523	66.0035	74.9236
2.48083	83.4537	79.0288	78.5758	67.5957	65.9885	74.8556
2.4825	83.5612	78.9747	78.6139	67.5225	65.9638	74.9102
2.48417	83.4727	78.981	78.6069	67.5439	65.8817	74.8356
2.48583	83.6028	78.9028	78.5936	67.3988	65.9259	75.1335
2.4875	83.8199	78.9317	78.2479	67.421	66.081	74.9935
2.48917	83.7098	78.7505	78.567	67.2501	66.2283	74.917
2.49083	83.7022	78.6111	78.6084	67.2333	66.0703	74.8735
2.4925	83.4357	79.0223	78.5375	67.463	66.2073	74.9795
2.49417	83.5076	78.8929	78.5793	67.4732	66.0344	75.0673
2.49583	83.6366	79.1446	78.6589	67.5222	66.1306	74.9951
2.4975	83.4778	78.5443	78.3871	67.1592	66.1432	74.8925
2.49917	83.4403	78.8291	78.39	67.292	66.2471	74.9646
2.50083	83.4882	78.7868	78.7167	67.2518	66.0558	74.8817
2.5025	83.5962	79.0868	78.7255	67.4086	65.9901	75.0632
2.50417	83.3737	78.9025	78.6135	67.4693	65.9912	75.1531
2.50583	83.5004	79.1392	78.4815	67.4155	66.2434	75.1822
2.5075	83.6315	78.893	78.592	67.4067	66.1119	75.3706
2.50917	83.3964	79.2289	78.4663	67.3217	65.8774	75.0847
2.51083	83.7542	78.8132	78.7168	67.3384	65.9216	75.0813
2.5125	83.4906	78.9051	78.4759	67.2204	66.1258	74.9814
2.51417	83.5068	79.1783	78.8321	67.4282	66.12	75.1755
2.51583	83.639	78.6191	78.5899	67.286	66.1184	75.0494
2.5175	83.3849	78.8392	78.3039	67.1666	66.1126	75.0805
2.51917	83.4859	79.0209	78.5434	67.1596	65.9432	74.8512
2.52083	83.5061	78.8041	78.5699	67.3951	66.0642	74.9845
2.5225	83.558	78.9308	78.5217	67.2541	66.1103	74.6222
2.52417	83.6006	78.6844	78.4545	67.3742	66.0487	74.8279
2.52583	83.5045	78.7693	78.62	67.3402	66.285	74.81
2.5275	83.6266	79.082	78.6924	67.4116	66.2569	75.1498
2.52917	83.3769	78.7388	78.5897	67.3981	66.1156	74.9631
2.53083	83.6305	78.7812	78.4988	67.2709	66.0042	74.8751
2.5325	83.4166	79.1032	78.5563	67.3822	66.144	74.8856
2.53417	83.6587	78.4389	78.6638	67.3283	66.227	75.0873
2.53583	83.5729	78.8505	78.7042	67.1961	66.0194	74.8725
2.5375	83.4107	78.9874	78.756	67.4005	66.1242	74.953
2.53917	83.3159	78.9546	78.7006	67.432	65.956	74.9319
2.54083	83.4508	78.6871	78.5682	67.372	66.1419	75.2089
2.5425	83.5055	78.6619	78.4836	67.3589	66.0791	74.9449
2.54417	83.4503	78.7709	78.4326	67.2491	66.1439	75.0873
2.54583	83.3024	78.6579	78.6681	67.2202	66.2927	74.9364
2.5475	83.3184	78.7945	78.6432	67.4499	66.0937	74.9346
2.54917	83.4314	78.9762	78.6575	67.5578	65.7458	74.9123
2.55083	83.5003	78.7422	78.4845	67.4808	66.0106	75.2851
2.5525	83.5014	78.5891	78.5113	67.2631	66.3121	75.0971
2.55417	83.4111	78.5701	78.1684	67.2997	66.1955	75.0668
2.55583	83.329	78.6041	78.581	67.4895	65.8978	74.8829
2.5575	83.2903	78.6877	78.4104	67.2904	66.0526	74.9485
2.55917	83.4297	79.0034	78.247	67.5215	66.029	74.815
2.56083	83.6721	78.7158	78.5362	67.4854	66.0676	74.8777
2.5625	83.5182	78.4857	78.1012	67.3471	66.2823	75.0738
2.56417	83.4909	78.8063	78.1469	67.1151	66.0989	74.783
2.56583	83.2483	78.8696	78.3775	67.3286	66.2101	75.05
2.5675	83.5806	78.9107	78.5521	67.5183	65.8567	75.0337
2.56917	83.349	78.9804	78.4373	67.1991	66.0165	75.042
2.57083	83.4852	78.6751	78.2265	67.3953	66.3659	74.9469
2.5725	83.5795	78.8216	78.4322	67.4109	66.1272	75.2471
2.57417	83.4274	78.8415	78.5742	67.4619	65.8356	74.7222
2.57583	83.5399	78.9188	78.3677	67.4776	66.0364	74.8387
2.5775	83.4743	78.9314	78.4024	67.6431	65.9677	75.0463
2.57917	83.5362	78.924	78.4515	67.2763	66.1842	75.0143
2.58083	83.409	78.715	78.5756	67.4282	66.3267	75.0042
2.5825	83.0947	78.7449	78.3922	67.3386	66.0654	74.9869
2.58417	83.2133	78.7418	78.3382	67.4142	66.0486	74.9862
2.58583	83.3368	78.8078	78.3827	67.3594	66.0485	75.0021
2.5875	83.3403	78.6974	78.2278	67.352	66.1326	75.0103
2.58917	83.2349	78.4919	78.5938	67.2753	66.0368	74.9225
2.59083	83.329	78.7223	78.6202	67.2918	65.9153	75.0307
2.5925	83.277	78.6019	78.2442	67.1997	66.0202	75.0395
2.59417	83.1448	78.6107	78.4367	67.4544	65.827	74.9842
2.59583	83.399	78.7538	78.2804	67.3639	66.1062	75.078
2.5975	83.3812	78.7205	78.4968	67.5512	66.1523	75.1555
2.59917	83.2374	78.5815	78.4189	67.2276	66.0666	74.9305
2.60083	83.2832	78.639	78.5126	67.3811	65.8545	74.8786
2.6025	83.1955	78.7219	78.5675	67.4224	65.8446	74.9613
2.60417	83.2282	78.8586	78.4459	67.5117	66.1195	74.7701
2.60583	83.4616	78.6839	78.5022	67.5565	65.8962	75.1923
2.6075	83.4666	78.4665	78.4245	67.5098	66.1369	74.9448
2.60917	83.4842	78.4949	78.2093	67.3281	66.2622	74.8379
2.61083	83.1368	78.7754	78.4408	67.453	66.1228	74.8733
2.6125	82.9284	78.7523	78.2458	67.4166	65.9183	74.969
2.61417	83.3704	78.8397	78.5139	67.4357	66.0091	75.0502
2.61583	83.5628	78.747	78.3363	67.2772	65.8811	75.2179
2.6175	83.2258	78.4297	78.4295	67.3841	65.9654	74.9787
2.61917	83.2303	78.6608	78.3595	67.3203	65.9617	74.9276
2.62083	83.1601	78.8287	78.4418	67.1823	65.9366	74.7088
2.6225	83.2707	78.611	78.4255	67.4274	66.1275	75.131
2.62417	83.3467	78.7764	78.163	67.5572	66.0554	75.1361
2.62583	83.2054	78.7621	78.392	67.2291	65.9939	75.077
2.6275	82.9694	78.282	78.4312	67.3461	66.2946	74.7666
2.62917	83.0868	79.0452	78.4239	67.2635	66.0836	74.8498
2.63083	83.1199	78.7779	78.1116	67.4071	66.0392	75.0806
2.6325	83.3307	78.9148	78.1561	67.5255	65.8887	74.9687
2.63417	83.2908	78.7521	78.3415	67.4408	66.2328	74.8683
2.63583	83.0578	78.6518	77.9233	67.2768	66.2727	74.9742
2.6375	83.2665	78.4687	78.4499	67.4018	65.9095	74.7956
2.63917	83.0283	78.7019	78.3869	67.4709	66.0992	74.9666
2.64083	83.3635	78.4191	78.1946	67.3446	65.9015	75.2583
2.6425	83.2158	78.6576	78.3018	67.5683	66.0233	75.098
2.64417	83.1798	78.6796	78.1001	67.2278	66.1196	75.0302
2.64583	82.9664	78.7497	78.4611	67.382	66.1265	74.7563
2.6475	83.1714	78.815	78.2981	67.4158	65.8131	74.8158
2.64917	83.1797	78.6764	78.6041	67.596	65.9141	74.8576
2.65083	83.3448	78.7366	78.5293	67.4278	66.0933	75.2374
2.6525	83.1616	78.4621	78.3333	67.3365	66.2956	74.9219
2.65417	83.2771	78.3659	78.4259	67.0257	65.9755	74.8008
2.65583	83.1433	78.3016	78.2486	67.2924	65.8648	74.8322
2.6575	83.3396	78.7441	78.3524	67.49	65.9052	74.9801
2.65917	83.1593	78.7168	78.3595	67.4333	66.139	74.7045
2.66083	83.3492	78.613	78.4735	67.6008	66.0786	75.0935
2.6625	83.1653	78.6174	78.2282	67.2471	66.3727	75.0439
2.66417	83.203	78.6415	78.1716	66.9657	66.0249	74.896
2.66583	83.2812	78.5005	78.2985	67.1585	65.8925	74.9531
2.6675	83.171	78.8418	78.541	67.1333	65.9176	74.9183
2.66917	83.3201	78.1833	78.2599	67.5618	66.1724	74.9431
2.67083	83.0824	78.6078	78.4154	67.387	66.3081	75.0702
2.6725	83.0647	78.7314	78.5186	67.1252	66.1325	75.1075
2.67417	83.2483	78.5335	78.2519	67.4952	66.0417	74.8129
2.67583	83.1125	78.7351	78.2298	67.5156	65.9809	75.1955
2.6775	83.3253	78.6376	78.1595	67.4733	66.0136	75.1411
2.67917	83.1707	78.6121	78.2838	67.3071	66.0994	74.8611
2.68083	83.188	78.2858	78.2886	67.2595	66.3153	75.0555
2.6825	83.2783	78.4005	78.4765	67.2023	66.0077	75.0055
2.68417	82.9954	78.8174	78.512	67.5422	66.0645	75.0405
2.68583	83.0956	78.547	78.4368	67.2686	66.0233	74.9281
2.6875	83.3377	78.5272	78.1722	67.0923	65.87	75.0639
2.68917	83.2079	78.4299	78.3706	67.3376	66.2259	74.859
2.69083	83.2488	78.5896	78.3444	67.2606	66.2668	74.7012
2.6925	83.2977	78.5472	78.1849	67.4759	65.8488	74.8725
2.69417	82.9753	78.6538	78.2827	67.2436	65.7864	74.784
2.69583	83.1864	78.8642	78.2801	67.3065	65.7709	75.0857
2.6975	83.3624	78.4886	78.2757	67.2275	66.1332	74.9278
2.69917	83.2397	78.608	78.3778	67.3516	66.1321	74.754
2.70083	83.249	78.8216	78.3592	67.3549	65.9529	74.902
2.7025	83.2583	78.786	78.3315	67.4343	66.213	74.9678
2.70417	82.9386	78.4119	78.3582	67.2676	66.0692	74.8127
2.70583	83.3472	78.4915	78.3609	67.4542	65.904	75.0519
2.7075	83.1041	78.5412	78.3725	67.3018	66.2294	74.8759
2.70917	83.3134	78.5338	78.4066	67.3123	66.3362	74.7762
2.71083	83.0713	78.7406	78.6109	67.2311	66.3165	75.0342
2.7125	82.999	78.6336	78.4358	67.5224	66.0472	75.0197
2.71417	83.1357	78.6251	78.5065	67.418	65.9312	74.9927
2.71583	83.2	78.5789	78.2221	67.17	65.998	74.9264
2.7175	83.0636	78.4177	78.0468	67.4517	66.221	75.1212
2.71917	83.2831	78.6451	78.2345	67.3435	65.8951	74.7345
2.72083	82.9114	78.567	78.3285	67.4686	66.0077	74.8398
2.7225	83.2628	78.4345	78.2343	67.4583	65.8598	74.9966
2.72417	83.2129	78.4545	78.2213	67.3938	65.9844	75.1413
2.72583	83.1577	78.4447	78.3074	67.4845	66.2968	74.9003
2.7275	82.8769	78.5	78.1572	67.3487	66.2145	74.9227
2.72917	83.1815	78.7321	78.4274	67.1757	66.0464	74.9423
2.73083	83.0785	78.4746	78.1647	67.4794	65.9761	74.8461
2.7325	82.9795	78.5161	78.3809	67.6525	66.218	75.0269
2.73417	83.1729	78.4183	78.2484	67.6283	66.176	75.0659
2.73583	83.0363	78.5378	78.3648	67.4854	66.214	74.9539
2.7375	82.8877	78.5634	78.3265	67.0383	66.146	74.9495
2.73917	82.9554	78.5232	78.2922	67.4817	66.1001	74.8438
2.74083	83.1012	78.4203	78.3509	67.5167	66.3244	75.1079
2.7425	83.0709	78.6373	78.0268	67.5209	66.2696	74.9901
2.74417	83.0761	78.4675	78.2873	67.5139	66.0998	74.951
2.74583	83.0312	78.4149	78.2868	67.3253	66.4507	74.958
2.7475	82.977	78.5973	78.3281	67.4428	65.945	74.9818
2.74917	82.9543	78.5507	78.1936	67.509	66.0543	74.717
2.75083	83.3882	78.4096	78.2297	67.4834	66.0905	75.1009
2.7525	83.1283	78.4606	78.2371	67.4785	66.003	74.7365
2.75417	83.2311	78.5766	78.225	67.4046	66.0667	74.9848
2.75583	83.2828	78.3412	78.1905	67.4299	66.0619	74.8023
2.7575	82.9884	78.2668	78.2506	67.323	66.0712	74.9621
2.75917	83.2708	78.7501	78.3189	67.5732	66.0221	74.8995
2.76083	83.4173	78.6874	78.2878	67.4377	66.3245	75.1496
2.7625	83.2056	78.3213	78.0439	67.5611	66.1207	75.0873
2.76417	82.9283	78.5182	78.2488	67.5263	66.1377	75.0153
2.76583	82.979	78.6567	78.2192	67.4294	66.1191	75.3078
2.7675	83.1677	78.5619	78.467	67.2801	66.1054	74.8116
2.76917	83.2627	78.6175	78.1667	67.5554	66.0983	75.2027
2.77083	83.0951	78.2997	77.7514	67.4649	66.1331	75.0428
2.7725	83.1699	78.1685	78.2377	67.5687	65.9397	74.9395
2.77417	83.2119	78.6728	78.2417	67.4417	66.0487	74.9005
2.77583	82.9417	78.2998	78.3171	67.3213	65.8165	75.0862
2.7775	83.1216	78.5679	78.219	67.3228	66.1454	75.088
2.77917	83.2461	78.3618	77.9623	67.5567	66.1211	75.2066
2.78083	83.2241	78.2005	78.0146	67.4823	66.258	75.2322
2.7825	83.0838	78.3483	77.9039	67.3069	66.1349	75.1796
2.78417	82.985	78.6914	78.0074	67.4925	66.2911	74.8579
2.78583	83.0037	78.5385	78.3766	67.4736	65.798	75.0889
2.7875	82.837	78.5742	78.3048	67.5569	66.2408	75.3658
2.78917	83.3606	78.5366	78.2505	67.4798	66.195	75.0764
2.79083	83.1217	78.3514	78.0649	67.3232	66.4432	75.186
2.7925	82.9936	78.3637	78.3945	67.2908	66.0849	75.0406
2.79417	83.053	78.4236	78.4093	67.6789	65.9734	75.295
2.79583	82.9165	78.3335	78.1967	67.71	65.9955	75.2321
2.7975	83.1626	78.334	78.2328	67.4471	66.015	74.943
2.79917	82.9212	78.5069	78.2565	67.2639	66.002	74.9405
2.80083	83.058	78.4116	77.9859	67.3209	66.1911	75.1481
2.8025	82.9557	78.403	78.4392	67.5714	66.032	74.9841
2.80417	83.0976	78.7449	78.2909	67.2966	66.0214	74.9961
2.80583	83.0234	78.4663	78.1797	67.4439	66.1467	75.2551
2.8075	83.2901	78.2405	78.1547	67.0786	66.2256	75.2318
2.80917	83.0745	78.3028	78.2283	67.2821	66.1833	75.1422
2.81083	83.1391	78.437	78.2583	67.3104	66.2663	75.1668
2.8125	82.9738	78.5449	78.4972	67.4201	66.0788	75.0585
2.81417	83.1823	78.69	78.1908	67.3611	65.9586	75.0404
2.81583	83.3952	78.4438	78.2047	67.3885	66.1015	75.1386
2.8175	83.11	78.3581	78.0337	67.3872	66.2709	75.1362
2.81917	83.359	78.4939	77.9705	67.324	66.2797	75.0961
2.82083	83.1955	78.3421	78.2558	67.2936	66.0119	75.005
2.8225	82.9336	78.4793	78.1675	67.4823	65.9481	75.0717
2.82417	83.2087	78.3061	78.0034	67.564	66.1192	75.0496
2.82583	83.1923	78.2809	78.187	67.3329	66.2847	74.8971
2.8275	83.1111	78.4241	77.8909	67.4435	66.3166	75.1355
2.82917	83.2058	78.3637	78.2669	67.3195	66.3289	75.0326
2.83083	83.0713	78.5327	78.4841	67.3391	65.9744	75.1005
2.8325	82.826	78.5783	78.3811	67.6103	65.9728	74.9196
2.83417	83.1208	78.3294	77.7446	67.4827	65.9881	75.0005
2.83583	83.3208	78.3637	78.3201	67.232	66.1528	75.0143
2.8375	83.1894	78.2826	78.3665	67.2382	65.9474	75.153
2.83917	82.9672	78.3738	78.265	67.5291	66.0408	74.9888
2.84083	83.366	78.3393	78.0067	67.5506	66.1577	74.9779
2.8425	83.2696	78.5548	78.1169	67.4046	66.1114	75.0269
2.84417	83.2391	78.2987	78.2865	67.4141	66.3246	75.3331
2.84583	83.1951	78.3076	78.2157	67.264	66.2986	75.1219
2.8475	83.2314	78.0237	78.255	67.483	66.0189	75.0914
2.84917	83.1777	78.2257	78.218	67.4254	66.1363	75.0719
2.85083	82.8848	78.2766	78.3503	67.4035	66.2409	75.0515
2.8525	83.1327	78.3629	78.1403	67.452	66.1534	75.0731
2.85417	83.1188	78.2704	78.0873	67.2142	66.1596	75.1308
2.85583	83.1223	78.2343	77.9618	67.2293	66.1099	74.7646
2.8575	83.1532	78.2001	78.0674	67.1783	66.0663	75.007
2.85917	82.9115	78.3225	77.9762	67.5633	66.1497	75.1275
2.86083	82.9707	78.1848	78.3121	67.3723	65.9468	75.3086
2.8625	83.2516	78.5099	77.9484	67.2612	66.4303	75.1594
2.86417	82.977	78.2478	78.1669	67.2396	66.0055	74.9313
2.86583	82.8856	78.344	78.3001	67.3423	66.4544	74.9234
2.8675	83.0284	78.3969	78.2915	67.4315	65.7708	75.0952
2.86917	83.0201	78.4249	78.2824	67.5152	66.065	75.3591
2.87083	83.1041	78.3406	78.1565	67.3522	66.2781	75.3696
2.8725	83.0579	78.086	78.1099	67.2445	66.123	75.2075
2.87417	83.2327	78.3289	78.0247	67.2717	65.9573	75.0719
2.87583	83.116	78.4592	78.2213	67.4665	66.1902	75.0297
2.8775	83.2256	78.2437	78.1727	67.283	65.9918	75.215
2.87917	83.2987	78.3592	78.1397	67.4801	66.2179	75.4435
2.88083	83.2758	78.4484	78.0998	67.551	66.1083	75.1314
2.8825	83.1594	78.2951	78.2536	67.3964	66.26	75.4408
2.88417	83.0839	78.5858	78.2295	67.2582	66.0172	75.2262
2.88583	83.0955	78.4788	78.0957	67.5168	65.9303	75.1163
2.8875	83.2888	78.2532	78.2064	67.6473	66.1931	75.2524
2.88917	83.1087	78.1622	77.8035	67.3652	66.2937	75.0334
2.89083	83.1226	78.0803	78.1045	67.372	66.1014	75.2955
2.8925	83.0987	78.1671	78.1167	67.4328	66.2542	75.0989
2.89417	82.9623	78.3471	78.4638	67.5774	66.1289	75.1815
2.89583	83.0692	78.4145	78.1884	67.6697	66.2148	75.025
2.8975	83.0242	78.4408	78.0229	67.6262	66.1494	75.3038
2.89917	83.0359	78.2553	78.137	67.5051	65.9983	75.2557
2.90083	82.9509	78.4625	78.0788	67.3458	66.1615	75.1991
2.9025	82.9319	78.5691	78.1076	67.4162	66.1951	74.929
2.90417	82.9844	78.5741	78.1403	67.1659	66.0412	75.1726
2.90583	83.0563	78.3481	78.2141	67.5768	66.2573	75.2667
2.9075	83.208	78.5191	78.0298	67.1867	65.9619	75.3178
2.90917	83.2171	78.4077	78.0482	67.5057	66.3192	75.1786
2.91083	82.9058	78.5357	78.2498	67.2017	66.0738	75.0694
2.9125	82.9763	78.511	78.3146	67.4197	66.0808	75.156
2.91417	83.0176	78.6138	78.1106	67.4086	66.2362	75.0434
2.91583	82.9799	78.4135	77.8627	67.6212	66.1063	75.1839
2.9175	83.2729	78.2615	78.0231	67.3443	66.4091	75.1156
2.91917	82.9857	78.5322	78.0614	67.1384	66.1476	75.0832
2.92083	82.8732	78.4115	78.0282	67.4044	66.1548	75.0982
2.9225	82.9604	78.5395	78.0139	67.2407	66.2071	74.9892
2.92417	83.0447	78.712	78.2749	67.3122	66.1006	75.2424
2.92583	83.0565	78.2416	78.1512	67.2039	66.2604	75.0729
2.9275	83.0192	78.1475	78.0507	67.5712	66.2172	75.0747
2.92917	83.0951	78.4847	78.3567	67.5376	66.0153	75.0236
2.93083	82.9761	78.4023	78.1864	67.3816	65.8873	75.233
2.9325	83.1725	78.5621	78.1513	67.782	66.1045	74.9792
2.93417	82.9701	78.312	78.0695	67.6598	66.0819	75.0617
2.93583	83.1044	78.1431	78.0626	67.3065	66.2096	75.2015
2.9375	83.1736	78.1559	78.1072	67.2176	66.2252	75.1014
2.93917	83.0109	78.3296	78.2782	67.4122	65.9925	74.8296
2.94083	83.2516	78.713	78.123	67.464	65.8203	75.0026
2.9425	83.2772	78.2747	78.1008	67.5034	66.123	75.1369
2.94417	83.2607	78.1847	77.9087	67.4493	66.2266	75.2306
2.94583	83.036	78.3426	77.9819	67.2703	66.1191	75.162
2.9475	82.9849	78.0834	77.963	67.2777	66.0733	74.8869
2.94917	83.1349	78.4089	78.185	67.6217	66.3724	75.1978
2.95083	83.1001	78.5037	78.4032	67.499	65.8935	75.1346
2.9525	82.8954	78.3911	78.2189	67.2599	66.014	74.9552
2.95417	83.4914	78.2552	77.7752	67.1873	66.1691	74.972
2.95583	83.1226	78.0482	78.1464	67.2941	66.2133	75.0211
2.9575	83.1963	78.667	77.8081	67.3505	66.1024	75.1545
2.95917	82.9801	78.2531	78.1474	67.2525	66.2641	74.7119
2.96083	83.2381	78.2791	78.2254	67.5772	66.3222	75.1632
2.9625	83.171	78.3695	77.8653	67.2133	66.226	75.1875
2.96417	83.2042	78.4858	78.1131	67.5425	66.3196	75.2104
2.96583	83.2631	78.612	77.6917	67.417	66.2528	74.8293
2.9675	83.1954	78.4727	78.1277	67.6906	66.312	75.0844
2.96917	83.1583	78.1903	78.0943	67.3763	66.0955	75.0878
2.97083	83.0181	78.348	77.4686	67.337	66.1892	75.3293
2.9725	83.2558	78.2256	77.8803	67.2565	66.1418	75.28
2.97417	83.1434	77.9842	77.8938	67.2824	66.3753	75.1216
2.97583	83.1034	78.2417	78.1881	67.6555	66.2193	74.6799
2.9775	82.9441	78.5659	78.3631	67.6685	66.1363	74.9811
2.97917	83.2812	78.2639	78.1196	67.6335	66.1242	74.9641
2.98083	83.2778	78.4173	78.1325	67.5235	66.1743	75.1699
2.9825	83.1786	78.3606	78.1207	67.5965	66.3252	75.0838
2.98417	83.1711	78.2351	78.3333	67.3378	66.08	74.895
2.98583	82.95	78.4929	77.9811	67.6028	66.1552	75.1972
2.9875	83.0732	78.4568	77.9903	67.2851	66.0932	75.183
2.98917	83.1011	78.6254	77.8577	67.4202	66.2987	75.0612
2.99083	83.3824	78.397	77.8977	67.4391	66.1375	75.3716
2.9925	82.8368	78.0357	78.2267	67.3146	66.309	75.0652
2.99417	83.0997	78.4566	77.9694	67.3212	66.0936	75.1153
2.99583	83.1976	78.1227	78.0322	67.4258	65.9044	74.81
2.9975	83.0982	78.2219	76.06	67.6372	65.6849	72.3473
2.99917	83.2346	78.1912	76.2272	67.1817	65.5617	73.4352
3.00083	82.2206	77.7031	75.8517	67.3166	65.7811	72.9707
3.0025	73.3089	78.1094	77.185	67.0227	65.6252	74.4404
3.00417	74.6455	78.2714	76.4449	66.8778	66.0997	74.6517
3.00583	80.8691	78.3001	77.4949	67.1473	66.5591	74.7851
3.0075	82.9466	78.2294	77.8279	66.8948	66.6478	74.9224
3.00917	83.1504	78.1831	77.732	67.0136	66.7392	75.1693
3.01083	83.3654	78.1512	77.9882	67.2513	66.8892	74.7201
3.0125	83.405	78.1063	78.1645	67.4615	66.8316	75.2311
3.01417	83.6227	78.2616	78.3327	67.4028	66.6582	75.1282
3.01583	83.6742	78.3905	78.1572	67.462	67.0442	75.5074
3.0175	83.9637	77.9569	78.2482	67.3329	67.109	75.4217
3.01917	84.0249	77.8977	78.4642	67.5564	67.188	75.4041
3.02083	83.9682	78.15	78.7004	67.3731	67.195	75.2589
3.0225	83.8061	78.1075	78.5387	67.7224	67.1609	75.5585
3.02417	84.1408	76.9497	78.2537	68.0452	67.0287	75.4697
3.02583	84.189	75.7592	78.7173	67.6521	67.3986	75.5612
3.0275	84.3268	76.3396	78.6313	67.8872	67.2246	75.3184
3.02917	84.422	77.4245	78.7309	67.8169	67.2709	75.4097
3.03083	84.0477	77.4595	79.0132	68.036	67.233	75.3273
3.0325	84.2931	76.6789	79.1408	67.891	67.2837	75.4436
3.03417	84.8399	77.6151	78.9707	68.0853	67.5903	75.5738
3.03583	84.5246	78.0702	78.7041	67.9052	67.5476	75.1706
3.0375	84.6128	77.8825	79.2816	67.8719	67.555	75.6711
3.03917	84.4118	77.8344	78.8458	67.9979	67.3613	75.8062
3.04083	84.5371	78.3276	79.0574	68.2969	67.4255	75.8154
3.0425	84.6751	78.0253	78.9562	68.2641	67.4487	76.1523
3.04417	85.0897	78.2254	78.9735	68.0502	67.5257	75.9566
3.04583	85.1183	78.1918	79.1344	68.1047	67.6831	76.0209
3.0475	84.8469	78.5021	79.4271	68.0995	67.591	76.0528
3.04917	84.7862	78.616	79.5331	68.1336	67.5917	75.8631
3.05083	84.4528	78.6619	79.4763	68.1867	67.6347	75.7925
3.0525	85.0612	78.498	79.3764	68.0965	67.6909	76.1074
3.05417	85.0543	78.7066	79.2747	68.2856	67.3937	75.7691
3.05583	84.9666	78.6424	79.3857	68.0274	67.5499	75.6049
3.0575	85.1048	78.5955	79.5665	68.2207	67.7081	75.4733
3.05917	85.0364	78.8904	79.6084	68.0525	67.4848	75.5632
3.06083	85.2132	78.8009	79.5061	68.1459	67.5753	75.7843
3.0625	84.9822	78.9751	79.432	68.0387	67.5855	75.6437
3.06417	85.1199	78.4909	79.3143	67.9916	67.6761	75.5235
3.06583	85.0328	78.7738	79.6554	67.8407	67.5413	75.3889
3.0675	84.9519	78.659	79.6488	68.2161	67.4033	75.628
3.06917	85.0746	78.86	79.4972	68.0399	67.4719	75.3816
3.07083	85.1874	78.8378	79.5988	67.9752	67.5606	75.4848
3.0725	85.1522	78.851	79.2787	67.9858	67.8881	75.6615
3.07417	85.1719	78.6748	79.5709	67.7961	67.6314	75.4399
3.07583	85.4185	78.8674	79.7756	67.7462	67.5158	75.3199
3.0775	84.9977	79.4334	79.8775	68.1278	67.5427	75.4229
3.07917	85.402	79.1875	79.8146	68.2117	67.7269	75.3497
3.08083	85.5084	79.1032	79.6188	67.8697	67.7879	75.7348
3.0825	85.4502	79.1026	79.9919	67.6636	67.5814	75.3447
3.08417	85.3648	79.0587	79.9198	68.1175	67.4558	75.4077
3.08583	85.4085	79.3986	79.822	67.6861	67.6043	75.3984
3.0875	85.6563	79.2146	80.0648	67.752	67.6078	75.4636
3.08917	85.7347	79.0487	79.7843	68.0404	67.8254	75.4778
3.09083	85.7397	79.1923	79.8465	67.6385	67.819	75.5925
3.0925	85.6993	79.1252	79.9271	67.7832	67.6901	75.5115
3.09417	85.5584	79.0098	79.9778	67.6908	67.5089	75.2424
3.09583	85.4252	79.1608	80.0624	67.9278	67.525	75.5285
3.0975	85.3955	79.3321	79.8879	67.9079	67.5773	75.6687
3.09917	85.524	79.4179	80.0849	67.7185	67.5845	75.7165
3.10083	85.9135	79.2004	79.9928	67.6248	67.8234	75.7727
3.1025	85.9189	79.1751	80.4061	67.7656	67.374	75.8419
3.10417	86.0472	79.3368	80.2383	67.8466	67.5237	75.4963
3.10583	85.8393	79.4956	80.4679	67.9992	67.4098	75.645
3.1075	85.8989	79.3345	80.2538	67.8379	67.5971	75.5511
3.10917	85.7524	79.2235	80.3284	67.5878	67.4113	75.5927
3.11083	85.4948	78.9819	80.3282	67.9259	67.736	75.6419
3.1125	85.6741	79.3184	80.0784	67.7253	67.5449	75.5325
3.11417	85.4306	79.5762	80.3904	67.7717	67.1854	75.6758
3.11583	85.9376	79.4725	80.3314	67.9828	67.4511	75.8119
3.1175	85.8189	79.5453	80.3378	67.7796	67.5847	75.5973
3.11917	85.9019	79.1216	80.2698	67.7737	67.6219	75.7244
3.12083	85.9178	79.3997	80.375	67.5158	67.4353	75.5949
3.1225	85.3636	79.3043	80.3307	67.6884	67.491	75.5242
3.12417	85.8739	79.5341	80.4265	67.6723	67.5774	75.4486
3.12583	86.0208	79.5514	80.5528	67.5922	67.36	75.8156
3.1275	85.9521	79.4605	80.5018	67.7023	67.5795	75.3604
3.12917	85.9412	79.5154	80.3805	67.4166	67.5827	75.4868
3.13083	85.9676	79.5527	80.7083	67.3746	67.3933	75.3635
3.1325	85.9055	79.467	80.4275	67.36	67.2605	75.5337
3.13417	85.9943	79.5619	80.4891	67.8094	67.2106	75.7153
3.13583	86.1543	79.5429	80.3451	67.5367	67.3315	75.5344
3.1375	86.146	79.3427	80.601	67.5883	67.5652	75.5181
3.13917	86.0179	79.7532	80.8575	67.6062	67.5731	75.3074
3.14083	85.6705	79.6603	80.4522	67.7982	67.3876	75.4806
3.1425	85.8953	79.8684	80.5986	67.4174	67.1416	75.5643
3.14417	86.0575	79.5574	80.6392	67.5723	67.6006	75.6996
3.14583	86.0422	79.2089	80.3664	67.4133	67.2967	75.3774
3.1475	86.0552	79.6603	80.6418	67.1848	67.3134	75.608
3.14917	85.8323	79.7737	80.819	67.3957	67.5177	75.4487
3.15083	86.0905	79.8353	80.9095	67.3262	67.253	75.4807
3.1525	86.0899	79.7954	80.3872	67.5046	67.2547	75.6061
3.15417	86.0788	79.887	80.5376	67.3858	67.2338	75.5925
3.15583	86.0216	79.8399	80.4888	67.4343	67.4349	75.4206
3.1575	86.1201	79.9151	80.5815	67.3663	67.3271	75.3117
3.15917	86.1659	79.6972	80.9043	67.3094	67.276	75.3934
3.16083	86.3344	79.9621	80.7582	67.3914	67.1049	75.4345
3.1625	86.2712	79.6823	80.802	67.5507	67.3253	75.5413
3.16417	86.1472	79.6567	80.7054	67.2512	67.4337	75.6056
3.16583	86.1874	79.7804	80.5423	67.2009	67.2123	75.5871
3.1675	86.3186	79.8179	80.8407	67.284	67.3786	75.4737
3.16917	86.0522	80.1117	81.1403	67.1589	67.2771	75.5342
3.17083	86.2842	79.6414	80.9739	67.3461	67.0696	75.4779
3.1725	86.3894	79.7559	80.6692	67.1135	67.4155	75.3452
3.17417	86.4457	79.6771	80.7658	67.371	67.3988	75.3546
3.17583	86.2673	80.0271	80.857	67.2633	67.0568	75.6386
3.1775	86.1166	79.8043	80.9298	67.1958	67.0599	75.4693
3.17917	86.2865	80.1071	80.6474	67.0435	67.2224	75.5626
3.18083	86.3244	79.9404	80.8215	67.1638	67.3128	75.6157
3.1825	86.5191	79.5669	80.4679	67.1709	67.1923	75.6921
3.18417	86.2771	79.9883	81.2071	67.0518	67.23	75.5442
3.18583	86.5415	80.0432	80.8325	67.1831	67.129	75.3873
3.1875	86.3154	80.2718	81.0831	67.0521	66.9813	75.5303
3.18917	86.384	80.0741	80.8014	67.295	67.1412	75.4743
3.19083	86.8631	80.2011	80.8881	67.1573	67.2906	75.6359
3.1925	86.6384	80.0529	80.8544	67.0133	67.1612	75.5776
3.19417	86.2635	79.8068	81.0372	66.9368	67.0745	75.4282
3.19583	86.319	80.3136	81.3143	67.2936	67.0538	75.4848
3.1975	86.597	80.2267	80.8882	67.1982	67.2317	75.425
3.19917	86.4857	80.0132	80.8206	66.9965	67.0257	75.4653
3.20083	86.8147	79.9673	81.3329	66.9902	67.1932	75.3938
3.2025	86.697	79.9186	81.2686	66.9749	67.0889	75.2739
3.20417	86.5499	80.1788	81.2725	66.8983	66.9766	75.3331
3.20583	86.9083	80.148	81.2873	66.8402	67.0208	75.0303
3.2075	86.8508	80.128	80.9906	66.9488	67.0336	75.4163
3.20917	86.9437	79.9623	80.6481	67.0935	67.1896	75.2352
3.21083	86.8657	80.2517	81.094	66.9382	66.9032	75.3831
3.2125	86.9542	80.0075	81.3467	66.9432	67.1644	75.0211
3.21417	86.875	80.2643	81.1244	67.0114	67.0911	75.266
3.21583	86.8634	80.1143	81.4362	67.0754	67.092	75.3674
3.2175	87.2337	80.2125	81.095	66.9116	67.0362	75.1092
3.21917	86.8283	79.915	81.0337	66.8788	67.0905	75.2545
3.22083	86.802	79.9426	81.0788	66.9794	66.9538	75.2505
3.2225	86.6228	80.0585	81.0934	67.091	66.8464	75.085
3.22417	86.7673	80.202	81.2926	66.9496	66.9065	75.2414
3.22583	86.7317	79.9903	81.2625	67.0811	66.8149	75.2479
3.2275	86.8115	79.9613	81.1517	66.8568	67.0954	75.1664
3.22917	86.7719	80.3187	81.3498	66.8396	67.0082	75.125
3.23083	86.5015	80.356	81.2104	66.6048	67.116	75.1799
3.2325	86.4652	80.2711	81.193	66.9786	66.6498	75.1505
3.23417	86.6512	80.3386	81.265	66.9842	66.7744	75.229
3.23583	86.6237	80.0861	81.1794	66.9195	66.994	75.14
3.2375	86.8189	80.2148	81.2507	66.6343	66.8585	75.0067
3.23917	86.4229	80.3232	81.3313	66.7018	66.9008	74.9843
3.24083	86.579	80.3207	81.5066	66.85	66.9614	75.2411
3.2425	86.774	80.4661	81.3503	66.973	66.9394	75.1284
3.24417	86.7378	80.2632	81.4337	66.763	66.945	75.0878
3.24583	86.6789	80.0975	81.2931	66.8646	67.0366	75.1173
3.2475	86.7017	80.1686	81.3804	66.8003	66.957	74.9658
3.24917	86.686	80.3894	81.3012	66.6597	66.8777	74.9953
3.25083	86.6466	80.4748	81.3012	66.8672	66.6147	74.9806
3.2525	86.4366	80.3932	81.4611	66.8899	66.7546	75.1861
3.25417	86.8036	80.2234	81.4539	66.6619	66.8088	75.0568
3.25583	86.8343	80.3956	81.242	66.5431	67.1659	75.2102
3.2575	86.7185	80.1095	81.4834	66.6819	66.9052	75.1332
3.25917	86.8001	80.3446	81.4518	66.803	66.826	75.0493
3.26083	86.7122	80.4022	81.3828	66.8737	66.8567	75.1795
3.2625	86.8617	80.5315	81.401	66.8821	66.7402	75.2608
3.26417	87.1321	80.4984	81.1378	66.6992	66.9588	75.1077
3.26583	86.9331	80.0952	81.3778	66.789	66.8013	74.9041
3.2675	86.7998	80.148	81.2231	66.5735	66.7942	74.8049
3.26917	86.8499	80.2695	81.6082	66.9	66.6321	74.8896
3.27083	86.9111	80.4201	81.4142	66.8158	66.7045	74.8669
3.2725	87.093	80.4159	81.4901	66.7768	66.7983	75.0688
3.27417	86.899	80.177	81.1672	66.4242	66.6344	75.0177
3.27583	86.6279	80.0957	81.4447	66.3864	66.7838	74.9943
3.2775	86.7389	80.1634	81.6704	66.5408	66.6582	74.8635
3.27917	86.933	80.2832	81.5722	66.5911	66.606	74.8536
3.28083	86.8649	80.4967	81.6132	66.7645	66.8052	75.0003
3.2825	86.9657	80.4012	81.519	66.5839	66.9312	75.0624
3.28417	86.925	80.3588	81.3381	66.4903	66.6674	74.8086
3.28583	87.0612	80.3218	81.6258	66.4326	66.7634	75.0034
3.2875	86.8499	80.2316	81.661	66.6288	66.657	74.9326
3.28917	86.8853	80.56	81.754	66.5628	66.7468	75.1409
3.29083	87.0311	80.2435	81.2842	66.6589	66.6611	75.1309
3.2925	86.9634	80.1314	81.4865	66.4829	66.6093	74.8478
3.29417	87.1053	80.4768	81.4729	66.4106	66.5451	74.8958
3.29583	86.767	80.5963	81.5562	66.7483	66.7187	74.9231
3.2975	86.9074	80.3518	81.609	66.7024	66.5887	74.8409
3.29917	87.0058	80.2871	81.7798	66.7076	66.5381	75.0432
3.30083	87.1706	80.2053	81.6075	66.4515	66.5719	74.9563
3.3025	86.7864	80.2559	81.5347	66.4718	66.6508	74.8726
3.30417	86.747	80.5059	82.0526	66.5534	66.639	74.6834
3.30583	86.8229	80.714	81.7859	66.5737	66.5876	75.1815
3.3075	87.0712	80.4442	81.8493	66.7438	66.6277	75.0459
3.30917	87.3496	80.3923	81.6459	66.4831	66.673	74.9125
3.31083	87.3651	80.2483	81.6664	66.3901	66.5719	74.7192
3.3125	86.9238	80.3468	81.5993	66.2142	66.4296	74.8343
3.31417	86.8993	80.5267	81.7727	66.5075	66.4284	74.9293
3.31583	86.9936	80.5314	81.7983	66.4573	66.5539	74.617
3.3175	87.1529	80.6004	81.786	66.6859	66.5143	74.8619
3.31917	87.322	80.6176	81.6961	66.4386	66.6462	74.9451
3.32083	87.2401	80.5933	81.2168	66.6186	66.5573	75.006
3.3225	86.89	80.5408	81.8376	66.5574	66.5306	74.9204
3.32417	86.9401	80.5769	81.423	66.6369	66.2795	74.9943
3.32583	87.2278	80.6657	81.6763	66.553	66.6169	75.028
3.3275	87.0963	80.479	81.4555	66.4002	66.7614	75.0605
3.32917	87.2218	80.3865	81.4281	66.3131	66.5736	75.1571
3.33083	86.6974	80.4464	81.6688	66.3338	66.6874	74.7206
[truncated: 1,002 more rows]

## Sheet: Normalised 150mM LiCl ACMA
Time (min)	ATPase + NhaA Mut2			ATPase only
0.000833333	107.265	96.1123	95.139	90.74	94.1602	114.761
0.0025	106.335	96.768	93.9064	90.8018	93.8541	115.311
0.00416667	107.579	96.132	93.1467	90.5247	93.8663	115.142
0.00583333	107.36	95.804	92.3515	89.6851	93.5103	114.666
0.0075	105.934	96.349	93.6358	89.6933	93.1449	114.252
0.00916667	105.919	96.0243	94.1415	90.2369	93.9698	114.714
0.0108333	107.285	96.7061	94.0522	89.7817	92.6854	114.684
0.0125	107.071	95.8285	93.8103	90.1795	93.3172	115.179
0.0141667	105.501	94.8964	92.526	90.0526	93.4942	115.068
0.0158333	106.16	95.2913	92.9634	89.6831	93.1132	114.601
0.0175	106.066	94.4694	93.0212	90.0316	92.8314	114.226
0.0191667	106.062	94.823	93.1492	89.7257	92.5785	113.953
0.0208333	106.915	95.4948	93.2147	90.2466	92.9704	114.374
0.0225	106.917	95.1582	92.4727	89.84	92.9246	114.667
0.0241667	107.165	94.4132	92.738	89.6495	93.0434	114.186
0.0258333	106.234	94.5347	92.9544	89.2305	92.9602	114.356
0.0275	104.975	94.7126	93.5803	89.7385	92.9232	113.855
0.0291667	106.168	95.1828	92.2763	90.0857	92.2961	113.938
0.0308333	106.881	95.2281	92.9377	89.7866	92.5042	114.169
0.0325	107.292	95.4701	92.568	89.8861	93.4807	114.019
0.0341667	104.735	94.041	91.8564	89.645	93.615	114.404
0.0358333	106.285	93.8595	92.4717	89.8683	92.4857	113.829
0.0375	104.687	95.5689	93.4283	89.6295	92.074	114.668
0.0391667	107.503	96.1804	92.5112	90.3021	92.2894	113.62
0.0408333	106.815	95.6481	93.7873	90.093	93.1631	114.527
0.0425	107.247	94.571	91.5357	89.7861	93.0234	114.732
0.0441667	105.314	94.6501	92.9669	89.4734	92.5032	114.099
0.0458333	105.845	95.9934	93.0916	89.6847	92.8011	114.575
0.0475	106.325	95.1119	93.4533	89.3133	92.4603	113.926
0.0491667	106.157	94.9113	92.6123	90.2841	93.1441	113.621
0.0508333	106.878	94.7206	92.5826	89.8135	93.2601	114.413
0.0525	106.741	93.3738	93.3406	89.7886	93.227	114.384
0.0541667	106.37	95.0744	94.6245	89.6111	93.2007	113.744
0.0558333	104.968	94.7755	93.5913	90.1284	92.7692	114.102
0.0575	106.758	95.257	93.4448	90.4996	92.7236	114.137
0.0591667	106.923	95.5145	93.1902	90.2482	93.9094	114.7
0.0608333	106.762	94.5156	92.0279	89.8484	93.0984	114.89
0.0625	106.058	94.8728	92.0886	89.6449	93.0102	113.805
0.0641667	106.536	94.825	93.397	89.8115	92.4648	114.249
0.0658333	106.051	95.6959	94.0851	90.0363	92.6098	114.256
0.0675	106.888	95.7633	93.4331	89.7274	92.5618	115.216
0.0691667	106.792	94.8709	92.9077	89.7945	93.1362	114.266
0.0708333	105.377	94.6467	93.2777	89.695	93.4166	114.653
0.0725	106.117	94.6999	93.3796	89.4093	93.0158	114.002
0.0741667	104.79	95.463	93.2505	89.8642	92.7126	113.9
0.0758333	107.365	95.5929	92.568	89.5685	93.0572	115.089
0.0775	107.616	96.0573	91.875	89.8256	92.4901	114.257
0.0791667	106.603	95.4051	91.195	89.6133	92.7375	114.751
0.0808333	106.08	94.3333	92.8436	89.5717	93.3559	113.742
0.0825	105.705	94.9972	93.3493	90.5958	92.6912	113.978
0.0841667	106.332	94.211	92.5793	90.1443	93.1634	114.251
0.0858333	106.156	96.3322	91.7822	89.9029	92.9216	114.656
0.0875	108.088	94.57	92.4365	89.7641	94.0055	115.055
0.0891667	106.216	95.1088	92.9988	90.1641	93.3066	114.896
0.0908333	105.814	95.3808	92.7306	89.5233	92.7695	113.641
0.0925	106.095	95.2306	93.7284	89.7003	93.5045	115.036
0.0941667	107.394	95.9151	92.4102	90.2779	92.6412	114.677
0.0958333	107.382	96.5953	93.3857	90.131	92.8817	115.067
0.0975	107.215	95.5833	92.2558	89.7239	93.4928	114.452
0.0991667	106.616	95.3346	92.0794	89.2051	93.2017	114.267
0.100833	106.612	95.8823	93.6877	89.6535	93.2964	114.315
0.1025	106.668	94.361	92.952	90.7406	92.9817	114.176
0.104167	106.709	93.6515	93.4323	89.8576	92.9878	114.941
0.105833	106.321	95.7835	92.7866	90.1266	92.9434	114.986
0.1075	106.942	94.585	92.8858	89.8919	92.6715	114.573
0.109167	106.785	95.1287	93.9295	90.1953	93.4172	114.59
0.110833	105.986	95.6196	93.6232	90.2185	92.9324	114.072
0.1125	106.425	96.0482	93.4584	90.0527	93.2519	115.205
0.114167	107.514	94.721	91.2544	90.0484	92.1332	114.499
0.115833	106.774	95.434	92.0587	90.4317	93.5533	114.952
0.1175	105.743	94.6292	92.1247	89.5321	93.1942	114.346
0.119167	106.073	95.861	93.3244	89.8092	92.706	113.927
0.120833	106.856	95.4236	92.7269	90.1284	92.6627	114.06
0.1225	107.392	96.1237	92.8203	89.9917	93.3014	114.363
0.124167	106.577	94.8326	92.3024	89.9144	93.2042	114.842
0.125833	107.138	95.1887	91.3597	89.5108	93.3229	114.692
0.1275	105.108	95.2679	92.1765	89.8504	92.7326	113.852
0.129167	106.67	96.0686	92.8142	89.9673	92.5139	115.186
0.130833	107.161	96.2844	92.2489	90.2175	93.0878	114.473
0.1325	107.931	95.6338	92.3385	90.401	92.9069	114.828
0.134167	105.48	95.7662	91.5937	89.9934	92.8825	114.523
0.135833	107.522	95.8739	91.0205	88.6997	93.3114	114.896
0.1375	106.175	96.2451	92.7707	89.7158	92.5799	114.091
0.139167	106.02	96.2249	92.5694	90.0708	92.9952	113.802
0.140833	107.718	96.7477	92.2937	89.6285	92.8926	114.442
0.1425	107.592	94.2255	91.591	89.4633	93.1899	114.664
0.144167	107.44	95.4331	91.7259	89.5885	93.096	114.961
0.145833	106.358	95.0061	92.9177	89.3947	93.5105	114.376
0.1475	107.069	95.6445	91.7052	89.7724	92.6713	113.885
0.149167	106.988	96.4395	92.1181	90.1942	92.7464	114.538
0.150833	106.82	95.542	91.646	90.2067	93.1533	114.675
0.1525	106.066	95.0369	92.2379	89.8064	93.5303	114.851
0.154167	106.875	95.3757	92.2447	89.7357	92.3783	114.58
0.155833	106.505	96.3627	93.8891	90.1513	93.0374	114.62
0.1575	106.567	95.822	92.5352	90.3346	93.2411	114.23
0.159167	108.148	96.0439	92.7755	89.8329	93.6767	114.964
0.160833	106.709	96.1647	91.491	89.7814	93.1837	114.669
0.1625	107.068	95.2574	93.7895	89.6557	92.8531	114.214
0.164167	106.877	94.8003	92.5014	90.136	93.1905	114.622
0.165833	107.275	95.8339	94.1272	90.3551	92.8101	114.347
0.1675	106.606	96.7472	92.2647	90.0281	93.026	115.292
0.169167	108.787	95.6679	91.5208	89.9188	93.5731	114.909
0.170833	107.233	94.6027	92.9143	89.3416	92.9027	114.985
0.1725	107.195	94.5716	92.3379	90.2141	93.0829	114.972
0.174167	107.412	95.985	93.7004	90.2625	92.8478	114.124
0.175833	106.993	95.6846	93.1303	89.8082	92.855	114.642
0.1775	108.166	96.043	92.6263	89.9061	93.2646	114.526
0.179167	108.025	94.8867	92.0402	89.8478	93.0631	114.45
0.180833	107.5	95.2651	92.6849	89.3845	93.6536	114.514
0.1825	106.935	95.9177	92.4602	89.826	92.8238	114.272
0.184167	106.334	95.745	93.8024	89.8316	92.5943	114.343
0.185833	107.726	96.4497	93.1576	90.1807	92.453	114.482
0.1875	108.1	96.1924	92.5696	90.1931	93.1811	115.253
0.189167	106.289	95.0287	92.7338	89.4278	92.9244	115.342
0.190833	106.63	95.4812	93.3374	90.2603	93.0336	114.645
0.1925	106.591	95.6273	94.2003	90.0497	93.0007	114.105
0.194167	106.597	96.3637	94.5727	90.5064	93.008	113.912
0.195833	106.534	96.8044	93.2804	89.806	93.0435	114.934
0.1975	107.957	95.0171	92.7707	89.0823	93.8899	115.077
0.199167	107.801	94.1056	92.5817	89.5244	92.993	114.42
0.200833	105.994	95.9553	92.7771	89.3499	93.1468	114.353
0.2025	106.539	96.9805	93.4137	90.219	93.5556	114.735
0.204167	106.637	95.1089	92.7519	89.7947	92.8828	114.835
0.205833	108.198	95.4716	92.1461	89.5052	93.6959	115.153
0.2075	107.898	94.8066	93.8545	89.7695	93.4145	114.462
0.209167	108.164	95.5342	92.4106	89.7213	92.4626	114.175
0.210833	107.581	96.1046	93.1799	89.1775	92.8511	114.237
0.2125	107.413	96.4669	92.699	90.0731	93.5653	114.197
0.214167	108.303	95.6164	92.3039	90.2342	93.2629	114.818
0.215833	108.252	95.8024	92.3094	89.2799	94.1419	115.031
0.2175	105.773	95.6208	93.8354	90.4896	93.1739	114.71
0.219167	106.962	95.5673	93.7568	89.871	92.6452	114.312
0.220833	106.83	96.7692	93.5892	90.478	92.6851	114.398
0.2225	107.82	96.6749	93.0662	90.6152	93.0021	114.571
0.224167	107.832	95.5459	92.1695	89.5673	93.2305	115.177
0.225833	107.764	95.515	92.7955	89.7265	93.8699	114.899
0.2275	108.532	95.9	93.7803	89.3648	92.8401	114.526
0.229167	107.014	95.3428	93.6521	90.1242	93.4928	114.04
0.230833	106.464	96.4771	94.3934	90.4635	93.1071	114.091
0.2325	107.892	95.6184	93.057	90.5045	94.1462	115.199
0.234167	107.464	94.7132	92.9017	90.4494	93.2614	115.459
0.235833	107.32	95.1927	92.5532	89.9276	93.6136	114.797
0.2375	106.723	95.2878	93.7895	89.9321	93.4567	114.596
0.239167	107.693	96.6215	92.824	90.1447	93.8995	115.239
0.240833	107.901	96.7554	93.3752	90.3975	93.428	114.843
0.2425	108.784	96.3652	92.542	90.2266	93.8545	114.806
0.244167	106.902	95.7511	92.5897	89.9724	94.0907	114.826
0.245833	106.117	96.1568	93.562	90.3596	93.6694	115.147
0.2475	106.724	96.9888	93.2369	90.4313	92.6082	114.848
0.249167	107.195	96.1936	92.9266	90.3181	93.2022	114.261
0.250833	108.003	94.7953	92.9034	90.6417	92.9486	115.09
0.2525	108.58	96.5765	92.7423	90.4366	93.5656	115.865
0.254167	106.467	96.1486	93.6722	89.8809	93.6362	115.025
0.255833	107.103	96.4964	92.738	90.2705	93.1365	115.109
0.2575	107.355	95.3367	92.8665	90.8437	92.6885	114.945
0.259167	107.286	95.5475	92.66	91.0975	93.2388	114.83
0.260833	108.239	96.2747	92.216	89.988	93.5249	114.656
0.2625	108.174	95.6304	93.2656	90.2343	93.3974	114.831
0.264167	107.668	95.5137	92.7398	90.3351	93.8453	114.541
0.265833	106.248	96.1345	92.8844	90.7865	92.8761	114.243
0.2675	107.963	96.6461	93.2565	90.3638	93.0937	115.298
0.269167	107.531	95.7194	93.2982	90.9398	93.3859	115.492
0.270833	108.239	95.3954	92.5546	90.0346	93.5457	115.209
0.2725	107.449	95.9937	92.6656	90.0929	93.2623	114.435
0.274167	107.273	96.6455	93.003	90.273	93.4453	114.512
0.275833	107.344	96.4857	93.5966	90.7147	92.956	114.862
0.2775	107.82	96.1066	92.2773	90.8392	93.4506	115.19
0.279167	108.334	95.6732	91.7173	90.885	93.6925	114.413
0.280833	107.456	94.8281	92.7571	90.1797	93.0939	114.575
0.2825	107.71	96.7167	93.9744	90.4384	93.1874	114.377
0.284167	107.319	97.5542	91.5095	90.7194	93.3561	115.254
0.285833	108.508	97.104	92.3853	91.3714	93.4946	115.134
0.2875	106.917	96.7828	92.008	90.7294	93.4767	115.066
0.289167	107.518	96.0349	92.4321	90.1321	94.2065	114.97
0.290833	107.311	95.3869	93.2726	90.2881	93.618	114.635
0.2925	107.438	95.8211	93.2812	90.8478	93.5504	114.3
0.294167	106.649	95.9758	93.4215	91.2462	93.1914	115.091
0.295833	107.668	96.488	93.7361	90.3908	92.9141	115.067
0.2975	107.796	95.9909	92.5461	90.7432	93.3446	115.322
0.299167	107.758	95.6913	92.6024	90.5782	93.7949	115.121
0.300833	106.196	96.1637	93.796	90.6089	93.1912	114.178
0.3025	106.422	97.086	94.1061	90.219	93.4407	115.284
0.304167	108.227	96.4997	93.3474	90.7565	93.3562	114.655
0.305833	108.42	95.9938	93.7596	90.0272	93.2303	115.698
0.3075	108.026	95.9891	93.8751	90.6828	93.6361	115.265
0.309167	108.119	96.3649	93.2752	90.2697	93.5155	115.06
0.310833	107.327	95.739	93.9466	90.4547	92.8445	114.432
0.3125	108.102	96.1952	92.6494	91.043	92.8649	115.538
0.314167	107.983	95.9729	92.2425	90.0704	92.9707	115.824
0.315833	108.485	95.7413	92.2758	90.1816	93.2772	115.225
0.3175	107.925	96.0846	92.514	90.1047	93.6865	115.365
0.319167	107.189	96.059	93.0206	90.321	93.6648	114.097
0.320833	107.963	97.1975	93.0888	90.4632	93.0458	114.69
0.3225	108.726	96.832	94.4422	90.9696	93.2516	114.638
0.324167	107.911	96.0926	92.0048	90.9251	92.6383	115.116
0.325833	108.293	96.3569	93.0771	90.5061	93.1074	115.551
0.3275	108.211	96.1449	92.0874	90.2411	92.9832	114.865
0.329167	107.771	96.0053	93.6808	90.7574	93.5364	114.997
0.330833	107.867	95.8657	93.135	90.4372	92.8771	115.789
0.3325	107.622	85.7584	91.6981	83.1806	93.1933	115.305
0.334167	109.758	84.5641	81.4145	84.1766	93.3654	115.797
0.335833	108.045	85.9206	81.3106	85.583	93.6261	112.894
0.3375	108.028	84.3245	81.9504	82.8044	93.2257	105.81
0.339167	108.329	84.6112	83.3034	82.8312	93.1974	103.111
0.340833	108.637	84.6701	83.6937	83.8829	92.6394	104.676
0.3425	108.04	84.4982	83.7831	82.3304	93.6073	106.467
0.344167	107.703	84.9098	84.8413	82.4747	93.6876	106.995
0.345833	108.036	83.8885	84.2842	81.3925	93.4207	106.048
0.3475	107.454	83.7571	84.7019	81.3914	92.568	106.024
0.349167	108.331	83.8532	85.1672	81.5168	93.4116	106.514
0.350833	108.369	83.4407	86.5105	81.4992	87.9499	107.798
0.3525	109.006	83.5601	84.5104	79.7831	88.8878	107.603
0.354167	108.218	83.2399	84.8948	79.835	87.7669	107.131
0.355833	105.825	82.8723	85.6291	79.0872	89.1037	106.648
0.3575	98.6095	84.1095	84.6801	79.5185	89.6878	106.012
0.359167	93.1323	83.4742	84.6922	79.1825	89.9343	106.378
0.360833	94.7318	83.0457	83.8838	78.339	90.0876	105.191
0.3625	93.1943	82.3861	83.9902	76.9997	90.561	104.738
0.364167	91.9513	83.8853	85.083	76.9499	89.9326	104.246
0.365833	94.9067	83.8962	84.9397	76.2614	89.0489	103.249
0.3675	97.7776	83.4105	85.8829	76.3017	87.8582	102.619
0.369167	99.4731	82.8345	85.1288	75.1083	88.397	103.086
0.370833	97.9152	82.2589	84.9957	73.884	87.4791	101.795
0.3725	96.1685	82.8237	84.383	73.4573	86.3378	100.572
0.374167	96.6524	82.4657	84.0037	73.0302	86.3279	99.076
0.375833	95.4052	82.6104	83.8527	71.9204	85.3371	98.4785
0.3775	95.841	82.6006	84.3334	71.7089	84.8414	98.8713
0.379167	95.8115	82.0302	82.7219	70.4612	84.912	98.316
0.380833	95.1752	82.5167	83.3052	69.3697	84.4009	98.0276
0.3825	94.6689	81.7777	83.4236	68.9293	83.8735	96.1532
0.384167	94.8985	82.0448	83.618	68.3518	82.6974	95.9015
0.385833	95.0031	81.8392	81.6536	67.8881	82.22	95.0478
0.3875	95.5857	81.4504	82.6623	66.6127	82.4154	94.2064
0.389167	95.8356	79.4883	82.0265	66.3343	80.8242	94.1982
0.390833	94.9094	80.4595	81.8921	65.2408	80.2783	93.2366
0.3925	94.539	81.1955	81.4933	65.0785	79.097	92.0444
0.394167	95.3819	81.9802	82.4897	64.0641	78.2159	91.8329
0.395833	96.2421	80.1564	81.9157	63.8582	78.5196	92.0479
0.3975	94.6274	80.7374	81.3234	62.9578	76.9958	90.5444
0.399167	95.0603	79.8358	81.5102	61.2216	77.375	90.1216
0.400833	94.191	80.5058	81.1415	61.2394	76.3314	88.9999
0.4025	95.5038	79.9209	81.7733	60.6122	75.9486	88.5387
0.404167	95.5512	79.3843	81.2228	59.951	74.6616	88.7135
0.405833	95.299	79.6103	80.7794	59.4329	74.4786	88.1977
0.4075	94.6055	78.7488	79.6159	58.9645	73.486	86.8914
0.409167	94.8537	79.4855	79.7819	58.3642	72.9992	85.9626
0.410833	93.807	79.0431	80.9179	58.1853	72.2456	85.0421
0.4125	94.0073	77.7216	80.2843	56.3143	70.9928	85.3536
0.414167	94.1044	79.0824	80.1015	56.594	70.5799	85.0357
0.415833	93.3765	78.0451	78.0454	55.9186	70.5069	84.4959
0.4175	94.2198	77.8376	78.1104	54.4334	70.0523	83.8097
0.419167	93.3473	78.0439	77.2485	54.2696	69.3171	83.1651
0.420833	93.36	78.496	79.2087	53.7878	68.6602	82.2247
0.4225	92.6684	77.8231	78.2739	54.2109	67.7946	82.2523
0.424167	93.1681	77.8847	79.1021	52.8022	67.477	81.3918
0.425833	93.9725	77.3015	76.9956	51.552	67.1171	81.4869
0.4275	93.1859	76.0255	79.2638	51.476	66.1292	79.7106
0.429167	91.8862	76.7839	78.6673	51.1408	65.4529	79.9122
0.430833	92.6748	77.1676	77.6	50.6893	64.7664	79.1606
0.4325	92.9685	77.4266	78.2593	49.8858	63.5698	78.9341
0.434167	92.6336	77.3019	77.9263	49.2728	63.8308	79.1238
0.435833	91.339	75.9966	76.8714	48.9657	62.9027	77.3381
0.4375	90.7132	76.014	77.9666	48.5305	62.3409	77.0605
0.439167	91.3368	76.2257	77.1354	48.1392	61.6099	76.3476
0.440833	91.0642	76.1703	76.9793	47.6961	60.9642	76.0303
0.4425	91.2296	74.9404	75.7403	46.9571	60.74	76.6859
0.444167	91.5966	75.1091	77.1851	46.8445	60.3342	75.7142
0.445833	90.7544	74.3643	75.9097	45.7882	59.9681	75.3204
0.4475	90.3027	75.3015	75.836	45.5619	58.8442	74.2611
0.449167	90.5343	75.2609	76.4491	45.2904	58.5211	73.1289
0.450833	90.7897	74.4592	74.7207	44.6975	58.0095	73.6887
0.4525	90.5733	73.809	74.9515	43.9798	57.4023	73.5938
0.454167	89.6887	73.7068	73.8617	42.9412	57.2012	72.273
0.455833	89.6273	73.287	75.1164	43.1603	56.3044	71.4543
0.4575	89.641	74.0074	75.5052	43.3279	55.5568	71.382
0.459167	89.2584	72.638	74.0863	43.3143	54.9963	70.9502
0.460833	89.3591	73.9066	73.9146	42.3154	54.922	71.46
0.4625	88.5758	72.503	74.0835	42.1831	54.5824	71.1046
0.464167	88.4139	71.8707	74.0375	41.3203	54.1476	70.0591
0.465833	87.6953	73.0903	73.3117	41.3403	53.1683	69.8984
0.4675	87.9348	72.3539	74.1258	40.8463	52.7834	68.5661
0.469167	87.7688	72.185	72.9045	40.9106	52.7983	68.7503
0.470833	89.6292	71.5107	73.1498	39.9403	51.9348	68.1521
0.4725	86.7601	71.4812	71.3008	39.1731	51.6661	68.1171
0.474167	87.2897	70.851	73.7348	39.6273	50.6166	67.485
0.475833	86.4807	71.5979	73.0137	38.7913	49.8001	66.6116
0.4775	86.8489	71.7537	72.8676	38.1516	49.4781	66.3804
0.479167	86.9813	71.4308	72.0453	37.6064	49.1114	66.8815
0.480833	86.426	70.4017	71.831	37.6066	49.5354	66.6124
0.4825	86.3974	70.8565	71.3899	36.9152	49.0128	65.3692
0.484167	85.7477	70.6414	72.6467	36.8657	47.8171	65.1378
0.485833	86.3032	70.0354	70.8197	36.2017	46.6548	64.9098
0.4875	87.1652	69.0981	71.7049	36.1618	47.6236	64.9451
0.489167	86.5909	69.9702	69.6264	35.8803	46.9271	64.2958
0.490833	85.9127	69.5638	70.4301	35.4212	46.8191	64.0489
0.4925	84.0313	69.8423	70.362	35.0032	46.218	63.0403
0.494167	85.0959	69.7764	70.8367	35.0786	45.6998	62.9694
0.495833	85.1337	69.332	70.7581	34.4972	44.5672	62.8705
0.4975	85.7445	70.5497	68.8148	34.7545	44.5502	62.8427
0.499167	84.52	69.7735	68.5729	33.8751	44.746	62.1382
0.500833	84.1329	68.4421	68.3201	33.6764	44.6248	61.9797
0.5025	84.6803	69.4109	69.7523	33.0053	43.7754	61.5455
0.504167	85.7582	67.8147	69.3355	33.1341	43.3761	61.1416
0.505833	84.4682	69.1794	67.9023	33.1163	42.4999	61.1662
0.5075	84.2074	68.6949	66.6027	32.2391	43.3022	60.2138
0.509167	84.2427	66.7642	67.5984	31.8977	42.4387	60.6151
0.510833	82.3214	66.7634	67.6507	31.7331	41.9389	60.1542
0.5125	82.7529	67.0327	68.3631	32.0286	41.2673	59.5393
0.514167	83.3438	67.188	66.2898	31.4408	40.9507	60.2169
0.515833	82.7338	66.5355	66.9105	30.9653	41.2004	59.6232
0.5175	83.802	65.9706	66.1768	31.1934	40.2191	58.7334
0.519167	83.1182	66.2589	68.26	30.661	39.5023	58.6123
0.520833	81.5121	66.6345	67.3894	30.2038	39.5722	57.7874
0.5225	82.0281	66.5668	67.0721	30.5692	39.2595	58.149
0.524167	83.0349	65.4752	66.3476	30.591	39.3168	58.2754
0.525833	82.5478	66.5455	65.5064	29.2247	38.9447	57.5942
0.5275	81.1846	64.6768	64.9825	29.0595	38.0229	57.4797
0.529167	81.7743	65.5837	66.532	29.657	38.1212	56.4708
0.530833	81.2634	65.6637	65.7606	29.3567	37.2297	56.6398
0.5325	80.8756	65.974	65.3841	29.2492	37.144	56.5778
0.534167	81.4271	64.7085	65.5133	28.9497	36.9596	56.6008
0.535833	81.2017	65.1383	64.972	28.1612	37.0219	55.9994
0.5375	80.9651	65.1274	64.7153	28.3117	36.2239	56.2659
0.539167	79.2886	64.9861	64.4885	28.3991	36.5103	54.9174
0.540833	80.0725	65.6217	66.1018	27.9838	36.0837	55.1139
0.5425	80.4203	64.405	65.0497	28.3725	35.374	55.2483
0.544167	80.5272	64.2423	65.0826	27.7121	35.5228	55.2685
0.545833	79.1663	64.5683	64.3375	28.0833	35.0526	54.0476
0.5475	78.1677	63.1925	64.1969	27.4719	34.2526	53.945
0.549167	78.5671	62.7472	64.4117	26.7623	34.0599	54.2604
0.550833	79.2407	63.6761	64.0002	27.5846	33.8019	53.8509
0.5525	79.6249	64.4544	63.2768	26.6442	33.9446	53.4282
0.554167	79.2981	63.8975	62.9994	26.8717	33.6052	53.4077
0.555833	78.3518	64.0949	63.772	26.7765	32.6391	52.7797
0.5575	78.6769	63.8356	63.0737	27.0942	32.6428	52.3574
0.559167	78.4009	62.9933	63.6072	26.6232	32.4011	52.33
0.560833	78.83	62.528	62.7798	27.1942	32.3527	52.0416
0.5625	79.0947	62.4178	62.4251	26.0485	32.4794	52.155
0.564167	77.5962	62.1481	62.4589	26.2996	31.2843	51.985
0.565833	77.5329	63.0918	62.7625	26.1283	30.7402	51.443
0.5675	77.5058	62.7077	62.4077	26.2278	31.253	51.2945
0.569167	77.9271	62.0383	61.477	26.4566	30.7984	51.1282
0.570833	77.9613	61.6966	61.5383	26.0683	31.1518	51.2291
0.5725	76.4282	61.3804	62.6355	25.4287	30.0941	50.61
0.574167	76.2055	60.6736	61.9101	26.2699	30.1531	50.5001
0.575833	76.6319	61.7102	61.5582	26.1714	29.9382	50.2058
0.5775	76.6741	61.3282	60.4338	26.0847	29.2795	49.691
0.579167	76.625	59.9472	60.2283	25.7717	30.0821	49.6861
0.580833	76.2271	60.3713	60.5818	26.1615	29.1279	49.4545
0.5825	76.0798	60.699	60.638	25.784	29.1057	49.2904
0.584167	75.8893	60.8845	61.2633	25.7937	28.507	48.6261
0.585833	75.3151	61.4231	60.5229	26.3129	28.4294	48.5633
0.5875	75.7019	61.716	59.9161	26.3813	28.0637	49.0511
0.589167	75.6904	61.8326	59.4954	26.2991	28.0732	48.7714
0.590833	74.7786	60.1166	58.7799	26.1515	27.3616	48.8279
0.5925	74.108	59.7878	60.1437	26.3857	27.1602	47.6253
0.594167	74.3398	60.1704	58.7182	26.1568	27.1606	47.4504
0.595833	75.1386	60.2152	59.3882	26.609	27.3661	48.2391
0.5975	74.8782	60.0258	59.1902	26.2284	27.342	47.6206
0.599167	75.0707	58.6132	58.6713	26.217	26.9233	46.951
0.600833	72.67	59.1086	59.2077	26.1212	26.2494	46.6759
0.6025	72.373	58.9409	58.1139	26.7511	26.4772	47.0018
0.604167	74.1328	59.7131	59.0111	26.8858	25.9941	46.8577
0.605833	73.5654	59.7401	57.4285	26.4244	26.0422	46.8889
0.6075	74.3617	58.8328	58.0483	26.5611	25.7244	46.6485
0.609167	72.5635	57.9816	59.1442	26.5038	25.5548	46.4862
0.610833	72.1356	58.7222	57.8581	26.6178	24.8904	45.96
0.6125	72.4616	58.7832	58.2077	27.1025	25.283	45.9921
0.614167	73.2373	58.5833	57.861	26.8733	24.434	45.7279
0.615833	73.3174	58.8162	58.1224	27.1043	24.3858	45.9533
0.6175	72.8866	57.8401	56.5508	27.1924	24.3203	45.6837
0.619167	71.9275	57.4149	56.3629	26.5232	24.7028	44.4641
0.620833	71.1851	57.5349	56.4279	26.9011	23.888	44.7878
0.6225	70.7474	57.9155	56.4912	26.6532	23.9631	45.1855
0.624167	71.038	56.901	56.5425	27.737	23.4599	45.0335
0.625833	72.617	58.1571	55.5874	27.0652	23.1129	44.9997
0.6275	71.1405	57.4661	56.1219	26.9786	23.1978	44.8239
0.629167	71.7667	57.1204	55.7446	26.9221	23.0357	43.6836
0.630833	71.4711	57.4921	56.1785	27.6332	22.7719	44.0258
0.6325	71.6888	56.5516	55.1555	27.2575	22.0462	43.7563
0.634167	71.2713	55.5874	55.7578	26.9362	21.8785	44.1758
0.635833	71.3059	56.5494	55.982	26.6687	22.7325	43.9838
0.6375	70.1419	55.9186	54.7279	26.8896	22.1172	43.5244
0.639167	70.2457	56	54.3439	26.9549	22.1115	43.1297
0.640833	70.1618	56.4155	54.6771	27.3666	21.1399	43.2258
0.6425	70.0853	55.8278	54.4265	26.6107	21.6613	43.4694
0.644167	71.0721	56.8685	54.5453	26.4664	20.9561	43.184
0.645833	69.5485	55.8027	54.9504	26.1858	21.4653	43.1598
0.6475	69.777	54.7256	54.2817	26.6506	20.6363	42.6037
0.649167	69.4951	55.8742	54.4104	26.9439	21.2459	42.4252
0.650833	70.6695	55.0672	52.8299	26.2955	21.1579	42.3047
0.6525	69.8853	55.9792	53.441	26.5041	20.3577	42.9845
0.654167	69.5853	55.0857	53.75	26.0385	20.2297	41.8856
0.655833	69.083	53.7896	52.5517	26.2359	19.9492	41.7632
0.6575	68.1848	53.9923	53.8399	25.8853	19.3382	41.6532
0.659167	68.8023	55.0494	53.2831	26.048	20.0036	41.9958
0.660833	68.901	53.8821	52.8238	26.0113	19.8252	42.0792
0.6625	68.8754	53.7338	51.129	25.8346	19.5829	42.1856
0.664167	68.7242	52.5778	52.0713	25.6009	19.6325	41.1006
0.665833	68.1256	52.8944	52.2045	24.9653	19.2198	41.212
0.6675	68.4455	52.7367	53.1613	25.6962	19.1543	41.997
0.669167	68.0584	53.7331	51.7064	25.21	18.3509	40.8813
0.670833	68.4732	53.1844	51.6275	24.2349	18.7155	40.6921
0.6725	67.5867	53.0675	50.917	24.5205	18.7992	40.6418
0.674167	67.36	52.4306	51.7928	24.5497	18.6379	40.8099
0.675833	67.2857	52.6394	51.3875	24.7561	18.0537	40.7758
0.6775	67.0904	53.1326	52.2267	24.779	17.6348	39.849
0.679167	66.6496	53.2099	52.0723	24.6132	17.9114	40.922
0.680833	67.4405	52.3239	50.8438	24.7587	17.8252	40.8493
0.6825	66.7659	51.9578	51.388	24.3408	18.4073	40.7924
0.684167	65.2737	51.6875	51.9991	24.6854	17.6116	39.7921
0.685833	64.8408	51.8567	51.8333	24.3456	16.9497	39.9635
0.6875	66.5176	50.5225	50.7844	24.758	17.1417	39.639
0.689167	67.2059	52.3048	49.9854	23.8077	17.2439	39.5848
0.690833	66.2441	50.986	50.3791	23.7903	17.3572	39.7511
0.6925	66.0489	51.3869	50.1379	23.7558	17.0321	39.1183
0.694167	66.0111	51.4847	50.8961	24.1292	16.5932	39.1939
0.695833	65.4647	51.6948	49.0823	23.7057	16.4344	38.8909
0.6975	63.5303	51.6105	49.5285	23.7129	16.2777	39.1907
0.699167	65.9249	50.5333	49.7514	23.406	15.9974	39.0734
0.700833	65.1189	49.4543	50.4349	22.7469	16.3699	38.6675
0.7025	64.3421	50.254	49.8972	23.4315	15.8163	38.6404
0.704167	64.1713	50.4985	48.0624	23.0125	15.458	38.641
0.705833	65.4023	50.9682	49.5439	23.648	15.4271	38.653
0.7075	64.3068	49.529	48.9168	23.0581	15.7134	38.3066
0.709167	64.1462	49.6106	48.0491	22.0955	15.9676	37.9998
0.710833	64.1494	50.275	48.7437	22.8579	15.2841	37.2908
0.7125	63.7923	49.7802	48.091	22.7826	15.5003	37.6717
0.714167	64.1398	50.25	48.9809	22.746	14.8792	37.5259
0.715833	65.476	50.3214	48.4147	22.3211	14.798	37.8828
0.7175	64.3853	48.8539	48.4576	22.3179	14.8808	38.3085
0.719167	63.204	49.4508	48.6351	22.5843	15.0643	37.8978
0.720833	63.7625	50.1143	48.1397	22.2848	14.7656	37.0928
0.7225	63.019	49.4687	47.348	22.1791	14.4085	37.4192
0.724167	62.2763	49.359	47.1374	22.1292	14.6951	37.9647
0.725833	63.7243	47.9474	46.7206	22.0119	14.2177	37.176
0.7275	63.5239	48.6578	46.8831	21.6185	14.3398	37.1171
0.729167	61.5692	49.0231	47.0429	21.9	14.1992	37.032
0.730833	62.0565	49.9369	47.8457	22.1711	13.746	36.5601
0.7325	61.7686	49.2049	47.1966	22.1055	13.3561	37.0662
0.734167	60.8738	49.2986	46.5527	21.3237	13.5955	37.2039
0.735833	64.1703	47.0169	46.878	21.4613	13.8245	37.0111
0.7375	60.929	47.3919	46.1813	21.374	13.653	36.3096
0.739167	62.4787	47.7276	47.4257	21.0598	13.4398	36.5856
0.740833	61.896	48.36	46.4558	20.6257	13.2728	36.2162
0.7425	61.1443	47.4254	46.4787	21.8256	13.2371	35.9567
0.744167	63.0424	47.4689	46.1883	21.1985	13.3408	36.6239
0.745833	62.5682	47.1812	46.4187	21.4968	13.0595	36.9164
0.7475	61.3412	47.8991	46.0491	20.3067	12.664	35.89
0.749167	60.9807	48.4973	46.9538	20.5706	12.93	35.645
0.750833	62.4174	47.8915	46.3605	21.1103	12.6853	35.8398
0.7525	62.1823	47.0008	46.4322	20.4689	12.9493	36.0929
0.754167	61.3618	47.3376	45.5012	20.6793	13.2079	35.722
0.755833	61.0495	47.3067	45.6728	19.9991	12.2393	35.5532
0.7575	60.4452	46.3503	46.6232	19.8102	12.146	35.4307
0.759167	61.1388	47.5362	44.899	20.5047	11.8042	35.9203
0.760833	60.6926	47.2736	45.5546	19.8044	12.0983	35.6358
0.7625	61.5396	47.5154	45.1401	19.6578	11.6101	35.7709
0.764167	60.8141	46.1728	45.3932	19.95	12.0868	35.5273
0.765833	60.732	45.476	44.0079	19.3708	11.7297	35.2903
0.7675	60.0001	45.7275	45.6172	19.3634	11.8209	34.7043
0.769167	60.3935	46.652	43.164	19.6226	11.4836	34.9945
0.770833	60.5248	46.6659	44.3597	19.0073	11.6184	35.4601
0.7725	59.4165	46.2032	43.2451	19.0825	11.7109	34.9391
0.774167	58.9623	46.2037	43.9022	19.5848	11.5619	35.1488
0.775833	58.6829	45.5723	45.8146	19.3824	11.2855	34.5222
0.7775	59.624	46.441	43.994	18.4988	11.0507	34.5003
0.779167	60.0085	46.3754	43.7021	19.2856	10.6722	35.2977
0.780833	59.2555	46.6995	43.2244	18.9143	11.1589	34.7173
0.7825	60.2015	45.9496	42.7495	18.2918	11.0423	34.8349
0.784167	59.3654	45.7174	43.7958	18.5156	10.9436	34.4037
0.785833	58.08	46.266	44.4192	18.3989	10.3083	34.3559
0.7875	58.6779	45.3709	43.3057	18.1987	10.2954	34.2519
0.789167	59.6994	45.4468	42.9954	18.5692	11.282	34.3827
0.790833	59.3296	45.5861	43.2276	18.3881	10.4682	34.3411
0.7925	58.447	45.2916	42.5797	18.2576	10.4384	34.4702
0.794167	58.7081	45.3129	42.8345	18.6544	10.3356	34.9004
0.795833	59.0954	45.0571	43.437	18.4747	10.0194	34.3415
0.7975	58.1723	43.8417	42.3464	18.2332	9.94151	33.9452
0.799167	58.233	45.3239	42.1385	17.1973	9.58427	34.0982
0.800833	58.4046	44.2335	42.48	17.573	10.1913	34.1317
0.8025	58.652	44.7926	42.765	17.4173	10.1314	33.7598
0.804167	57.4461	45.1635	42.2865	17.9558	9.71772	34.1496
0.805833	57.1143	44.6019	42.6854	17.8481	9.44384	33.5926
0.8075	57.6348	44.2235	42.3688	17.1218	8.98869	33.9409
0.809167	57.4833	43.8604	42.0267	16.3835	9.87133	34.0216
0.810833	56.8345	44.6631	42.502	16.7771	9.52226	33.6988
0.8125	57.8323	44.746	42.0785	17.0336	9.41296	33.1045
0.814167	57.9281	44.5414	42.0363	17.6127	9.36181	33.5986
0.815833	58.0499	44.8153	41.8732	16.9691	9.62436	33.4173
0.8175	58.1289	43.6673	40.0724	16.3597	9.12491	33.4593
0.819167	57.1651	42.5284	40.656	16.8764	9.74559	32.8538
0.820833	57.0329	43.4487	41.2918	16.9491	9.2965	33.1492
0.8225	56.438	43.9286	40.9942	16.7619	8.90986	32.7313
0.824167	56.2231	43.2178	40.6679	16.4856	9.0318	32.8633
0.825833	56.8798	44.3202	40.4406	16.7716	8.94291	32.3776
0.8275	57.7666	42.5722	40.8987	15.6105	8.57979	32.8332
0.829167	57.0252	43.2299	40.4292	15.3738	8.88579	32.5315
0.830833	56.2508	42.7988	40.8999	15.1077	8.75877	32.3492
0.8325	55.7996	43.7102	41.1507	16.4111	8.04635	32.4558
0.834167	56.0318	43.7922	40.2926	16.3624	8.26977	32.2917
0.835833	55.1857	44.2994	39.7464	15.2111	8.41614	32.3994
0.8375	56.3037	43.708	39.3108	15.55	8.292	31.9783
0.839167	54.7925	43.2888	39.7186	15.4115	7.97522	31.9249
0.840833	54.5842	43.3552	40.1268	15.8539	8.20038	31.9075
0.8425	56.466	43.1321	39.7613	15.3471	7.73084	32.2802
0.844167	56.2025	42.8213	39.4002	15.5433	8.05449	31.8713
0.845833	55.9212	42.9205	39.2398	15.0357	8.41834	32.0993
0.8475	55.3134	43.1867	38.8427	14.4214	7.33667	31.8487
0.849167	53.923	42.818	38.9566	15.1823	7.94954	31.4112
0.850833	55.1799	42.7256	39.7263	15.0795	7.41272	31.3294
0.8525	56.1184	42.9373	38.9653	14.9206	7.41171	31.9459
0.854167	54.3996	43.5245	38.2097	14.9791	7.31864	31.3067
0.855833	55.4269	41.7422	36.8191	14.1402	8.1325	31.3596
0.8575	54.6402	43.0199	38.3617	14.3758	7.01675	31.1159
0.859167	54.6626	43.4231	38.9276	14.5882	8.17555	30.3421
0.860833	54.8622	43.3955	39.1245	14.0978	7.06824	30.9472
0.8625	55.1581	42.4452	38.8563	13.925	7.27956	31.0296
0.864167	54.9009	42.6812	38.6273	14.5584	7.4972	30.7259
0.865833	54.1429	42.5983	37.5816	14.0847	7.68361	30.7199
0.8675	53.1169	41.7763	39.0698	14.1036	7.4018	30.7381
0.869167	53.9284	42.545	38.6397	13.8875	7.18118	29.6898
0.870833	53.12	43.1963	39.0085	14.214	6.44202	31.4191
0.8725	54.2705	41.9494	37.5151	13.4047	7.23655	30.5679
0.874167	53.809	41.5365	36.5321	13.7145	6.58856	30.7612
0.875833	54.1289	40.8443	37.0803	13.2896	5.99643	30.2055
0.8775	53.6752	41.7857	38.3347	13.4153	6.69102	29.8918
0.879167	54.1282	41.7093	37.5501	13.4512	6.38116	30.1529
0.880833	54.3128	42.4601	37.1284	13.4219	6.96894	30.8696
0.8825	54.0025	40.6919	36.8422	13.2185	6.69592	30.2871
0.884167	52.9323	40.5574	34.9081	13.224	6.52941	30.1011
0.885833	53.0639	42.1142	37.6002	13.4349	6.44414	29.9189
0.8875	52.9523	42.0016	36.2424	12.7615	6.05804	30.6398
0.889167	53.1574	42.1052	37.0064	13.3507	6.32202	30.2468
0.890833	52.6001	42.2606	36.313	12.816	6.4509	29.4729
0.8925	53.3352	40.8077	35.619	12.6789	6.12935	29.7329
0.894167	52.2924	41.0405	37.0162	12.7322	5.91253	29.7522
0.895833	52.9137	40.7885	35.4277	12.5331	5.6987	28.9182
0.8975	52.8303	41.3803	35.8854	12.9106	6.10657	29.898
0.899167	52.7629	40.2224	35.9632	12.6703	6.21574	29.404
0.900833	53.3985	40.3475	35.7623	12.1594	6.48815	29.4898
0.9025	53.0349	41.152	36.3666	12.3993	6.12347	29.426
0.904167	51.4779	40.9965	36.5725	11.861	5.54899	29.0833
0.905833	52.0755	41.5909	35.6826	12.8857	5.3956	29.3105
0.9075	52.3004	39.8969	34.7683	12.2202	5.71845	29.0486
0.909167	52.4719	39.4198	35.1151	11.909	5.83155	29.0634
0.910833	53.1192	38.6637	34.9363	11.7938	5.73667	28.7156
0.9125	52.0433	40.2822	35.2992	12.0769	5.43407	29.2846
0.914167	51.8148	40.0099	35.6977	12.1635	5.61669	29.234
0.915833	51.1048	40.4946	35.0744	12.1371	5.14427	29.1584
0.9175	53.4067	40.7461	35.5228	11.8437	5.00475	28.7944
0.919167	51.6825	39.9227	35.0011	11.7179	5.35115	28.4498
0.920833	50.8101	40.1369	35.1515	12.1113	5.68325	28.3744
0.9225	50.4074	39.6539	35.0487	11.8245	5.31732	28.542
0.924167	50.0499	39.4453	36.1256	11.8271	4.94035	28.6882
0.925833	50.9946	39.9021	34.897	11.8735	5.39351	28.67
0.9275	51.1468	39.7295	34.7279	11.7604	5.03435	28.7476
0.929167	51.179	37.9902	34.8444	11.224	5.37322	28.9366
0.930833	50.1711	39.2089	34.1825	11.517	4.60282	28.4372
0.9325	50.5264	38.5404	33.9677	11.1785	4.8867	28.6768
0.934167	49.7641	38.4495	34.3339	11.2895	4.70118	28.4684
0.935833	50.7964	38.9317	34.0153	10.7254	4.62442	28.2513
0.9375	50.9979	38.0062	33.7466	11.3609	5.00078	28.2555
0.939167	50.7729	38.7214	33.7113	11.5188	4.67836	28.2141
0.940833	50.1793	38.5552	34.6153	10.6973	4.78896	27.8582
0.9425	51.4739	39.0882	34.1663	11.6121	4.75951	27.5553
0.944167	50.134	38.0959	33.0436	10.7689	4.20391	28.0171
0.945833	50.9959	38.3445	32.902	10.7378	4.74951	28.1484
0.9475	49.7835	38.2133	33.4557	11.0535	4.3421	28.4359
0.949167	50.0088	39.1723	33.4649	10.8276	4.48865	27.7337
0.950833	50.3763	38.6738	34.2245	11.3697	4.40709	28.4586
0.9525	50.2589	36.8205	33.5347	10.9895	3.92068	28.0532
0.954167	49.8972	38.1066	32.2406	11.0021	4.90278	28.7681
0.955833	48.8626	36.7335	31.509	11.0882	4.78057	27.5967
0.9575	49.2234	37.8584	32.8211	10.8909	4.10783	27.6872
0.959167	49.3483	37.7133	32.1923	10.0758	4.0149	27.8796
0.960833	49.4036	37.6706	34.3969	11.0401	4.28441	27.9572
0.9625	50.4773	37.0353	32.6277	10.9093	3.75249	27.6406
0.964167	49.0546	37.4678	32.7269	10.3148	3.98477	28.0877
0.965833	49.2734	36.8714	31.782	10.5545	3.96706	27.8262
0.9675	49.3291	36.5181	32.6444	10.5231	3.94225	27.797
0.969167	49.0379	36.4647	33.0349	10.5062	3.80931	27.832
0.970833	49.5829	35.5163	32.4763	11.1764	4.00348	27.6785
0.9725	49.1497	35.637	32.5131	10.2446	4.10524	27.8491
0.974167	49.2539	35.57	31.3559	10.6555	4.18607	27.5383
0.975833	48.9253	35.5493	32.2296	10.5801	4.21635	27.61
0.9775	48.0657	35.435	32.0733	9.96912	2.86895	27.6824
0.979167	48.8463	37.0197	32.3081	10.5263	2.96393	27.6867
0.980833	49.6725	35.145	31.8914	10.1982	3.48434	27.7521
0.9825	50.1655	35.6351	32.3792	9.9354	3.52045	27.2227
0.984167	48.1444	35.661	31.8915	9.91631	3.90902	27.7194
0.985833	47.3882	35.8747	32.9278	10.0188	3.77084	26.8836
0.9875	48.6433	35.8246	31.7005	9.61301	3.32951	27.1703
0.989167	49.49	35.7732	31.8973	10.0857	3.10768	27.5131
0.990833	48.0775	35.7297	30.7293	9.59274	3.2588	27.5531
0.9925	47.76	34.9195	31.192	9.42469	3.37077	27.1733
0.994167	48.1054	34.4497	32.2112	9.48558	3.37124	26.8789
0.995833	47.0299	34.7132	32.0681	9.95203	2.69959	26.9948
0.9975	48.4859	35.3108	32.1898	9.68336	2.69637	27.8139
0.999167	48.5961	34.6694	31.3475	8.90639	3.39707	27.4481
1.00083	48.7443	34.44	32.2764	9.3301	3.33973	26.3359
1.0025	48.7537	34.0674	31.8102	9.17813	3.40864	27.3032
1.00417	48.161	35.8975	31.2984	9.32906	2.65683	26.9726
1.00583	46.6143	34.7834	32.9748	9.33339	2.88341	26.9521
1.0075	48.737	35.7642	31.8975	9.0337	3.17086	27.0384
1.00917	47.9315	34.5921	30.7388	9.4219	2.80433	26.5312
1.01083	47.5394	33.9601	32.138	8.89942	2.99363	26.7386
1.0125	46.1912	34.626	31.1745	8.75544	3.01958	26.7436
1.01417	46.7231	35.1067	31.6723	8.95215	2.83388	26.8966
1.01583	47.8012	34.3694	31.74	9.94261	3.13855	26.9896
1.0175	46.9584	34.8833	30.7694	8.43805	2.76331	26.6841
1.01917	47.8543	34.1012	31.6437	9.07262	2.65968	27.0238
1.02083	46.5903	33.4686	32.4061	8.90646	2.84943	26.4421
1.0225	46.1009	33.4619	31.7591	9.11028	2.66467	26.4372
1.02417	47.0106	34.8216	31.4588	9.09517	2.35415	26.3773
1.02583	48.5449	33.8795	30.8564	8.41946	2.7705	26.6268
1.0275	47.2772	32.6329	31.5136	8.52456	2.19307	26.6216
1.02917	46.2509	33.0247	31.4585	8.61509	2.36214	27.0471
1.03083	47.7755	34.0036	31.973	8.75373	1.90362	25.8116
1.0325	46.1045	34.9437	31.2009	9.20818	1.39426	26.1492
1.03417	46.3789	34.033	31.364	9.43758	1.87169	26.4202
1.03583	47.3549	33.8143	31.0734	8.3518	2.36564	26.9266
1.0375	47.1976	33.8926	30.8373	8.43142	3.03283	26.1748
1.03917	45.4085	33.0388	30.832	8.35684	2.3619	26.384
1.04083	45.1539	33.4936	30.8409	7.66076	1.9812	26.0332
1.0425	45.8872	34.0977	31.8002	8.35829	2.04785	25.9837
1.04417	46.4236	33.3675	30.7464	8.00251	2.47037	26.454
1.04583	46.0846	33.6638	31.0234	8.08208	2.41338	26.7114
1.0475	45.8986	33.1265	30.2485	8.50008	2.14021	26.0724
1.04917	46.0593	32.2246	30.8494	8.06093	1.29184	25.9266
1.05083	45.8602	33.408	31.0326	8.2171	1.65253	25.7098
1.0525	45.6449	33.924	29.9153	8.26436	1.89752	26.0605
1.05417	45.211	33.0476	28.9674	8.27774	2.27348	26.2959
1.05583	43.7299	33.5529	29.7873	7.36416	2.09507	25.8653
1.0575	45.9113	32.4758	30.7313	7.53049	1.96398	25.7767
1.05917	45.1371	33.2569	30.5615	7.88983	1.77419	26.1665
1.06083	44.685	32.8161	30.4009	7.47851	1.46245	26.063
1.0625	45.7428	33.2025	30.3879	7.71856	2.45798	26.2848
1.06417	45.0913	32.7438	29.721	7.0849	2.01686	26.1104
1.06583	45.3092	32.9321	30.7765	7.54521	1.73721	26.224
1.0675	44.7868	32.6576	30.2213	8.11405	1.76434	25.6386
1.06917	44.3914	33.6276	29.4356	7.39016	1.5451	25.9219
1.07083	45.3026	33.0462	28.2784	7.68239	0.884473	25.2365
1.0725	45.4907	32.1466	29.3397	8.02625	1.06672	25.9041
1.07417	46.1634	32.6901	28.9271	7.48402	1.54273	25.8376
1.07583	44.3259	32.9592	29.1323	6.96404	0.982753	25.8871
1.0775	44.6459	32.8552	28.7506	7.0668	0.766047	25.4693
1.07917	43.984	33.4839	29.4661	7.35983	0.843571	25.4976
1.08083	45.3617	32.8845	29.1483	7.22506	1.32873	26.2303
1.0825	44.2357	32.1347	28.9813	7.20803	1.66041	25.9605
1.08417	44.7868	31.378	28.2972	6.93159	1.81637	25.5756
1.08583	44.0001	31.5758	30.1632	6.94924	1.64268	25.3132
1.0875	43.7686	31.9069	29.4272	6.99048	1.13166	25.0141
1.08917	44.5893	32.5001	27.9284	7.15183	1.03269	25.5513
1.09083	44.3714	32.3323	28.2057	6.80561	0.27749	25.7224
1.0925	43.5867	30.7612	27.6783	6.39675	1.27478	25.406
1.09417	44.452	29.9759	27.6685	6.68987	1.13087	25.2308
1.09583	44.0539	32.4791	28.0793	6.66289	0.798001	24.8986
1.0975	44.6443	31.9168	27.28	6.91278	0.774945	25.5153
1.09917	44.2334	30.1297	27.4756	6.85114	0.85592	25.2688
1.10083	44.5891	32.5538	26.2921	6.72942	1.11629	25.7362
1.1025	44.0993	31.6992	27.5165	6.1131	0.906954	25.2967
1.10417	44.5376	31.0863	27.9836	6.93379	0.512668	25.1755
1.10583	43.6941	32.1944	27.6978	6.21583	0.0170059	25.2294
1.1075	44.4725	31.736	28.8277	6.63427	0.797358	24.9162
1.10917	44.6588	31.1663	25.6798	6.08324	0.632549	25.2267
1.11083	43.687	30.9441	26.7335	6.09912	0.965736	24.8914
1.1125	43.8205	31.1252	26.5323	5.6454	1.16592	24.7147
1.11417	41.9709	31.5058	27.324	5.4132	0.680691	25.0941
1.11583	43.6376	32.2639	26.8344	6.08705	0.306415	24.2497
1.1175	44.4237	30.436	26.4569	5.99423	0.249511	25.1723
1.11917	44.7035	31.1184	25.889	5.96818	0.703984	24.7837
1.12083	43.2783	30.2852	25.6785	5.7872	1.01817	25.1832
1.1225	42.8861	31.699	26.4777	6.07852	0.596502	24.4282
1.12417	43.4296	31.124	26.1689	5.9347	0.325056	24.7851
1.12583	43.8345	31.2253	26.3752	5.93086	0.327053	24.5936
1.1275	44.0097	29.9135	24.8479	5.8245	0.305942	24.7111
1.12917	42.8242	31.5286	25.8285	5.94193	0.117197	24.3133
1.13083	42.094	30.6058	25.9649	5.87809	0.656062	24.2117
1.1325	41.128	30.3466	26.9818	5.42708	-0.155128	24.6739
1.13417	43.1432	31.1323	26.4662	5.79957	0.269421	24.435
1.13583	43.9578	31.6648	25.0166	5.25842	0.638283	24.2104
1.1375	44.3035	31.2143	25.1911	5.00054	0.250865	24.4987
1.13917	43.43	31.6712	26.0227	5.26013	0.763324	24.1462
1.14083	42.3645	29.8663	26.8384	5.48069	0.174304	23.8482
1.1425	42.4644	31.3036	25.6665	5.03247	-0.0429263	24.0246
1.14417	42.8631	31.5359	25.4911	4.79388	0.040231	24.4483
1.14583	41.7206	30.248	25.522	4.97848	-0.156955	24.4214
1.1475	42.3046	30.5106	25.0705	4.56004	0.197699	24.0333
1.14917	40.6832	30.3438	24.6348	4.998	0.395561	24.1013
1.15083	41.7077	30.3253	24.3528	5.08718	-0.185373	24.4243
1.1525	42.0013	30.3347	24.6089	6.09879	-0.0918632	24.3155
1.15417	42.8568	30.8769	23.6834	5.11342	0.00276289	24.4226
1.15583	42.1743	31.416	24.8927	4.78353	0.419158	23.9776
1.1575	41.576	31.2951	25.159	4.55921	0.0445107	24.4109
1.15917	42.2908	29.7555	24.4495	4.59686	-0.0916094	23.7338
1.16083	40.1912	31.39	25.1236	5.50332	-0.214518	23.7507
1.1625	41.474	31.7103	24.7157	5.25131	-0.203489	23.7256
1.16417	42.8091	31.272	24.5336	5.17915	0.310712	23.8203
1.16583	41.5291	29.0132	24.3632	4.65448	0.651393	23.7926
1.1675	41.7049	31.1369	24.5372	4.4997	-0.129179	23.8287
1.16917	41.2791	29.4804	24.3321	4.70778	-0.320596	23.8661
1.17083	41.4449	31.5737	24.4405	4.82155	-0.55048	23.8178
1.1725	39.3445	31.1745	24.0773	4.78314	-0.049794	24.2625
1.17417	42.8206	31.4579	23.3611	4.33562	-0.254422	23.8045
1.17583	41.9487	30.2152	24.6984	4.11676	0.137784	23.5403
1.1775	40.8166	31.4755	23.8966	4.20615	-0.190583	23.3104
1.17917	41.6966	31.628	24.1994	3.91851	-0.0558329	22.8286
1.18083	41.6389	30.6932	24.4847	4.2565	-0.199125	23.827
1.1825	41.1847	31.5657	23.4233	4.12806	-0.0144741	23.2305
1.18417	40.4174	29.2895	22.0767	4.75912	-0.243715	23.7523
1.18583	40.7459	29.3767	23.4816	4.22034	-0.387785	22.6426
1.1875	41.016	30.5494	23.5708	4.3229	-0.555977	23.2666
1.18917	41.2355	31.4687	23.0568	4.1839	-0.154874	22.7355
1.19083	41.3481	30.5338	22.3801	4.45313	-0.737939	23.4251
1.1925	41.1996	29.7752	23.2679	4.09591	-0.335787	23.1407
1.19417	40.3701	30.2297	24.0643	3.74317	-0.201155	22.9103
1.19583	38.3471	29.226	22.0772	3.8081	-0.853118	23.1796
1.1975	39.898	30.1421	23.0915	4.19461	-0.793608	22.9592
1.19917	41.3746	30.2607	22.8941	4.17928	-0.723425	23.0031
1.20083	40.7694	29.2637	23.7519	4.18289	-1.05352	23.3978
1.2025	40.986	29.2396	22.8223	3.63491	-0.592972	22.9697
1.20417	40.2509	29.1648	22.9567	3.56097	-1.09653	22.4755
1.20583	39.5833	28.9221	22.6239	4.26709	-0.76448	22.4317
1.2075	40.0901	30.2954	23.6201	4.51599	-0.59035	22.7059
1.20917	40.3889	29.5846	22.8571	3.85988	-0.557551	23.1212
1.21083	39.7407	29.9255	21.7635	4.00028	-0.842528	22.569
1.2125	39.5767	28.6884	22.4639	3.41348	-0.957183	22.4594
1.21417	39.5523	28.4049	22.32	4.25683	-1.28511	22.6752
1.21583	40.4703	29.2753	22.496	3.88482	-0.482648	23.3385
1.2175	39.6481	28.5311	22.7205	3.32132	-0.823634	22.9773
1.21917	40.908	28.7437	21.958	3.05062	-0.811218	22.7121
1.22083	39.9004	27.8697	21.7117	3.56636	-0.58832	22.655
1.2225	39.2505	28.4535	21.6322	3.43133	-0.96542	22.4223
1.22417	40.5684	28.337	22.9429	3.74203	-1.07999	22.1173
1.22583	39.6539	29.199	22.6111	3.99145	-0.869593	22.061
1.2275	40.2399	28.743	20.7043	3.41113	-0.807817	22.832
1.22917	39.1939	27.9769	21.7345	3.6303	-0.925127	22.6824
1.23083	39.929	27.5524	21.6084	3.09773	-0.884614	22.1847
1.2325	38.6337	28.081	21.9572	3.16391	-1.41845	21.7814
1.23417	38.9548	28.6055	21.7842	3.83351	-1.20885	22.5848
1.23583	40.0406	28.0661	21.1607	3.18043	-1.70575	22.6212
1.2375	39.4028	28.8258	21.7009	3.06581	-1.68867	22.9486
1.23917	38.4183	26.8671	21.9186	3.59081	-1.09855	22.1681
1.24083	38.6377	27.2473	21.9115	3.33328	-0.855587	22.1709
1.2425	37.8858	27.5895	21.9028	4.01774	-1.41194	22.0871
1.24417	39.2019	27.4084	21.501	3.74707	-1.23797	22.1865
1.24583	39.3772	27.4393	20.4751	3.09205	-0.830129	22.5392
1.2475	39.5084	26.4343	21.1339	3.12935	-0.90855	22.2651
1.24917	38.9326	27.2609	20.699	3.24329	-1.60784	21.8367
1.25083	38.0113	27.1567	21.4421	3.49366	-1.14831	21.8151
1.2525	39.1283	28.3176	21.5167	3.49941	-1.34203	21.8006
1.25417	39.1094	27.8493	21.0906	3.59925	-0.620544	22.0736
1.25583	38.9921	26.0774	20.5468	3.37753	-1.19524	21.9573
1.2575	37.4732	26.1961	20.4954	2.88329	-0.850935	22.0623
1.25917	38.3011	26.9688	21.7504	3.42946	-1.33697	22.0132
1.26083	37.9122	27.5804	20.2813	3.03893	-1.61725	22.6177
1.2625	37.9733	26.9572	21.2589	3.53468	-1.40438	22.0782
1.26417	38.7258	26.417	20.3378	3.25599	-1.6583	21.4355
1.26583	38.8713	26.347	20.8004	3.30057	-1.4816	22.1232
1.2675	38.1026	24.9551	20.4872	3.02342	-1.46036	21.1163
1.26917	37.4629	26.9693	20.1911	2.92998	-1.06839	21.5356
1.27083	38.2529	25.8056	20.6377	3.85241	-1.26454	21.7332
1.2725	39.3801	26.6403	20.8367	2.88957	-1.19595	21.5241
1.27417	38.3617	25.4829	21.0709	3.43515	-1.24392	21.9397
1.27583	37.1863	24.9491	20.5376	3.14346	-1.58881	21.6862
1.2775	37.0996	25.2466	19.2709	3.06997	-1.65916	21.2608
1.27917	38.2927	25.7709	21.3935	3.43283	-1.81269	21.5954
1.28083	38.0632	25.5362	21.1807	3.51917	-1.71257	21.8695
1.2825	38.1826	25.1569	19.9934	3.09981	-1.7638	21.5749
1.28417	38.1774	25.6532	20.2195	2.56563	-1.52216	21.8077
1.28583	36.7574	24.3393	20.2674	2.4407	-1.5611	21.7519
1.2875	36.2973	25.443	19.8565	3.1043	-1.80603	21.446
1.28917	37.9596	25.4964	21.7207	3.4331	-1.8021	21.1449
1.29083	37.7137	24.996	19.995	3.30366	-1.47093	21.028
1.2925	38.2419	24.6803	19.6951	2.02347	-1.48547	20.9099
1.29417	36.5919	23.7997	20.188	2.83387	-1.31551	21.4879
1.29583	37.8545	25.0308	20.0152	2.87355	-1.50516	21.2522
1.2975	37.8142	24.5416	19.8328	3.45176	-1.71137	21.3822
1.29917	37.9969	24.7437	19.9929	2.58329	-1.93083	21.6162
1.30083	36.8403	24.0666	18.3252	2.59079	-1.45543	21.0822
1.3025	37.3574	23.843	20.3926	3.30331	-1.44926	21.3836
1.30417	36.9673	23.4278	19.3517	2.68403	-1.64389	20.5778
1.30583	37.2888	23.5001	18.3672	2.73163	-1.52015	21.1371
1.3075	37.6458	24.6899	19.0356	2.52363	-2.00731	20.807
1.30917	37.5187	23.9383	19.911	2.59838	-2.07456	21.4823
1.31083	35.0903	23.5514	18.0221	2.84697	-1.62063	21.3086
1.3125	35.6865	23.0854	19.4983	2.4398	-1.43686	20.8651
1.31417	36.9638	23.4543	20.2182	2.96701	-1.97476	20.4663
1.31583	36.0226	24.585	18.618	2.51145	-1.99798	21.2514
1.3175	36.1979	22.8816	19.4481	2.6887	-2.04511	20.8967
1.31917	37.0798	23.8047	18.6927	2.7254	-1.81078	21.2105
1.32083	36.9294	22.8397	18.6317	1.88426	-1.65556	21.4851
1.3225	36.1966	23.414	18.9386	2.30583	-2.25717	20.9879
1.32417	36.8352	23.4576	19.2137	2.84956	-1.7713	20.7104
1.32583	35.8554	23.7513	19.5379	2.63707	-1.92684	20.6483
1.3275	36.788	23.7936	16.9941	2.51242	-1.79596	20.7152
1.32917	37.6085	22.197	17.3645	2.51673	-1.64397	20.9232
1.33083	36.6553	23.0819	18.893	2.62763	-1.86305	20.4786
1.3325	35.781	23.5229	18.3254	1.38134	-2.29477	20.6419
1.33417	35.8835	23.0251	17.7723	2.96036	-2.3537	21.0894
1.33583	36.6445	23.1697	19.0617	2.34786	-1.79327	21.0228
1.3375	36.7974	21.6362	18.4995	2.76448	-1.99233	21.0707
1.33917	36.5778	22.4841	18.2461	1.94659	-2.12233	20.9048
1.34083	36.4855	20.7568	18.7695	1.93696	-1.89067	20.4691
1.3425	35.9907	22.5071	19.0177	2.26418	-2.33863	20.6579
1.34417	37.1107	23.4039	18.6887	3.01965	-2.20987	20.7477
1.34583	36.6843	22.4277	18.9341	2.28059	-2.32999	20.5932
1.3475	35.8635	21.6873	17.6736	2.71045	-1.71343	21.5027
1.34917	36.2652	19.6119	18.9551	1.9145	-1.73584	20.1788
1.35083	34.7997	21.8796	18.7518	2.49305	-2.52721	19.6156
1.3525	35.8578	22.1789	19.473	2.17844	-1.95891	20.1845
1.35417	35.8515	21.8071	18.5592	2.57245	-2.40078	20.2886
1.35583	36.088	21.6013	18.2099	2.34756	-2.37827	20.7822
1.3575	36.0462	20.8906	16.5433	2.07056	-2.15347	20.8119
1.35917	35.7455	20.8531	18.171	1.95034	-1.96128	20.3324
1.36083	35.5818	20.5893	18.1979	1.86042	-2.30321	20.3947
1.3625	36.258	20.9742	17.6008	2.54246	-2.68853	20.7633
1.36417	36.7763	21.1769	17.6406	2.2079	-1.86535	20.9105
1.36583	36.293	20.4395	17.8431	1.63017	-2.14243	20.6815
1.3675	35.3834	20.5004	18.4594	1.6281	-1.85427	20.4457
1.36917	35.2857	20.3066	17.7226	1.75595	-2.47416	20.4245
1.37083	35.2851	20.6817	18.404	1.82263	-2.35162	20.1815
1.3725	35.2473	20.6697	17.5272	1.935	-2.30011	20.2919
1.37417	35.296	20.1575	16.413	1.39651	-1.86535	20.1598
1.37583	34.5606	19.0025	16.8266	1.71244	-2.19032	20.2424
1.3775	35.5921	19.8107	17.4264	1.5089	-2.90361	19.5772
1.37917	35.3627	20.8025	17.698	1.63181	-2.659	20.0259
1.38083	35.418	20.989	16.9004	1.4437	-2.01365	20.4448
1.3825	35.186	19.2447	16.8332	1.38247	-2.33055	20.3094
1.38417	34.8654	20.1133	16.9851	1.18598	-2.44246	20.1584
1.38583	34.8251	19.1464	17.2097	1.35691	-2.21836	20.1698
1.3875	34.1034	19.3779	18.0926	1.67154	-2.85661	19.8581
1.38917	34.8431	20.0945	16.9085	1.31344	-2.66076	20.1946
1.39083	36.1467	20.1954	16.4943	1.87296	-2.90639	19.9268
1.3925	33.6354	18.8886	16.7793	0.921214	-2.11359	20.1633
1.39417	34.741	19.5676	15.9928	1.49369	-2.66904	20.1695
1.39583	33.7602	19.1779	16.767	1.03901	-2.9163	19.5361
1.3975	34.7246	19.3489	17.0432	1.21171	-2.93902	20.3145
1.39917	34.8386	19.6084	16.7114	1.43438	-2.57799	20.5174
1.40083	34.9074	19.8389	16.1171	0.997047	-2.29309	20.0267
1.4025	34.9981	17.8896	16.949	1.03386	-2.6308	20.2015
1.40417	34.4695	19.5441	15.9255	1.10343	-3.03331	20.1455
1.40583	33.9915	19.1955	17.9047	1.82832	-2.74679	19.4171
1.4075	33.74	20.1011	17.2521	1.82338	-2.71429	19.5029
1.40917	33.7741	19.1001	16.1976	1.41865	-2.02006	20.2435
1.41083	35.0849	18.8719	15.8583	0.859168	-3.02292	19.6432
1.4125	34.5749	18.1828	15.1205	0.875982	-1.85388	19.9566
1.41417	33.8427	18.1808	16.4011	0.70461	-2.05235	19.8535
1.41583	32.9772	18.6085	17.0378	1.24621	-2.69799	19.2095
1.4175	34.9291	18.075	16.6483	1.64043	-2.82096	19.6835
1.41917	34.5534	17.189	16.3491	1.17502	-2.52178	19.3339
1.42083	33.6585	18.4899	15.9391	1.34463	-2.47661	19.6885
1.4225	33.9835	18.5862	15.1587	1.23229	-2.68762	19.5067
1.42417	33.5512	18.4303	16.0822	1.2161	-2.67843	19.3529
1.42583	33.5958	19.3778	16.7818	1.10042	-2.69498	19.8772
1.4275	34.15	18.059	14.7495	0.94219	-2.78169	20.2124
1.42917	35.1915	18.6075	15.4511	0.810315	-2.2875	19.4793
1.43083	32.9845	17.7544	16.2045	0.825455	-2.2979	19.7527
1.4325	33.5905	17.6504	15.8876	0.825709	-2.75636	19.5098
1.43417	32.9427	18.9033	15.8466	1.24347	-2.76333	19.5998
1.43583	33.3206	18.4303	16.2323	1.32805	-2.68615	19.8577
1.4375	34.3295	18.1602	14.8772	1.23801	-2.73106	19.3502
1.43917	34.0506	18.6206	16.0747	0.539648	-2.58834	19.149
1.44083	32.8865	17.7421	16.047	0.92316	-2.77808	19.6257
1.4425	33.1472	17.7461	16.1334	1.56683	-2.36061	19.6553
1.44417	34.3097	17.4997	16.9396	1.43227	-2.94798	19.0817
1.44583	34.0412	18.1001	15.8009	1.02455	-2.87421	19.4035
1.4475	33.2828	17.8262	15.7516	0.177569	-2.46217	19.3049
1.44917	33.8679	16.7884	15.0899	0.635103	-2.38682	19.2258
1.45083	31.8402	18.2376	15.9374	0.940109	-2.69817	19.9547
1.4525	32.1891	18.0645	15.788	1.18386	-2.86667	18.6205
1.45417	34.0265	17.1849	15.4486	1.25839	-2.78772	19.42
1.45583	33.1625	17.8156	14.2723	1.30127	-2.76869	19.3487
1.4575	33.6437	16.6015	16.0143	0.500438	-2.46019	19.0493
1.45917	32.8271	17.1737	15.8161	0.854956	-2.7904	19.2036
1.46083	32.7294	17.0178	15.3403	1.31076	-2.57009	19.3942
1.4625	32.3605	18.2555	15.8399	0.887975	-3.04562	19.611
1.46417	34.0987	16.8494	15.8705	1.5916	-2.49764	19.8086
1.46583	33.3681	16.8638	14.6162	1.61012	-2.50023	19.5879
1.4675	32.6926	16.8491	15.1896	0.939618	-2.29521	18.892
1.46917	32.7272	16.3607	15.7598	0.861198	-2.86204	18.6931
1.47083	32.4283	16.7516	15.2705	0.785246	-3.15603	19.043
1.4725	32.5597	17.8374	15.1311	0.869148	-2.87638	19.2596
1.47417	33.0894	17.4791	14.3814	0.885269	-2.7578	19.3982
1.47583	31.5779	14.8182	14.5092	0.230989	-2.58298	18.8669
1.4775	32.8492	16.3628	14.8385	0.510097	-3.3796	19.2865
1.47917	32.0373	17.1429	14.7105	0.445733	-2.58607	18.8712
1.48083	32.6031	16.8299	15.1814	1.04925	-3.08192	18.2015
1.4825	32.419	16.2127	14.1712	0.876608	-3.11371	19.0217
1.48417	32.5216	15.4732	14.912	0.909187	-2.40748	19.0465
1.48583	31.858	16.1995	14.9927	0.786143	-2.07023	19.1786
1.4875	32.2957	15.7176	14.5075	0.0700195	-2.3136	18.6819
1.48917	32.201	14.8345	14.9988	1.08404	-2.90762	18.5926
1.49083	33.412	16.7375	14.546	0.646403	-2.76014	18.8003
1.4925	32.3884	17.2204	13.8686	0.963977	-2.68461	18.8861
1.49417	32.6162	15.8084	14.9588	1.1108	-2.71154	19.1597
1.49583	31.9234	15.9111	14.2302	0.865173	-2.63188	18.7816
1.4975	32.1664	16.2704	14.1409	0.598041	-3.32872	18.6718
1.49917	32.817	15.3127	14.7253	0.734466	-2.66933	18.7872
1.50083	33.2259	16.0993	13.1396	0.9146	-2.20452	19.1561
1.5025	33.0199	15.2942	14.5678	0.294761	-3.06247	18.4577
1.50417	32.004	15.5613	14.8076	0.524661	-3.16379	18.3512
1.50583	31.8656	16.673	14.5086	0.0139441	-3.00396	18.7019
1.5075	31.5041	17.029	13.6709	0.267831	-2.97813	17.9675
1.50917	32.6132	15.4677	13.1176	0.647384	-2.76971	18.4602
1.51083	32.8985	16.1247	13.0323	0.617917	-2.99283	19.1045
1.5125	31.8119	15.3217	14.2931	0.404391	-2.8435	19.0217
1.51417	31.6013	15.4164	14.9728	0.266934	-2.8135	18.3333
1.51583	32.0789	15.4173	14.6813	0.799066	-2.60103	18.4381
1.5175	32.7283	16.0455	15.2593	0.634443	-3.21424	18.6711
1.51917	31.7371	15.1436	13.5514	1.00337	-2.79662	18.2849
1.52083	31.8913	15.7269	13.9744	0.669831	-3.04816	18.81
1.5225	32.3288	14.6168	13.6936	0.162041	-3.29117	18.3642
1.52417	31.5929	14.9185	13.7264	0.41136	-2.79368	18.6201
1.52583	31.562	15.5967	14.4051	0.530581	-3.29991	18.2591
1.5275	31.5374	15.7245	14.8732	0.758131	-2.83485	18.3097
1.52917	31.1709	14.2278	13.4186	0.156983	-2.92484	18.516
1.53083	32.119	14.6214	13.9088	0.696304	-3.18942	18.2797
1.5325	32.0377	14.8576	13.7714	0.368682	-3.04276	18.1817
1.53417	31.1535	14.4614	13.9969	0.731658	-3.19888	18.1985
1.53583	32.1359	15.6143	13.5844	0.655639	-3.21728	18.224
1.5375	31.9866	13.8089	13.3919	0.714505	-2.88514	18.1951
1.53917	31.9177	14.2509	14.0086	0.288874	-3.10334	18.4268
1.54083	31.099	13.6647	13.1145	-0.03797	-3.45997	18.2122
1.5425	30.7601	14.1294	13.8921	0.593152	-2.80752	18.3682
1.54417	30.5819	15.0173	12.5238	0.560082	-2.95023	18.5334
1.54583	31.437	13.8735	13.5864	0.553722	-3.26701	18.2437
1.5475	32.6729	14.8558	12.9746	-0.153216	-3.06935	18.5958
1.54917	31.2731	14.8601	13.6001	0.426516	-2.80696	18.0648
1.55083	31.0873	13.7941	13.4248	0.146613	-2.9218	17.5913
1.5525	30.6666	14.2449	13.1691	0.533998	-3.61189	18.1056
1.55417	30.3348	13.4888	13.5753	0.853399	-3.53957	17.9775
1.55583	30.7457	13.2107	13.127	0.604131	-3.65592	18.2741
1.5575	30.5407	14.0629	12.5147	0.0441047	-2.76171	17.9008
1.55917	30.5431	12.1174	14.263	0.00289821	-2.59127	18.5854
1.56083	30.3557	14.1627	13.8952	0.407453	-3.18678	17.8334
1.5625	30.0165	14.2684	13.0626	0.405186	-2.79458	17.9456
1.56417	31.5187	13.4801	12.771	0.620979	-3.99647	17.8124
1.56583	31.7213	14.453	11.6211	0.930501	-3.38346	18.1665
1.5675	30.7125	13.3771	11.9454	0.456102	-3.15716	18.85
1.56917	30.6169	14.7438	12.6292	-0.219492	-2.85613	18.1292
1.57083	31.0342	14.0424	13.7504	-0.108559	-3.26507	18.0107
1.5725	30.0851	13.7363	12.7263	1.07498	-3.05386	17.2801
1.57417	32.0162	13.1656	12.6773	0.294591	-3.11415	18.2664
1.57583	30.4315	11.8704	12.4376	0.37286	-3.06189	17.6526
1.5775	30.3324	12.8348	12.9023	-0.200428	-2.90862	17.6316
1.57917	30.979	13.2069	13.052	0.354422	-2.762	17.5173
1.58083	31.3113	13.821	13.2964	0.576271	-2.95922	17.539
1.5825	30.9689	13.6295	12.6019	0.738102	-3.08126	17.5974
1.58417	31.3243	12.3294	12.5039	0.303252	-2.86757	18.2193
1.58583	30.8094	13.6303	12.0657	-0.208091	-2.61275	18.2505
1.5875	30.3543	13.516	12.0039	-0.14694	-2.95379	17.8884
1.58917	30.5159	14.688	11.8381	0.32142	-2.79373	17.9619
1.59083	31.2384	13.784	13.031	0.540714	-3.10577	18.0444
1.5925	31.2237	13.1916	11.8215	0.564869	-3.07906	17.9819
1.59417	30.9143	13.2786	11.7865	0.207933	-3.3149	18.3239
1.59583	30.8363	12.8523	11.8249	-0.177998	-2.92388	17.8017
1.5975	30.9879	13.5699	11.94	-0.0583533	-3.51892	17.4992
1.59917	30.3662	12.9006	12.0342	0.343241	-3.24621	17.373
1.60083	31.8531	13.0774	11.9256	0.523426	-3.08446	17.7001
1.6025	31.7167	11.9103	12.5282	0.20614	-2.90918	17.9946
1.60417	31.2765	11.9924	11.551	0.0202875	-2.70797	17.99
1.60583	30.377	13.4283	10.9677	-0.215821	-3.18235	17.6573
1.6075	29.8512	13.7541	12.3593	0.235184	-3.12587	17.7656
1.60917	31.4554	13.5093	12.9731	0.830056	-3.61087	17.6322
1.61083	31.0834	12.7781	11.3893	0.219249	-3.47568	17.6438
1.6125	30.7722	11.8795	11.4809	0.00511415	-3.28178	17.8427
1.61417	30.3737	12.4073	11.9001	0.292274	-2.85836	18.0601
1.61583	29.9724	12.9523	12.7051	0.528941	-3.02459	17.603
1.6175	29.6229	12.3183	12.1254	0.410345	-3.26847	17.2545
1.61917	30.0367	12.7827	11.658	-0.00491682	-3.5517	17.2757
1.62083	30.2839	13.2636	11.201	0.374805	-3.46665	17.6803
1.6225	31.4037	11.7045	11.319	-0.179926	-3.33895	17.8306
1.62417	29.7706	12.5785	12.8528	-0.000434173	-3.35073	17.6889
1.62583	30.4959	12.3448	12.2076	0.214259	-3.74033	17.449
1.6275	30.5651	12.0814	10.7526	0.890597	-3.53651	18.2077
1.62917	31.0305	12.0298	11.4372	0.0577218	-3.29677	17.6831
1.63083	30.42	12.0526	10.7839	0.265513	-3.223	17.7647
1.6325	29.2494	12.0978	11.7197	0.538769	-3.17699	17.2018
1.63417	29.0402	12.5338	11.6689	0.366415	-3.44182	17.1525
1.63583	28.7543	12.129	11.9792	0.142452	-3.2313	17.7623
1.6375	30.2324	11.3541	11.1407	0.590733	-3.07017	17.883
1.63917	29.9773	12.2703	11.4032	0.176351	-3.30167	17.6693
1.64083	30.4975	11.2961	11.6994	0.137462	-2.69701	17.5177
1.6425	29.6764	11.6325	12.5325	-0.0209021	-3.33758	17.186
1.64417	28.8163	12.5202	11.845	0.433012	-3.54379	17.2234
1.64583	30.1531	11.5579	10.7723	0.900763	-3.04582	17.9145
1.6475	30.0736	12.1715	10.6547	0.419835	-3.18695	17.8986
1.64917	30.8446	11.8836	10.783	0.297755	-3.0734	17.2901
1.65083	30.0669	12.0248	11.8612	-0.137654	-3.44184	16.7789
1.6525	28.5903	11.748	11.4604	0.257766	-3.35193	17.208
1.65417	29.4124	11.3889	10.6911	0.587739	-3.37952	17.0949
1.65583	29.946	11.7864	10.4864	0.165999	-2.92077	17.9281
1.6575	30.7972	10.4649	9.67266	0.0215223	-2.86246	17.8323
1.65917	29.1415	11.2395	10.8231	-0.190549	-3.01292	17.7584
1.66083	29.1386	11.8461	11.0533	0.834539	-3.16329	17.5413
1.6625	29.0222	12.1984	11.9802	0.199052	-3.66304	17.075
1.66417	30.3091	12.2304	11.0727	0.664672	-3.05766	17.3531
1.66583	29.3283	11.0754	10.7072	0.107369	-3.27748	17.1113
1.6675	29.922	11.5362	9.92479	0.299666	-3.2222	17.5687
1.66917	29.6785	10.5111	11.1301	0.0786972	-3.56238	17.4591
1.67083	28.8008	11.3039	10.5559	0.141894	-3.37125	17.3452
1.6725	28.4181	11.7372	10.8234	0.879162	-3.46418	17.1298
1.67417	30.0391	11.4941	10.5758	0.365333	-3.64457	17.7908
1.67583	29.7915	11.2579	10.059	0.346438	-2.99408	17.7699
1.6775	29.4806	10.5385	10.5122	0.266782	-3.53147	17.6483
1.67917	29.685	10.7534	10.8641	0.172934	-3.44908	17.5506
1.68083	28.8489	11.3001	11.2908	0.18738	-3.30431	17.5821
1.6825	28.7793	11.7387	10.2709	0.220958	-2.92643	17.8449
1.68417	29.15	10.4068	8.58602	0.0345812	-3.30834	17.3368
1.68583	28.9521	10.957	9.71712	-0.0457342	-3.51266	17.552
1.6875	28.5723	10.3779	9.38826	-0.473091	-3.35283	16.9815
1.68917	28.8981	10.2698	9.95727	0.298888	-3.43685	17.1943
1.69083	29.3275	11.2862	10.0317	0.0886774	-3.27598	17.1927
1.6925	28.5475	11.2906	10.0432	-0.0236593	-3.43575	17.4023
1.69417	29.0119	11.2821	9.65605	-0.0735605	-2.80999	17.2646
1.69583	28.6918	10.5502	10.176	-0.189855	-2.89954	17.2154
1.6975	29.1658	10.0936	9.97505	0.0811838	-3.61884	16.7736
1.69917	28.2186	11.7295	10.3884	0.220416	-3.44968	16.485
1.70083	28.146	10.7138	10.3831	-0.15237	-3.6639	17.6691
1.7025	29.0663	10.8713	10.0419	0.217338	-3.84297	17.48
1.70417	29.4383	10.0984	9.36896	0.254315	-2.79718	17.2711
1.70583	28.3443	9.92239	8.95233	-0.181871	-3.21354	16.8583
1.7075	27.8822	10.5356	10.5723	-0.131395	-3.44686	16.8038
1.70917	29.0277	8.61148	9.83044	-0.0888691	-3.24446	17.1073
1.71083	28.8186	10.7004	9.35053	0.557917	-3.57151	17.0306
1.7125	29.106	10.1145	9.67341	-0.291197	-3.46455	16.946
1.71417	27.7671	10.0432	9.47263	-0.260817	-3.85059	17.3576
1.71583	27.0818	10.2582	9.21139	-0.30818	-3.31011	17.3404
1.7175	27.7921	9.70953	11.2102	-0.304814	-2.96233	17.4796
1.71917	28.1478	9.10265	10.1839	0.141268	-3.5042	17.4074
1.72083	28.9118	10.7115	9.58989	0.402496	-3.48614	17.0841
1.7225	27.9528	9.6088	9.3949	-0.461842	-3.53433	17.4359
1.72417	27.8199	9.53287	8.67728	-0.258025	-3.75472	17.2327
1.72583	28.7805	10.7582	10.5876	-0.544373	-3.71056	17.3605
1.7275	28.1995	10.863	10.4124	-0.522772	-3.58564	17.1117
1.72917	28.3476	9.46771	9.79821	-0.793862	-3.69603	16.9199
1.73083	27.8413	9.90197	9.11491	-0.314236	-3.83279	17.3454
1.7325	28.3431	9.19263	9.51144	-0.2325	-3.70748	17.3857
1.73417	27.6098	9.55175	8.86447	-0.549177	-3.76518	17.4604
1.73583	27.4864	10.5221	10.7905	-0.0172652	-3.76418	16.7654
1.7375	27.8222	10.1251	9.93608	0.523951	-3.64362	17.4906
1.73917	27.9483	9.41144	9.50841	-1.00669	-3.48681	17.2036
1.74083	27.3318	8.89658	9.56874	-0.388716	-3.65847	17.2451
1.7425	27.7651	8.9092	8.97494	-0.285852	-3.74836	17.0934
1.74417	26.2452	10.1924	10.139	0.0690553	-4.11183	17.3352
1.74583	28.1341	10.131	9.82798	-0.116188	-3.94741	16.9683
1.7475	28.7307	9.87068	9.73778	-0.190752	-3.99447	17.6891
1.74917	26.7746	10.072	9.46449	-0.70969	-3.39385	17.1297
1.75083	27.1501	9.53038	9.96145	-0.922489	-3.58567	16.9782
1.7525	25.6203	9.16586	9.53864	-0.227933	-3.59332	17.2366
1.75417	27.7247	10.2177	9.42896	-0.882145	-3.96032	16.7908
1.75583	27.3597	9.27424	8.53516	-0.669126	-4.08118	17.1164
1.7575	27.6984	9.51882	8.027	-0.630322	-3.75704	17.3134
1.75917	28.3799	9.05005	8.92492	-0.924975	-3.56363	17.1875
1.76083	28.7646	9.68346	8.93442	-0.771635	-4.07594	16.9005
1.7625	27.0402	9.09958	9.31551	-0.363342	-4.76288	16.947
1.76417	28.0686	9.53857	10.2307	-0.42593	-3.95167	17.2716
1.76583	27.8346	10.0119	7.98976	-0.268175	-3.63006	17.44
1.7675	26.7546	9.63235	7.37635	-0.643634	-4.45889	17.2966
1.76917	28.0806	8.56645	9.41396	-0.880284	-4.34051	17.2527
1.77083	26.3707	7.85753	8.34226	-0.4443	-4.27605	17.1272
1.7725	27.1975	10.1559	8.89124	-0.742303	-3.51654	16.6374
1.77417	27.7242	9.74155	8.36678	-0.383404	-3.85573	17.2271
1.77583	28.1782	9.69951	8.03914	-0.760792	-3.5903	17.2402
1.7775	27.7202	8.71085	8.44584	-0.481312	-4.51823	16.9687
1.77917	27.0505	8.54071	9.20708	-0.531467	-4.2991	16.122
1.78083	26.7557	9.55272	9.16064	-0.795621	-4.19022	17.2273
1.7825	26.0134	9.71982	8.55124	-0.233346	-3.84979	16.6107
1.78417	27.4163	8.70984	8.60687	-0.693045	-3.7338	16.864
1.78583	27.5617	8.614	9.09121	-0.250194	-3.83142	17.1112
1.7875	26.1593	8.99093	8.42417	-0.928511	-4.11726	16.8746
1.78917	26.5117	9.57933	9.23478	-0.490497	-3.83648	16.3812
1.79083	26.9985	9.84613	9.05054	-0.245846	-4.35427	16.4646
1.7925	26.3997	8.50399	7.22592	0.0445953	-4.10481	16.7353
1.79417	26.8272	8.51746	8.55197	-0.110064	-3.87361	17.1179
1.79583	26.7957	8.62702	8.93376	-0.900126	-4.15505	17.4399
1.7975	26.4203	8.86553	9.98786	-0.837589	-4.0927	16.3537
1.79917	25.6169	8.10072	8.55476	-0.71243	-3.81285	16.9376
1.80083	27.8534	8.8815	8.60016	-0.128147	-4.27625	16.9928
1.8025	27.119	8.27953	6.81369	-1.18954	-4.35746	16.8609
1.80417	27.2773	7.64804	8.33929	-0.886627	-3.84649	16.6084
1.80583	26.738	8.67943	8.14211	-0.91667	-3.76587	17.3018
1.8075	26.0408	9.25242	8.92137	-0.491732	-4.39611	16.9406
1.80917	25.5965	7.91692	7.85371	-0.364526	-4.70403	16.5763
1.81083	26.5427	8.87412	6.89147	-0.074846	-3.95301	16.783
1.8125	26.6707	8.54982	7.62588	-0.873315	-3.80168	16.726
1.81417	26.5317	8.81861	8.46639	-0.785759	-3.62292	16.8297
1.81583	26.4409	8.01249	8.80881	-0.786301	-4.55201	16.3485
1.8175	26.9457	9.08696	8.48217	-0.572318	-4.82899	16.6224
1.81917	26.5806	9.84944	8.04248	-0.852915	-3.90213	16.5941
1.82083	26.6766	9.67642	7.44701	-0.283653	-4.27365	16.5447
1.8225	26.8586	9.21909	8.27543	-0.67366	-3.6147	16.688
1.82417	26.7387	7.78369	8.09179	-0.567683	-3.90947	16.1991
1.82583	26.4494	8.22842	8.3219	-0.49498	-3.47981	16.6434
1.8275	26.607	8.12754	8.88426	-0.311462	-4.05657	16.4825
1.82917	26.9738	8.25923	8.89725	-0.842613	-4.12152	16.1838
1.83083	26.2092	8.59303	7.76928	-1.2077	-3.98819	16.7235
1.8325	25.7381	8.77385	9.16189	-1.07522	-3.95215	16.3708
1.83417	26.7319	7.9965	8.14852	-0.842325	-3.93462	16.5874
1.83583	25.2381	8.20217	8.57692	-1.13366	-4.19988	16.6315
1.8375	26.7814	10.0383	7.96345	-0.770231	-4.60561	16.4247
1.83917	25.2329	9.04975	7.60937	-0.941586	-4.37504	16.808
1.84083	26.4785	8.61725	7.60618	-1.05668	-3.76936	16.4285
1.8425	26.724	8.21091	7.53693	-1.12025	-4.34489	16.871
1.84417	25.3739	8.46809	8.57895	-1.12478	-4.12261	16.2889
1.84583	26.3443	9.41618	8.60177	-0.492544	-4.05251	16.4403
1.8475	26.2612	8.65355	7.07866	-0.994651	-4.45525	16.7897
1.84917	25.9865	8.47874	7.62172	-0.572047	-4.13754	16.3676
1.85083	27.1104	9.48404	7.1854	-1.70776	-4.08642	16.4956
1.8525	25.8072	8.00794	7.68403	-0.941891	-3.91539	16.2568
1.85417	26.2274	7.90509	7.99632	-0.620832	-4.3318	15.991
1.85583	25.7771	8.68511	8.23474	-0.434709	-4.06469	16.7032
1.8575	27.08	8.04621	5.91425	-0.838113	-4.04924	16.7469
1.85917	26.2377	7.38385	6.75782	-0.776828	-3.91451	16.3919
1.86083	24.697	7.55899	7.12103	-0.857854	-3.9458	16.5567
1.8625	26.3716	8.19015	7.84712	-0.363105	-4.67576	16.0925
1.86417	26.0381	8.37164	7.22746	-0.552527	-4.17699	16.2957
1.86583	26.2904	7.22646	7.23629	-0.495217	-4.5619	16.2228
1.8675	26.8241	8.38168	6.24696	-1.29753	-3.52244	16.6049
1.86917	26.3254	8.41828	6.83378	-1.3114	-4.2527	16.1379
1.87083	25.7939	8.75558	7.88527	-0.896286	-4.24479	16.5855
1.8725	25.0196	8.27307	7.24179	-0.632605	-3.80133	16.0444
1.87417	25.6798	8.32845	7.14516	-0.692317	-3.85695	16.7637
1.87583	26.2416	8.15789	6.65767	-1.00883	-4.44928	16.7208
1.8775	26.0448	7.68057	6.80343	-1.22289	-3.90098	16.5474
1.87917	25.4018	7.92345	7.02191	-1.32542	-5.05202	16.5061
1.88083	25.7898	7.96372	7.43966	-0.834713	-4.89113	16.1538
1.8825	25.206	6.94033	7.20834	-0.88881	-4.77947	15.8149
1.88417	26.1708	7.76806	6.07649	-0.967332	-4.15304	16.4175
1.88583	25.8627	7.96721	6.18405	-1.21868	-4.33703	16.4225
1.8875	25.4854	7.64036	6.99436	-1.8982	-5.04951	16.2397
1.88917	23.5958	8.98268	7.61605	-1.29641	-4.30932	16.2133
1.89083	25.3132	8.79239	6.84704	-0.759354	-4.55296	16.4369
1.8925	27.0427	8.38232	5.99868	-1.21127	-4.04894	16.6004
1.89417	26.6057	7.74221	5.98013	-1.07679	-4.31172	15.9988
1.89583	26.5604	7.70354	6.44483	-1.34479	-3.89453	16.2275
1.8975	25.9653	6.93742	7.08085	-1.39499	-4.21075	15.8118
1.89917	24.8093	7.87604	6.95563	-1.07277	-4.28977	16.3877
1.90083	26.5298	7.92906	6.61069	-1.09056	-4.43231	15.9803
1.9025	26.0851	6.51427	5.96675	-1.18184	-3.7552	16.6823
1.90417	25.8015	6.82537	5.71288	-0.682422	-4.27216	16.2328
1.90583	25.2631	6.75017	6.31409	-1.16524	-4.36455	16.1158
1.9075	25.4392	7.76806	6.02113	-0.490666	-4.10471	15.9377
1.90917	25.3603	8.27131	6.14538	-0.83155	-3.96742	15.8878
1.91083	25.4204	7.65004	6.20028	-0.732188	-3.83937	16.3446
1.9125	25.8422	7.61168	5.90909	-1.33902	-4.02563	16.5691
1.91417	24.9432	6.97724	6.37142	-1.37879	-4.28985	16.1423
1.91583	26.3403	7.99173	6.23576	-1.83647	-3.8947	15.9073
1.9175	24.528	8.09371	6.6729	-1.04541	-4.29459	15.8689
1.91917	24.7762	7.97328	5.41871	-0.906791	-4.28149	15.9602
1.92083	25.7507	6.58431	5.36994	-0.635785	-4.25859	16.0199
1.9225	25.3185	7.2274	6.99014	-1.44963	-3.95813	16.1183
1.92417	25.0523	8.08934	6.62368	-1.69694	-4.30455	15.6474
1.92583	24.5689	6.8905	6.63715	-1.35157	-4.4798	15.8774
1.9275	24.2033	7.24479	6.38875	-1.0356	-4.54582	15.6886
1.92917	25.2385	7.00006	5.61173	-1.61138	-4.22016	16.1152
1.93083	25.9265	7.58151	6.30131	-1.36118	-4.59472	16.1596
1.9325	25.1381	6.18526	5.86399	-1.48432	-4.72949	16.2793
1.93417	25.3061	7.62977	6.82395	-1.01405	-4.27902	16.5085
1.93583	24.9411	6.75882	6.18201	-1.22597	-4.3191	15.9806
1.9375	26.139	7.60521	6.38498	-1.20679	-5.19353	15.9234
1.93917	26.4484	6.83451	5.89768	-1.31297	-4.07638	16.246
1.94083	25.2391	7.34191	5.79088	-1.37566	-4.46897	16.1556
1.9425	24.757	5.90966	5.93995	-1.07138	-3.89034	15.7971
1.94417	25.9187	7.09366	5.35101	-0.857076	-4.01768	15.6157
1.94583	25.1685	8.14821	5.99446	-1.0725	-4.19194	16.3678
1.9475	26.1518	7.29226	6.20292	-0.953782	-4.85943	15.6092
1.94917	25.8888	7.78782	6.17324	-0.60642	-4.20201	16.2583
1.95083	25.7951	6.38277	5.14378	-0.887033	-4.1871	15.8081
1.9525	25.3892	6.77639	6.52392	-1.42915	-4.30903	15.9774
1.95417	24.427	7.95143	5.75112	-1.17139	-4.51121	16.0845
1.95583	26.1983	6.31612	5.72888	-1.03733	-4.8286	15.9697
1.9575	25.5679	6.8881	5.46044	-1.53211	-4.62764	15.8292
1.95917	25.4498	7.02895	5.0867	-1.49997	-4.65262	16.3465
1.96083	25.3773	5.98617	5.77847	-1.52707	-4.28307	16.0309
1.9625	24.4048	7.26519	6.68073	-0.685213	-4.40327	15.8354
1.96417	23.6797	7.04279	6.04302	-1.52129	-4.22459	15.5598
1.96583	25.0529	6.75691	6.22386	-1.25945	-4.29963	16.126
1.9675	25.3864	7.80767	5.24812	-1.6024	-4.67651	15.8435
1.96917	24.8108	7.12076	4.37299	-1.53149	-4.01901	15.5425
1.97083	24.3594	6.47764	4.98573	-1.37984	-4.42308	15.526
1.9725	24.7413	7.74248	6.78553	-1.23558	-4.34011	15.5228
1.97417	25.9034	7.16661	5.7449	-1.23619	-4.73605	15.7038
1.97583	26.1151	6.5055	5.68845	-1.72759	-4.50624	16.1077
1.9775	24.7436	6.7726	5.04388	-1.54319	-3.99034	15.8992
1.97917	25.0719	6.39937	5.88114	-1.47086	-4.63882	15.6436
1.98083	24.9517	5.7483	5.11489	-1.12742	-4.70203	15.6485
1.9825	25.2283	7.45253	6.05692	-1.3126	-4.69748	16.1828
1.98417	24.9008	8.1121	6.04405	-1.03149	-4.38055	16.0315
1.98583	26.1856	6.9946	4.94579	-0.997594	-4.26569	15.6228
1.9875	26.0674	6.46975	4.56938	-0.76289	-4.55509	16.1018
1.98917	25.8607	6.62623	5.6117	-1.67588	-4.92192	15.4918
1.99083	25.0078	7.37842	5.26645	-1.32314	-4.15972	15.5757
1.9925	25.074	6.6905	5.61355	-1.44941	-5.11823	15.6978
1.99417	25.0104	6.19685	6.30766	-1.35805	-4.4372	15.7053
1.99583	25.4125	6.15643	4.97083	-1.37294	-4.43446	16.1003
1.9975	25.0208	6.72586	5.12636	-1.6504	-4.22889	16.0573
1.99917	25.3683	6.02496	5.27787	-1.44065	-4.34305	15.5232
2.00083	23.238	6.58277	5.97816	-1.66887	-5.01445	15.963
2.0025	24.8244	7.20346	4.39317	-1.26598	-4.54558	15.8768
2.00417	24.3559	6.86701	5.15016	-1.7103	-4.17036	15.9918
2.00583	25.638	6.89229	4.93984	-1.57728	-4.34689	15.9161
2.0075	24.7688	5.96878	5.064	-1.46959	-4.71041	15.6054
2.00917	24.4054	6.16171	5.15838	-1.40935	-4.61937	15.2732
2.01083	24.1447	5.95021	5.51249	-0.769267	-4.1595	15.6221
2.0125	23.9003	5.46845	2.77016	-1.38645	-4.38561	16.0039
2.01417	25.9004	5.7934	5.22281	-1.07013	-4.20241	15.8354
2.01583	24.1741	5.77968	6.22131	-1.79278	-4.5648	16.3147
2.0175	24.0052	7.11083	5.78994	-1.37003	-4.62211	16.1595
2.01917	23.2363	6.51557	5.49331	-1.19845	-4.86009	15.6176
2.02083	24.5543	7.17338	6.43649	-1.66894	-4.18093	15.9498
2.0225	24.4825	5.99837	4.91001	-1.72865	-4.18225	15.7734
2.02417	22.9805	7.04586	3.46089	-1.31811	-4.48118	16.0735
2.02583	24.2007	6.29309	5.49698	-1.68134	-4.33657	15.9047
2.0275	23.5021	5.86948	5.54891	-1.18289	-4.58609	15.514
2.02917	24.2222	5.97312	5.07559	-1.43574	-4.88849	15.9678
2.03083	24.6795	7.2142	4.24826	-1.37277	-4.52215	16.2607
2.0325	24.2797	6.69223	5.84466	-1.79131	-4.07751	15.9151
2.03417	23.1172	6.76489	5.29762	-1.59345	-4.2149	15.9605
2.03583	23.8043	6.28392	4.59711	-1.69687	-4.46772	15.6469
2.0375	24.3743	6.53418	5.99692	-1.42048	-4.58159	15.8191
2.03917	23.5882	6.90744	4.63038	-1.2439	-4.61708	16.3967
2.04083	24.4888	6.29282	4.64258	-1.19623	-4.61076	16.1955
2.0425	24.1574	6.1222	4.51627	-1.38266	-4.39486	15.961
2.04417	22.3658	5.18655	5.1738	-1.97204	-4.6217	15.5916
2.04583	23.3059	7.01326	5.68099	-1.46535	-4.71371	15.6131
2.0475	23.9248	6.85266	5.32199	-1.19013	-4.9068	15.4127
2.04917	23.5288	5.51222	4.38759	-1.58785	-4.42035	15.7902
2.05083	23.7529	5.37146	4.38741	-1.82159	-4.17878	15.666
2.0525	23.9028	4.95605	5.19237	-1.45389	-4.69501	15.2821
2.05417	23.1581	6.75141	4.94691	-1.65331	-4.08284	15.9247
2.05583	24.0368	6.63384	2.86651	-1.14358	-4.77367	15.9741
2.0575	24.7533	6.02702	4.55684	-1.61884	-4.89712	15.813
2.05917	23.8425	6.51582	4.95978	-1.75279	-4.18829	15.8213
2.06083	23.54	5.49726	4.93198	-1.7759	-4.1174	15.6555
2.0625	23.0346	6.20429	5.08967	-2.12742	-4.38255	15.9456
2.06417	24.4925	6.59181	5.26324	-1.48527	-5.25287	15.3632
2.06583	23.7955	5.36196	3.2812	-1.23287	-4.66575	15.704
2.0675	24.7128	6.27943	4.67074	-1.95832	-4.31199	15.466
2.06917	24.9141	6.9892	4.12559	-2.5548	-4.0928	16.3708
2.07083	24.4173	5.76086	4.56115	-1.87545	-4.0574	15.9411
2.0725	23.8812	5.69219	4.76907	-1.59867	-4.42431	15.8402
2.07417	23.7989	7.65781	4.98382	-1.08488	-4.51875	15.4342
2.07583	23.623	6.51403	5.00096	-2.04273	-4.88565	15.6906
2.0775	23.8428	5.93488	4.79556	-1.52484	-4.47325	16.0695
2.07917	23.2661	5.98132	4.27396	-1.68894	-4.39792	15.4031
2.08083	22.6269	5.52776	4.26134	-1.7251	-4.31703	15.4906
2.0825	23.2599	6.34759	4.06908	-1.33239	-4.87087	15.6894
2.08417	23.2351	6.14162	4.53942	-1.68384	-4.0511	15.5005
2.08583	22.9152	4.6267	4.28304	-1.7908	-4.45718	15.4463
2.0875	24.1294	4.5888	4.17454	-2.12429	-4.12732	15.9342
2.08917	23.195	5.74181	4.95074	-1.75151	-4.30634	15.7809
2.09083	22.9123	6.57934	4.64828	-1.60684	-4.57256	16.107
2.0925	22.9588	6.20392	4.66871	-1.45763	-4.4745	16.1066
2.09417	23.7264	5.45871	3.71864	-1.56288	-4.39676	15.7929
2.09583	23.8252	6.05455	3.78681	-1.89103	-4.22533	15.7419
2.0975	23.151	7.00425	3.0846	-1.79305	-4.47	16.1003
2.09917	22.8686	6.4875	4.45196	-1.18778	-4.64219	15.8038
2.10083	22.2713	6.04405	5.13432	-1.29695	-4.6863	15.6501
2.1025	23.5159	6.61093	4.59617	-1.18877	-4.58982	15.6761
2.10417	23.8826	5.90338	3.60714	-1.69966	-4.18328	15.8379
2.10583	23.8027	5.69052	4.51281	-1.84551	-4.66005	15.7904
2.1075	23.4695	4.98376	3.62875	-1.43359	-4.58642	15.0871
2.10917	23.077	6.08371	4.11372	-1.68565	-4.66391	15.3938
2.11083	23.7782	5.25692	4.37527	-1.64392	-4.53775	15.1496
2.1125	22.8893	5.89516	3.92089	-1.3594	-4.30421	15.8902
2.11417	23.9651	5.18743	2.74308	-1.4838	-4.73087	15.4583
2.11583	24.0033	6.16769	3.10827	-1.79928	-4.28143	15.3228
2.1175	23.8673	5.41692	4.037	-1.15002	-4.90145	15.8066
2.11917	23.2141	6.50826	3.55549	-1.20742	-4.42416	15.3357
2.12083	23.8979	6.21521	3.86832	-1.52118	-4.74958	15.7101
2.1225	22.3964	5.90381	3.35033	-1.67605	-3.9606	15.5494
2.12417	22.3999	6.46004	3.70653	-1.47874	-4.85478	16.1299
2.12583	22.9837	5.89164	5.09556	-1.67956	-5.02832	15.586
2.1275	22.5375	5.67404	4.61308	-1.5894	-4.49825	15.7123
2.12917	23.1275	5.62002	2.94803	-1.22039	-4.47535	14.8878
2.13083	23.233	5.57986	4.9738	-1.42969	-4.88443	15.5696
2.1325	22.7527	4.52534	3.51276	-1.62658	-4.1843	15.4343
2.13417	22.5667	4.80066	3.49549	-1.83282	-4.61793	15.4558
2.13583	23.1994	5.68991	3.73719	-1.57354	-4.86779	15.1475
2.1375	22.9865	6.58064	3.58781	-1.00813	-5.12078	15.6428
2.13917	23.0249	5.81437	2.8541	-1.84982	-4.49307	15.6905
2.14083	22.8254	5.22345	4.019	-1.46968	-4.30235	16.1436
2.1425	22.533	5.72809	2.49392	-1.28435	-3.8949	15.8224
2.14417	22.4016	5.54566	3.94262	-1.47763	-4.48766	15.7549
2.14583	21.6603	6.22951	3.97126	-1.29252	-4.31957	15.1802
2.1475	24.1775	6.05227	3.64435	-1.76932	-4.76943	15.0342
2.14917	23.9461	6.11816	3.90565	-1.80215	-4.4576	15.5355
2.15083	23.1765	5.4185	3.02159	-2.22004	-3.67871	15.4099
2.1525	23.3048	4.32052	3.08727	-1.74545	-4.52858	15.6672
2.15417	22.8754	5.26491	4.50297	-1.76665	-3.99532	15.7691
2.15583	22.874	5.20645	3.92456	-1.60487	-4.49103	15.7319
2.1575	23.6197	5.12054	4.35578	-0.762957	-4.51123	15.4945
2.15917	23.8064	4.4851	4.05415	-1.00003	-4.6716	15.9319
2.16083	22.2798	5.04005	3.64125	-2.25585	-4.86696	15.9698
2.1625	22.4081	4.93341	3.08065	-1.29813	-4.94934	15.1959
2.16417	23.1834	5.92745	3.32642	-1.26911	-4.76224	15.4159
2.16583	22.6725	4.6142	3.56884	-1.72666	-4.6138	15.3321
2.1675	22.6016	5.37765	2.52017	-1.53773	-4.45735	15.7269
2.16917	23.2825	4.08006	2.90921	-1.69704	-4.25678	15.5117
2.17083	22.4838	5.16409	3.44098	-1.31837	-4.1246	15.7348
2.1725	22.2288	5.74417	3.59039	-1.68819	-4.45955	14.9284
2.17417	22.9964	5.4565	3.1205	-1.59871	-4.95551	15.3662
2.17583	23.1375	5.81258	3.16948	-1.35957	-4.52614	15.4114
2.1775	22.9071	4.85833	3.1351	-1.73275	-4.86074	15.9021
2.17917	23.6055	4.8776	2.7321	-1.30926	-4.37108	15.3604
2.18083	22.1962	6.08563	3.53109	-1.86432	-4.86036	15.4625
2.1825	22.2979	5.83061	4.03454	-1.71734	-4.54639	15.5347
2.18417	22.8575	6.37412	4.05375	-1.88676	-4.82961	15.5337
2.18583	22.379	4.72661	1.91881	-1.84498	-4.7134	15.884
2.1875	23.2323	5.06448	2.82712	-1.78941	-4.46044	15.9141
2.18917	23.0907	4.01087	2.39766	-2.12925	-4.37873	15.4086
2.19083	22.7341	4.74777	3.36505	-1.4682	-4.86062	15.3026
2.1925	21.73	4.45011	3.84802	-1.54756	-4.51554	14.9705
2.19417	21.5962	5.31052	3.20426	-1.35328	-4.72076	15.3768
2.19583	21.419	5.08169	2.80636	-2.22142	-4.67399	15.5906
2.1975	22.8646	4.66934	3.52086	-1.7783	-4.63664	15.9833
2.19917	22.0697	5.24557	3.45379	-1.73139	-5.2491	15.4631
2.20083	22.465	5.71176	3.23862	-1.81616	-4.91389	15.3475
2.2025	22.9161	5.10233	3.36714	-1.38094	-4.7962	15.259
2.20417	21.9454	4.69875	1.51991	-1.6074	-4.68493	15.5844
2.20583	23.8608	4.30373	2.32084	-1.94507	-4.33943	15.0517
2.2075	21.5531	4.89675	3.15252	-1.49319	-4.55363	15.2955
2.20917	22.1817	4.65529	2.70117	-1.51036	-4.40275	15.5285
2.21083	22.0745	5.003	2.71404	-1.92794	-5.26458	15.2383
2.2125	23.1527	4.82367	2.46785	-0.968431	-4.29156	15.4745
2.21417	22.1162	4.0262	2.11866	-2.67123	-4.46919	15.5322
2.21583	22.3235	4.21354	2.15711	-2.20395	-4.82237	15.1176
2.2175	22.563	3.24599	4.43074	-1.92643	-4.92777	15.2938
2.21917	21.6986	5.42934	3.66502	-1.4828	-4.61532	15.3764
2.22083	21.862	5.63552	3.44648	-2.0841	-4.75312	15.3642
2.2225	23.396	4.84597	2.06682	-1.95164	-4.55663	15.3602
2.22417	21.4013	3.51613	3.76001	-2.14028	-4.50986	15.551
2.22583	21.7829	4.11566	2.27544	-1.89493	-4.92182	15.2257
2.2275	20.8703	4.81911	3.17358	-1.39401	-4.5438	14.9217
2.22917	23.5133	4.57894	2.94694	-1.51592	-4.87807	14.9979
2.23083	21.6093	5.69692	2.12804	-2.11311	-4.64088	14.9985
2.2325	20.9992	4.91669	2.53328	-1.813	-4.9126	15.4402
2.23417	22.8642	4.73623	1.8505	-1.19123	-4.2922	15.1378
2.23583	20.9565	3.50444	3.04308	-1.79588	-4.9446	15.1789
2.2375	21.2608	4.18143	2.74032	-1.28788	-4.79979	14.9601
2.23917	21.7895	4.99417	3.70119	-1.71052	-4.73011	16.1206
2.24083	22.8269	5.3195	2.3389	-1.96324	-4.92557	15.4171
2.2425	22.3632	4.47481	3.33549	-1.81546	-4.68429	15.9018
2.24417	21.1752	3.60939	2.06616	-1.73747	-4.22266	14.699
2.24583	21.1224	3.52496	3.00976	-1.66522	-4.87454	15.4908
2.2475	21.5633	3.8363	1.45955	-2.02388	-5.6104	14.8969
2.24917	21.701	4.69796	2.27748	-1.81856	-4.87718	15.9141
2.25083	22.2979	4.34267	2.17141	-1.92405	-4.64883	15.7075
2.2525	21.4768	3.71873	2.92854	-1.85028	-5.18569	15.5631
2.25417	20.9928	4.02022	1.93939	-1.56789	-4.64007	15.3995
2.25583	21.1586	4.84491	2.77252	-1.78974	-5.24112	15.0592
2.2575	22.6227	5.12998	2.59425	-1.51838	-4.8482	15.5247
2.25917	22.618	3.55218	1.8359	-1.64384	-4.72925	15.7158
2.26083	21.7027	4.11742	2.13875	-1.76616	-4.79199	15.2713
2.2625	21.92	4.54224	3.22235	-1.77289	-4.40083	14.6248
2.26417	21.5446	3.70052	1.85353	-2.47737	-5.22924	15.2061
2.26583	21.0776	4.39205	1.85994	-1.63731	-5.33123	14.7259
2.2675	22.5243	4.65171	1.73205	-1.43627	-4.73252	15.6858
2.26917	22.2438	4.11469	1.91193	-1.64785	-4.3156	15.0365
2.27083	21.7994	3.17006	1.29952	-1.63394	-4.62016	15.55
2.2725	21.0365	4.3966	2.09563	-1.89497	-5.20473	15.2623
2.27417	21.1434	3.56678	1.80555	-1.48842	-4.78045	14.9161
2.27583	20.6372	3.97166	2.56029	-1.2515	-5.01567	15.2725
2.2775	22.5179	4.71796	2.02525	-2.29355	-5.05141	15.2664
2.27917	22.3842	2.96797	1.72859	-1.69589	-4.41602	14.8137
2.28083	21.4774	4.07952	2.34078	-2.21865	-4.4528	15.583
2.2825	20.5691	4.08865	2.66381	-1.60498	-4.88811	15.2206
2.28417	21.6411	4.62206	1.79778	-2.01803	-4.86529	14.9697
2.28583	21.9703	4.44218	2.00437	-1.43101	-4.95276	15.7896
2.2875	23.641	4.38574	2.13848	-1.92844	-4.48788	15.3324
2.28917	22.0353	4.02186	1.72313	-1.86694	-4.36545	15.1533
2.29083	21.1377	3.83187	1.97745	-1.74466	-5.13103	14.6455
2.2925	21.3404	5.0619	2.63808	-1.15335	-5.34747	14.7035
2.29417	22.5005	4.70385	1.82665	-1.54514	-5.0338	15.0376
2.29583	22.4711	2.87677	1.46847	-1.45415	-4.77049	15.1332
2.2975	21.2724	3.06396	2.08258	-2.23467	-5.06053	15.5563
2.29917	21.8641	4.32628	1.60701	-1.81971	-5.06834	15.1066
2.30083	21.6267	3.14272	1.96695	-2.02212	-5.63549	15.0999
2.3025	23.0317	4.47323	2.02728	-1.66226	-5.22388	15.0263
2.30417	21.5821	4.38665	1.12632	-1.47116	-4.95208	15.338
2.30583	21.9995	3.78174	1.13564	-1.09494	-4.85258	15.3577
2.3075	20.6786	3.74183	1.4089	-1.56975	-4.90418	15.03
2.30917	22.3176	4.14371	1.94142	-2.24785	-5.19386	15.085
2.31083	21.885	3.25798	1.80109	-1.73701	-4.96881	14.962
2.3125	22.1786	3.4713	1.51776	-1.29005	-5.02871	15.2306
2.31417	21.5626	3.66905	0.236254	-1.68968	-4.95856	15.2985
2.31583	22.2604	2.51687	1.28283	-1.84779	-4.9673	15.5287
2.3175	22.4021	4.58513	1.29715	-1.43542	-5.2963	15.0672
2.31917	21.2878	3.92832	0.832788	-1.74241	-5.5455	15.2223
2.32083	21.8758	3.64046	0.757948	-1.71933	-4.99956	15.116
2.3225	21.8928	3.96644	0.407603	-1.52819	-4.96319	15.4038
2.32417	21.9679	3.1832	1.20641	-1.46516	-4.3292	14.7922
2.32583	21.1883	3.90043	1.76643	-1.59174	-4.9101	14.9101
2.3275	21.3339	3.37667	0.430698	-1.74861	-4.47237	14.8076
2.32917	20.024	3.88101	2.06182	-1.3142	-4.7713	14.8066
2.33083	20.362	3.36496	1.45339	-1.64516	-5.05547	15.3385
2.3325	22.577	2.89926	1.05649	-1.51459	-4.74764	15.4331
2.33417	21.4156	4.39102	1.18523	-1.47182	-4.91201	15.2155
2.33583	21.4667	4.00793	1.06019	-2.37698	-5.27892	15.288
2.3375	21.9728	3.34129	1.81484	-2.02077	-4.72751	14.9815
2.33917	21.845	2.99728	0.996549	-1.41308	-5.11718	15.0123
2.34083	22.0815	3.52013	1.51642	-1.61513	-4.82816	15.313
2.3425	22.2889	4.11578	1.54923	-1.75726	-4.83758	15.4365
2.34417	21.0394	1.73168	1.53524	-2.01351	-5.13485	15.544
2.34583	20.3127	3.20787	0.894608	-2.14546	-5.22079	15.1077
2.3475	20.555	2.83604	1.13357	-1.87523	-4.98068	15.2732
2.34917	21.7808	3.1524	0.691697	-1.59502	-4.93686	15.6666
2.35083	22.9354	2.80946	1.03873	-1.73302	-4.94022	15.0603
2.3525	21.5764	2.77474	1.21919	-1.91085	-4.68662	14.8489
2.35417	20.8762	3.91075	0.989812	-2.14745	-4.79837	14.9213
2.35583	20.5188	3.18696	1.16559	-1.51349	-5.08135	14.7703
2.3575	21.524	3.69394	1.21743	-2.04701	-5.17083	14.8141
2.35917	21.6223	3.68013	0.477223	-1.58663	-4.4189	15.1484
2.36083	21.9806	3.06463	0.503322	-1.237	-4.55671	14.7446
2.3625	20.671	3.00903	0.721802	-2.51092	-4.90243	15.0992
2.36417	21.3903	3.49691	0.795155	-1.98806	-4.77572	15.1818
2.36583	21.0524	3.3673	0.684079	-1.47827	-5.43492	14.8683
2.3675	22.1363	2.83031	0.980343	-1.4089	-4.96741	15.1219
2.36917	22.584	3.2815	1.00016	-2.11237	-3.83517	15.5447
2.37083	21.1135	2.73556	0.691545	-2.6612	-4.94129	15.5402
2.3725	20.0423	2.86229	0.656735	-1.37074	-4.80815	14.4553
2.37417	21.2355	3.44122	1.37248	-1.793	-5.05456	15.048
2.37583	20.6651	3.80517	0.998613	-1.68745	-4.75386	15.2902
2.3775	21.7793	2.70448	0.632395	-1.73586	-4.8821	15.0765
2.37917	22.1344	2.10804	0.902438	-1.90062	-5.08199	15.5025
2.38083	20.6917	2.60591	1.18292	-2.15484	-4.89014	15.0487
2.3825	20.1628	2.74099	1.73178	-2.07686	-4.85705	14.6433
2.38417	20.1775	2.20206	1.30474	-1.40893	-4.89206	14.9812
2.38583	21.0685	3.44034	-0.246805	-2.03676	-4.68267	14.6885
2.3875	21.1212	2.51213	-0.33078	-1.98616	-5.00712	15.6413
2.38917	21.2991	2.35508	-0.105381	-2.14979	-5.48443	14.5998
2.39083	20.405	3.02654	0.444719	-1.95568	-4.53719	15.0082
2.3925	20.4836	2.65847	1.22465	-2.44544	-4.99058	15.1053
2.39417	21.1449	2.7904	0.634277	-2.07982	-4.9888	15.4653
2.39583	19.9144	2.4358	0.483535	-2.19202	-4.89619	15.3221
2.3975	20.5889	3.19388	-0.328716	-2.09204	-4.57693	15.4759
2.39917	20.5252	1.87687	1.23424	-2.30546	-4.83521	14.832
2.40083	21.0392	2.83374	0.719071	-2.13493	-4.72945	14.9067
2.4025	21.0288	2.11614	0.643169	-1.61282	-5.04561	14.898
2.40417	20.8982	3.30268	0.362626	-1.9908	-4.60627	15.0282
2.40583	21.2861	2.98709	0.591758	-1.77214	-4.87048	15.1547
2.4075	21.8868	2.57304	1.50507	-2.60231	-4.65196	14.8154
2.40917	21.7535	1.88155	0.567085	-1.83424	-5.08458	15.0593
2.41083	20.0275	2.285	0.0515523	-2.27303	-5.05949	15.3595
2.4125	21.4212	2.52703	1.50082	-1.86953	-5.46187	14.7589
2.41417	20.9398	2.16868	-0.543403	-1.54172	-5.4088	15.4049
2.41583	21.0704	0.653397	0.239593	-1.95236	-4.42724	15.2286
2.4175	20.063	2.11502	0.963924	-2.45757	-4.83406	14.7455
2.41917	20.3394	1.61366	0.988324	-2.41081	-4.77036	15.3367
2.42083	20.3249	3.00084	-0.404983	-1.14867	-5.26265	15.4606
2.4225	20.5192	2.74333	-0.248778	-2.28552	-4.48003	15.0928
2.42417	20.6707	1.70219	0.814305	-2.11034	-4.26683	15.2454
2.42583	21.0982	2.07717	1.04025	-1.7161	-4.48758	14.7239
2.4275	20.106	2.49113	1.75205	-2.57158	-4.56781	14.9503
2.42917	19.323	2.70627	0.595947	-1.93932	-5.28965	15.4182
2.43083	20.5808	2.26834	0.799799	-1.91601	-4.91426	14.9837
2.4325	20.7257	2.18537	0.0240867	-1.72067	-5.11873	15.2865
2.43417	21.1395	1.53184	0.726082	-2.22682	-4.52917	15.254
2.43583	20.1206	1.14459	0.0128274	-2.58492	-4.76269	15.0693
2.4375	19.799	1.39339	0.23155	-2.02288	-5.1142	14.7516
2.43917	21.0425	2.22746	1.09612	-2.15594	-4.8875	15.3168
2.44083	20.2875	2.80827	0.785595	-2.02601	-5.11462	15.0632
2.4425	20.9808	1.10325	1.31026	-2.03134	-4.58831	14.9548
2.44417	21.8036	2.12931	-0.0556999	-1.48272	-4.5628	14.7976
2.44583	20.3924	1.83569	-0.483343	-2.22909	-4.70521	14.3464
2.4475	20.1873	2.04242	0.924016	-1.81513	-5.26913	14.8474
2.44917	20.2918	1.6997	1.29384	-2.15987	-5.08164	15.188
2.45083	20.2923	2.26846	0.778949	-1.66766	-4.77497	14.7272
2.4525	20.505	0.889145	0.187909	-1.27609	-4.41689	14.9931
2.45417	19.987	1.80288	1.55961	-2.19952	-4.80566	14.6635
2.45583	21.1362	2.0162	0.23152	-2.25498	-5.07024	14.5135
2.4575	20.2588	2.50178	0.59537	-1.67031	-5.14913	14.6977
2.45917	19.749	0.837734	-0.214757	-2.30573	-4.94961	14.9898
2.46083	20.8999	1.1279	0.600286	-1.97259	-4.90348	14.9309
2.4625	20.5398	-0.480308	-0.00416787	-2.06411	-4.52799	14.8096
2.46417	19.9625	1.48844	1.03194	-2.13136	-4.84463	14.6936
2.46583	19.4835	1.68137	1.63123	-2.02743	-5.21141	14.8294
2.4675	19.4949	1.98619	0.617464	-2.10017	-5.12636	15.5065
2.46917	19.4393	2.30121	-0.313785	-1.81183	-5.02287	14.9459
2.47083	20.1303	0.773638	0.372945	-1.36028	-4.90094	14.9339
2.4725	19.9329	1.7139	-1.31608	-2.27242	-5.05609	15.478
2.47417	18.9271	1.48547	0.506448	-2.15532	-4.41234	14.4026
2.47583	18.439	0.893151	0.366571	-2.04186	-5.02631	14.428
2.4775	19.6409	1.44003	-0.282344	-1.72916	-5.036	15.0878
2.47917	20.0491	1.21846	-0.369232	-2.06387	-5.05447	14.7228
2.48083	19.3398	1.73836	-0.0635602	-1.52421	-5.08761	14.5723
2.4825	19.7676	1.52313	0.0876975	-1.68665	-5.14236	14.6932
2.48417	19.4154	1.54798	0.0598678	-1.63914	-5.32443	14.5278
2.48583	19.9329	1.23697	0.00700041	-1.96082	-5.22657	15.1882
2.4875	20.7964	1.3522	-1.36782	-1.9117	-4.88252	14.8778
2.48917	20.3586	0.631181	-0.0986433	-2.29052	-4.55602	14.7083
2.49083	20.3285	0.0767416	0.0660286	-2.32767	-4.90626	14.6119
2.4925	19.2683	1.71226	-0.216062	-1.81853	-4.60257	14.8469
2.49417	19.5542	1.19755	-0.0499033	-1.79588	-4.986	15.0416
2.49583	20.0673	2.19875	0.266755	-1.68718	-4.77255	14.8814
2.4975	19.4359	-0.188779	-0.814265	-2.49209	-4.74469	14.6539
2.49917	19.2867	0.943864	-0.802914	-2.19756	-4.51441	14.8138
2.50083	19.477	0.775671	0.49698	-2.28684	-4.93855	14.6301
2.5025	19.9068	1.96886	0.53179	-1.93912	-5.08409	15.0324
2.50417	19.0219	1.23576	0.0863925	-1.8045	-5.08177	15.2318
2.50583	19.5255	2.17754	-0.438639	-1.92381	-4.52254	15.2963
2.5075	20.0473	1.198	0.000930713	-1.94321	-4.81402	15.7139
2.50917	19.1119	2.53441	-0.499276	-2.1318	-5.3341	15.0802
2.51083	20.5354	0.88086	0.497071	-2.09479	-5.23594	15.0726
2.5125	19.4869	1.2462	-0.461249	-2.35627	-4.78318	14.8511
2.51417	19.551	2.3331	0.955791	-1.89565	-4.79614	15.2814
2.51583	20.0771	0.108426	-0.00756691	-2.2109	-4.79977	15.0018
2.5175	19.0664	0.984015	-1.14519	-2.47561	-4.81254	15.0708
2.51917	19.4682	1.70695	-0.192603	-2.49121	-5.18802	14.5625
2.52083	19.5486	0.844563	-0.0870804	-1.96904	-4.91979	14.8579
2.5225	19.7547	1.34835	-0.279005	-2.28159	-4.81774	14.0547
2.52417	19.9243	0.36818	-0.546165	-2.01542	-4.95431	14.5107
2.52583	19.542	0.706203	0.111976	-2.09072	-4.43035	14.471
2.5275	20.0276	1.95007	0.400319	-1.93239	-4.4926	15.2244
2.52917	19.0346	0.584778	-0.00838635	-1.96243	-4.80584	14.8106
2.53083	20.0431	0.753426	-0.36993	-2.24439	-5.05297	14.6154
2.5325	19.1923	2.03411	-0.141405	-1.99756	-4.74302	14.6387
2.53417	20.1555	-0.608137	0.286542	-2.11722	-4.55884	15.0859
2.53583	19.8141	1.02908	0.447268	-2.4102	-5.01922	14.6096
2.5375	19.1689	1.57378	0.653032	-1.95715	-4.78676	14.788
2.53917	18.7918	1.44313	0.432823	-1.88714	-5.15977	14.7413
2.54083	19.3284	0.378893	-0.0937268	-2.02026	-4.74754	15.3554
2.5425	19.5461	0.279016	-0.430627	-2.04932	-4.88679	14.7701
2.54417	19.3264	0.712334	-0.633326	-2.29282	-4.74312	15.0858
2.54583	18.7383	0.262749	0.303477	-2.35677	-4.41328	14.7514
2.5475	18.8018	0.806172	0.20457	-1.84754	-4.85446	14.7474
2.54917	19.2512	1.52917	0.261353	-1.60832	-5.62573	14.698
2.55083	19.5253	0.598162	-0.426925	-1.77911	-5.03867	15.5245
2.5525	19.5295	-0.0108749	-0.320401	-2.26165	-4.3702	15.1076
2.55417	19.1703	-0.0862307	-1.68424	-2.18052	-4.62867	15.0404
2.55583	18.8439	0.0489119	-0.0431052	-1.75968	-5.28884	14.6326
2.5575	18.69	0.381442	-0.721519	-2.20111	-4.94557	14.7782
2.55917	19.2446	1.63727	-1.37174	-1.68877	-4.99797	14.4821
2.56083	20.2086	0.493125	-0.221222	-1.76888	-4.91233	14.6211
2.5625	19.5966	-0.422221	-1.95155	-2.07553	-4.4362	15.0559
2.56417	19.488	0.853364	-1.76961	-2.58988	-4.84291	14.4112
2.56583	18.5228	1.10498	-0.852625	-2.11643	-4.59638	15.0031
2.5675	19.8449	1.26832	-0.157854	-1.69594	-5.37991	14.9671
2.56917	18.9233	1.54559	-0.61448	-2.40354	-5.0256	14.9855
2.57083	19.4653	0.331276	-1.45313	-1.96865	-4.25098	14.7747
2.5725	19.8404	0.914122	-0.634904	-1.93406	-4.78022	15.4401
2.57417	19.2353	0.993423	-0.0701762	-1.82086	-5.42672	14.2764
2.57583	19.6829	1.30061	-0.891441	-1.78605	-4.98153	14.5347
2.5775	19.4219	1.3509	-0.753628	-1.41927	-5.1337	14.9949
2.57917	19.6681	1.32143	-0.55794	-2.23252	-4.65384	14.9241
2.58083	19.162	0.489969	-0.0644707	-1.89565	-4.33784	14.9016
2.5825	17.9119	0.609118	-0.794204	-2.0942	-4.91725	14.8633
2.58417	18.3837	0.596705	-1.00901	-1.9267	-4.95436	14.8618
2.58583	18.875	0.859161	-0.831867	-2.04821	-4.9546	14.897
2.5875	18.8887	0.420106	-1.44804	-2.06451	-4.76822	14.9152
2.58917	18.4694	-0.397274	0.00800192	-2.23455	-4.98048	14.7204
2.59083	18.8439	0.519164	0.112948	-2.19798	-5.25007	14.9604
2.5925	18.637	0.0401108	-1.3826	-2.40232	-5.01749	14.9798
2.59417	18.1111	0.0749814	-0.617029	-1.83762	-5.44566	14.8573
2.59583	19.1223	0.644201	-1.23854	-2.03816	-4.82677	15.0653
2.5975	19.0516	0.51179	-0.377851	-1.62297	-4.72443	15.237
2.59917	18.4796	-0.0411629	-0.687711	-2.34039	-4.91454	14.7381
2.60083	18.6618	0.187545	-0.314999	-1.99996	-5.38468	14.6232
2.6025	18.3128	0.517313	-0.0966403	-1.90847	-5.40674	14.8066
2.60417	18.4428	1.0611	-0.580459	-1.71059	-4.79713	14.3826
2.60583	19.3713	0.366329	-0.356546	-1.61111	-5.29227	15.3186
2.6075	19.3913	-0.498517	-0.665344	-1.71465	-4.75858	14.77
2.60917	19.4614	-0.385529	-1.52157	-2.11753	-4.48086	14.533
2.61083	18.0793	0.730209	-0.600732	-1.84053	-4.78981	14.6114
2.6125	17.2502	0.638526	-1.37656	-1.92142	-5.24323	14.8235
2.61417	19.0085	0.985897	-0.310082	-1.87903	-5.04197	15.0037
2.61583	19.7738	0.617251	-1.01645	-2.23034	-5.32583	15.3754
2.6175	18.4334	-0.644889	-0.645557	-1.99332	-5.1388	14.845
2.61917	18.4514	0.274372	-0.924036	-2.13483	-5.14713	14.7318
2.62083	18.172	0.942346	-0.596543	-2.44087	-5.20269	14.2467
2.6225	18.6119	0.0764685	-0.66149	-1.89747	-4.77941	15.1827
2.62417	18.9145	0.734154	-1.70579	-1.60964	-4.93941	15.1942
2.62583	18.3521	0.677463	-0.794629	-2.33702	-5.07567	15.0631
2.6275	17.4136	-1.23226	-0.639032	-2.07764	-4.40894	14.3747
2.62917	17.8806	1.80337	-0.667741	-2.26072	-4.87672	14.5592
2.63083	18.0122	0.740315	-1.91003	-1.94247	-4.97522	15.071
2.6325	18.8506	1.28501	-1.73337	-1.67997	-5.30905	14.8228
2.63417	18.692	0.637464	-0.995507	-1.86758	-4.54594	14.6003
2.63583	17.7651	0.238682	-2.6591	-2.23132	-4.45765	14.8352
2.6375	18.5954	-0.489868	-0.564586	-1.95412	-5.26285	14.4391
2.63917	17.6477	0.4378	-0.814993	-1.80102	-4.84215	14.8182
2.64083	18.981	-0.687134	-1.57987	-2.08104	-5.28051	15.4649
2.6425	18.3937	0.261869	-1.15378	-1.58502	-5.01057	15.1096
2.64417	18.2505	0.349364	-1.95598	-2.34004	-4.79703	14.9593
2.64583	17.4017	0.628268	-0.520034	-1.99814	-4.78164	14.352
2.6475	18.217	0.887658	-1.16813	-1.92301	-5.47648	14.484
2.64917	18.25	0.336648	0.0489726	-1.52348	-5.25272	14.5765
2.65083	18.9068	0.576008	-0.248748	-1.89649	-4.85534	15.4186
2.6525	18.1779	-0.51615	-1.02837	-2.09885	-4.40679	14.7192
2.65417	18.6373	-0.898513	-0.65979	-2.78801	-5.11645	14.4507
2.65583	18.1051	-1.15456	-1.36515	-2.19676	-5.36196	14.5203
2.6575	18.886	0.605658	-0.952442	-1.75854	-5.27233	14.8483
2.65917	18.169	0.497192	-0.924248	-1.88438	-4.7541	14.2372
2.66083	18.9243	0.0843895	-0.470597	-1.51289	-4.888	15.0995
2.6625	18.1929	0.101628	-1.44655	-2.2971	-4.23579	14.9897
2.66417	18.3425	0.197529	-1.67137	-2.92105	-5.00701	14.6616
2.66583	18.6536	-0.363253	-1.16667	-2.49356	-5.30042	14.7882
2.6675	18.2154	0.994273	-0.202284	-2.5495	-5.24484	14.7112
2.66917	18.8085	-1.62485	-1.32009	-1.59933	-4.67986	14.7662
2.67083	17.863	0.063631	-0.701641	-1.98701	-4.37913	15.048
2.6725	17.7926	0.555461	-0.291023	-2.56748	-4.76851	15.1307
2.67417	18.523	-0.231813	-1.3521	-1.74711	-4.96972	14.4774
2.67583	17.9828	0.569877	-1.44008	-1.70189	-5.10463	15.3257
2.6775	18.8294	0.182325	-1.7195	-1.79557	-5.03197	15.2052
2.67917	18.214	0.0807477	-1.22509	-2.16416	-4.84171	14.5843
2.68083	18.2832	-1.2172	-1.20607	-2.26967	-4.36308	15.0154
2.6825	18.6421	-0.761124	-0.458669	-2.3964	-5.04513	14.9045
2.68417	17.5168	0.897248	-0.317275	-1.64293	-4.91913	14.9821
2.68583	17.9155	-0.178187	-0.616725	-2.24952	-5.01049	14.7328
2.6875	18.8783	-0.257003	-1.66907	-2.64047	-5.35038	15.0339
2.68917	18.3622	-0.644039	-0.879939	-2.09652	-4.5613	14.5796
2.69083	18.5249	-0.00875052	-0.984248	-2.26715	-4.47058	14.2299
2.6925	18.7193	-0.177519	-1.61863	-1.78984	-5.39742	14.6096
2.69417	17.437	0.246694	-1.2295	-2.30502	-5.53577	14.4134
2.69583	18.2767	1.08335	-1.23978	-2.16545	-5.57021	15.0824
2.6975	18.9768	-0.410476	-1.25726	-2.34059	-4.76687	14.7322
2.69917	18.4885	0.0646022	-0.851412	-2.06536	-4.76927	14.3469
2.70083	18.5257	0.914243	-0.925159	-2.05815	-5.16662	14.6751
2.7025	18.5628	0.772515	-1.03532	-1.88203	-4.58983	14.8208
2.70417	17.2908	-0.715541	-0.929074	-2.25175	-4.90868	14.477
2.70583	18.9162	-0.399065	-0.918664	-1.83801	-5.27503	15.0074
2.7075	17.9491	-0.201374	-0.872443	-2.17585	-4.55346	14.6172
2.70917	18.782	-0.23069	-0.736542	-2.15263	-4.31688	14.3962
2.71083	17.8189	0.591819	0.0759829	-2.33261	-4.36035	14.9682
2.7125	17.5313	0.166118	-0.62058	-1.68687	-4.95751	14.9359
2.71417	18.075	0.132401	-0.339217	-1.91816	-5.2147	14.876
2.71583	18.3307	-0.0514511	-1.47077	-2.46812	-5.06672	14.729
2.7175	17.7881	-0.692476	-2.168	-1.84351	-4.5721	15.1611
2.71917	18.6614	0.211884	-1.42151	-2.08341	-5.29471	14.3036
2.72083	17.1828	-0.0986433	-1.04746	-1.80608	-5.04513	14.537
2.7225	18.5806	-0.625921	-1.42221	-1.82879	-5.37299	14.8847
2.72417	18.3821	-0.546195	-1.47383	-1.97182	-5.09668	15.2056
2.72583	18.1625	-0.585345	-1.13114	-1.77072	-4.40405	14.6712
2.7275	17.0455	-0.365044	-1.72861	-2.07197	-4.5867	14.7209
2.72917	18.2573	0.558163	-0.654176	-2.45548	-4.9592	14.7644
2.73083	17.8474	-0.466378	-1.69908	-1.78206	-5.11516	14.5511
2.7325	17.4535	-0.301342	-0.838817	-1.39838	-4.57875	14.9521
2.73417	18.2229	-0.690108	-1.36609	-1.45207	-4.67194	15.0385
2.73583	17.6796	-0.214727	-0.902852	-1.76873	-4.58777	14.79
2.7375	17.0884	-0.113089	-1.0552	-2.76012	-4.7385	14.7803
2.73917	17.3578	-0.272996	-1.19198	-1.77703	-4.84035	14.5459
2.74083	17.9379	-0.682369	-0.95836	-1.69937	-4.34285	15.1316
2.7425	17.8171	0.180868	-2.24766	-1.69005	-4.46447	14.8704
2.74417	17.838	-0.494542	-1.21116	-1.70555	-4.84091	14.7837
2.74583	17.6594	-0.703765	-1.21311	-2.12387	-4.06281	14.7992
2.7475	17.4439	0.0216892	-1.04907	-1.86335	-5.18403	14.8521
2.74917	17.3532	-0.163711	-1.58403	-1.71653	-4.94185	14.2648
2.75083	19.0793	-0.724615	-1.44027	-1.77324	-4.8615	15.1159
2.7525	18.0455	-0.521977	-1.41107	-1.78404	-5.05557	14.3081
2.75417	18.4546	-0.060404	-1.45917	-1.948	-4.91427	14.8587
2.75583	18.6603	-0.996842	-1.59635	-1.89179	-4.92486	14.454
2.7575	17.4891	-1.29268	-1.35714	-2.12879	-4.90436	14.8083
2.75917	18.6125	0.629694	-1.0857	-1.57415	-5.01311	14.6695
2.76083	19.1952	0.380289	-1.20916	-1.8746	-4.34271	15.2239
2.7625	18.3532	-1.07602	-2.17944	-1.60097	-4.79456	15.086
2.76417	17.2498	-0.292632	-1.36427	-1.67803	-4.75687	14.9263
2.76583	17.4518	0.258014	-1.48233	-1.89296	-4.79818	15.5749
2.7675	18.2025	-0.119007	-0.496332	-2.22401	-4.82853	14.4746
2.76917	18.5803	0.102144	-1.69119	-1.61353	-4.84433	15.3417
2.77083	17.9136	-1.16185	-3.34295	-1.8142	-4.76709	14.9871
2.7725	18.2111	-1.684	-1.40864	-1.58408	-5.19585	14.7581
2.77417	18.3782	0.322293	-1.39265	-1.8656	-4.95411	14.6716
2.77583	17.3033	-1.16167	-1.09277	-2.1326	-5.46907	15.0835
2.7775	18.019	-0.0950014	-1.48279	-2.12932	-4.7397	15.0875
2.77917	18.5142	-0.914992	-2.50399	-1.61074	-4.79377	15.3504
2.78083	18.4267	-1.55668	-2.29622	-1.77573	-4.49006	15.4071
2.7825	17.8686	-0.968588	-2.73637	-2.1646	-4.76317	15.2906
2.78417	17.4755	0.396283	-2.3246	-1.75306	-4.4167	14.5773
2.78583	17.5501	-0.211904	-0.855933	-1.79498	-5.51006	15.0895
2.7875	16.8868	-0.0702066	-1.14151	-1.61031	-4.52824	15.7033
2.78917	18.9697	-0.219492	-1.35763	-1.78131	-4.62992	15.0618
2.79083	18.0195	-0.956418	-2.09601	-2.12852	-4.07961	15.3047
2.7925	17.5096	-0.907192	-0.784978	-2.20035	-4.87385	14.9823
2.79417	17.7461	-0.669259	-0.725859	-1.33968	-5.12107	15.5464
2.79583	17.2031	-1.02762	-1.57165	-1.2709	-5.0721	15.4068
2.7975	18.1818	-1.02561	-1.42788	-1.8538	-5.02903	14.7659
2.79917	17.2219	-0.33773	-1.33368	-2.25994	-5.05772	14.7605
2.80083	17.7659	-0.716663	-2.41009	-2.13353	-4.63853	15.2208
2.8025	17.3591	-0.751079	-0.607074	-1.57821	-4.99121	14.857
2.80417	17.9234	0.609027	-1.19714	-2.18741	-5.01469	14.8837
2.80583	17.6282	-0.499064	-1.63917	-1.86083	-4.73695	15.4579
2.8075	18.6891	-1.39748	-1.73865	-2.67082	-4.56202	15.4061
2.80917	17.8316	-1.1498	-1.44597	-2.21953	-4.65589	15.2076
2.81083	18.0885	-0.615754	-1.32679	-2.15681	-4.47166	15.262
2.8125	17.4311	-0.186472	-0.376485	-1.91356	-4.88758	15.022
2.81417	18.2604	0.39079	-1.59523	-2.0445	-5.15405	14.9819
2.81583	19.1074	-0.588865	-1.53984	-1.98371	-4.83704	15.1995
2.8175	17.9728	-0.929529	-2.21992	-1.98653	-4.46163	15.1943
2.81917	18.9631	-0.389475	-2.47145	-2.12661	-4.44206	15.1054
2.82083	18.313	-0.993413	-1.33678	-2.19402	-5.03583	14.9035
2.8225	17.271	-0.44738	-1.68764	-1.77563	-5.17721	15.0513
2.82417	18.3655	-1.13657	-2.34068	-1.59453	-4.798	15.0022
2.82583	18.3	-1.2369	-1.61034	-2.10696	-4.43098	14.6642
2.8275	17.9773	-0.667104	-2.78808	-1.86164	-4.36032	15.1928
2.82917	18.354	-0.907405	-1.29253	-2.13657	-4.333	14.9647
2.83083	17.819	-0.234969	-0.428321	-2.09319	-5.11894	15.1151
2.8325	16.8431	-0.0539093	-0.838028	-1.49182	-5.12245	14.714
2.83417	18.0156	-1.04397	-3.3699	-1.77468	-5.08851	14.8935
2.83583	18.8114	-0.907526	-1.08067	-2.33068	-4.72335	14.9241
2.8375	18.2886	-1.23004	-0.896176	-2.31691	-5.1788	15.2315
2.83917	17.4048	-0.867132	-1.29993	-1.67197	-4.97164	14.8674
2.84083	18.9911	-1.00431	-2.32745	-1.62423	-4.71252	14.8433
2.8425	18.6076	-0.14711	-1.88894	-1.94797	-4.8152	14.9519
2.84417	18.4864	-1.16585	-1.21429	-1.92692	-4.34253	15.6308
2.84583	18.3114	-1.13047	-1.4962	-2.25975	-4.40006	15.1626
2.8475	18.4558	-2.2598	-1.33996	-1.77409	-5.0203	15.095
2.84917	18.2422	-1.45614	-1.48709	-1.90177	-4.75994	15.0516
2.85083	17.0769	-1.25371	-0.960545	-1.95038	-4.52806	15.0066
2.8525	18.0628	-0.910531	-1.79592	-1.84285	-4.72213	15.0545
2.85417	18.0077	-1.27836	-2.00682	-2.37009	-4.70822	15.1822
2.85583	18.0215	-1.42197	-2.5059	-2.33652	-4.8186	14.3705
2.8575	18.1445	-1.55826	-2.08606	-2.44967	-4.91515	14.9078
2.85917	17.1833	-1.0712	-2.44893	-1.59607	-4.73027	15.1749
2.86083	17.4185	-1.61893	-1.11271	-2.01957	-5.18004	15.5764
2.8625	18.5359	-0.325864	-2.55928	-2.26583	-4.10807	15.2458
2.86417	17.4436	-1.36834	-1.69004	-2.31383	-5.05001	14.7399
2.86583	17.0802	-0.985644	-1.16054	-2.08618	-4.05467	14.7225
2.8675	17.6483	-0.775145	-1.19438	-1.8883	-5.57036	15.1034
2.86917	17.6152	-0.6641	-1.23068	-1.70272	-4.91813	15.6886
2.87083	17.9492	-0.999179	-1.7314	-2.06406	-4.44569	15.7118
2.8725	17.7654	-2.01219	-1.91714	-2.30297	-4.78952	15.3524
2.87417	18.4607	-1.04561	-2.25583	-2.24265	-5.15683	15.0517
2.87583	17.9966	-0.527561	-1.47368	-1.81063	-4.64048	14.9582
2.8775	18.4325	-1.38467	-1.66734	-2.21765	-5.08028	15.3689
2.87917	18.7234	-0.925189	-1.79832	-1.78048	-4.57901	15.8756
2.88083	18.6324	-0.570322	-1.95713	-1.62335	-4.82207	15.1836
2.8825	18.1691	-1.18036	-1.34537	-1.96603	-4.48578	15.8696
2.88417	17.869	-0.0239249	-1.44118	-2.27259	-5.02404	15.3939
2.88583	17.9152	-0.449413	-1.97355	-1.69909	-5.21667	15.1502
2.8875	18.6839	-1.34682	-1.53301	-1.40974	-4.63412	15.4518
2.88917	17.9677	-1.7091	-3.13588	-2.0353	-4.4111	14.9663
2.89083	18.0229	-2.03468	-1.93841	-2.0203	-4.83741	15.5474
2.8925	17.9278	-1.68958	-1.88997	-1.88553	-4.49847	15.1115
2.89417	17.3853	-0.973444	-0.50923	-1.56484	-4.77648	15.2946
2.89583	17.8104	-0.705343	-1.60457	-1.36013	-4.58596	14.9478
2.8975	17.6314	-0.600883	-2.26302	-1.45657	-4.73086	15.5659
2.89917	17.6781	-1.33863	-1.80928	-1.72508	-5.06589	15.4592
2.90083	17.34	-0.51442	-2.04053	-2.07838	-4.70401	15.3338
2.9025	17.2643	-0.0904795	-1.926	-1.92222	-4.62952	14.735
2.90417	17.4731	-0.070328	-1.79617	-2.47719	-4.97087	15.2749
2.90583	17.759	-0.969255	-1.50239	-1.56611	-4.4917	15.4837
2.9075	18.3624	-0.28902	-2.23571	-2.43102	-5.14664	15.597
2.90917	18.3987	-0.732263	-2.16232	-1.72373	-4.35442	15.2884
2.91083	17.1604	-0.223133	-1.36039	-2.39785	-4.89858	15.0462
2.9125	17.4409	-0.321493	-1.10264	-1.91437	-4.88313	15.2382
2.91417	17.6053	0.0874547	-1.91413	-1.9391	-4.53844	14.9884
2.91583	17.4553	-0.709471	-2.90037	-1.46781	-4.82657	15.2999
2.9175	18.6207	-1.31393	-2.26205	-2.08158	-4.15513	15.1487
2.91917	17.4783	-0.237185	-2.11003	-2.53824	-4.73499	15.0768
2.92083	17.0308	-0.717301	-2.24187	-1.9484	-4.71892	15.1099
2.9225	17.3776	-0.208202	-2.29886	-2.31133	-4.60303	14.8683
2.92417	17.7128	0.478285	-1.26048	-2.15273	-4.83919	15.4297
2.92583	17.7601	-1.3932	-1.75274	-2.393	-4.48484	15.054
2.9275	17.6117	-1.76736	-2.15252	-1.57854	-4.58053	15.058
2.92917	17.9134	-0.426227	-0.935356	-1.65306	-5.02818	14.9447
2.93083	17.4402	-0.753932	-1.61274	-1.99905	-5.3121	15.4089
2.9325	18.2214	-0.118279	-1.75243	-1.11113	-4.83054	14.8461
2.93417	17.4163	-1.11311	-2.07768	-1.38214	-4.88049	15.0291
2.93583	17.9503	-1.78478	-2.10521	-2.16548	-4.59741	15.339
2.9375	18.2258	-1.7341	-1.92773	-2.36264	-4.5628	15.1172
2.93917	17.5784	-1.04312	-1.24749	-1.93102	-5.07871	14.5144
2.94083	18.5361	0.481957	-1.86491	-1.81616	-5.46056	14.8981
2.9425	18.6377	-1.26151	-1.95331	-1.72891	-4.78956	15.1959
2.94417	18.5722	-1.61948	-2.71731	-1.84889	-4.55984	15.4036
2.94583	17.6784	-0.991258	-2.42614	-2.2457	-4.79822	15.2515
2.9475	17.4749	-2.02229	-2.50141	-2.22936	-4.89966	14.6416
2.94917	18.0716	-0.727437	-1.61808	-1.46672	-4.23643	15.3308
2.95083	17.9333	-0.350598	-0.750108	-1.73855	-5.29828	15.1906
2.9525	17.1192	-0.79821	-1.48336	-2.2688	-5.03104	14.793
2.95417	19.4897	-1.33911	-3.24847	-2.42965	-4.68722	14.8302
2.95583	18.0229	-2.16253	-1.77177	-2.19301	-4.58926	14.9391
2.9575	18.316	0.299137	-3.11752	-2.0678	-4.83524	15.2348
2.95917	17.4561	-1.34728	-1.76764	-2.28516	-4.4766	14.2536
2.96083	18.4824	-1.24388	-1.45744	-1.56525	-4.34782	15.2542
2.9625	18.2155	-0.884279	-2.88978	-2.37202	-4.56113	15.308
2.96417	18.3474	-0.421614	-1.90436	-1.6422	-4.35367	15.3589
2.96583	18.5817	0.080171	-3.58064	-1.92056	-4.50162	14.5138
2.9675	18.3123	-0.473783	-1.84621	-1.31376	-4.37037	15.0795
2.96917	18.165	-1.59714	-1.9792	-2.01079	-4.85054	15.087
2.97083	17.6073	-0.969832	-4.46788	-2.09782	-4.64278	15.6225
2.9725	18.5526	-1.45665	-2.83024	-2.27621	-4.74787	15.513
2.97417	18.1057	-2.4168	-2.77673	-2.21889	-4.23014	15.162
2.97583	17.9464	-1.39256	-1.60594	-1.39166	-4.57596	14.1827
2.9775	17.313	-0.102892	-0.909893	-1.36277	-4.7599	14.8504
2.97917	18.6536	-1.30437	-1.87853	-1.44055	-4.78676	14.8128
2.98083	18.6403	-0.694327	-1.82724	-1.68427	-4.67565	15.269
2.9825	18.2455	-0.919817	-1.87392	-1.5224	-4.34117	15.0782
2.98417	18.2158	-1.41878	-1.02831	-2.0961	-4.88486	14.6595
2.98583	17.3363	-0.393481	-2.42924	-1.50855	-4.718	15.3295
2.9875	17.8262	-0.537121	-2.39279	-2.21291	-4.85563	15.298
2.98917	17.9373	0.133797	-2.92028	-1.91329	-4.39982	15.0279
2.99083	19.0562	-0.774842	-2.76113	-1.87146	-4.75736	15.7161
2.9925	16.8861	-2.21203	-1.45219	-2.14757	-4.37713	15.0368
2.99417	17.9317	-0.537758	-2.47601	-2.1329	-4.85466	15.148
2.99583	18.3211	-1.86609	-2.22608	-1.90094	-5.27417	14.471
2.9975	17.9257	-1.47156	-10.071	-1.43234	-5.76083	9.01073
2.99917	18.4684	-1.59341	-9.40615	-2.44205	-6.03395	11.4228
3.00083	14.435	-3.5352	-10.8998	-2.14315	-5.54751	10.3929
3.0025	-21.0146	-1.91905	-5.59612	-2.79478	-5.89327	13.6515
3.00417	-15.698	-1.27465	-8.54006	-3.11602	-4.84116	14.12
3.00583	9.05885	-1.16036	-4.36327	-2.51851	-3.82266	14.4158
3.0075	17.3228	-1.44172	-3.0387	-3.07832	-3.62583	14.7203
3.00917	18.1334	-1.62597	-3.42009	-2.81484	-3.4233	15.2677
3.01083	18.9888	-1.75283	-2.40107	-2.28775	-3.09073	14.2718
3.0125	19.1461	-1.93137	-1.69972	-1.82169	-3.21838	15.4048
3.01417	20.0124	-1.31353	-1.03068	-1.95187	-3.60274	15.1765
3.01583	20.2169	-0.80079	-1.72861	-1.82071	-2.74708	16.0172
3.0175	21.3685	-2.52544	-1.36676	-2.10697	-2.60329	15.8274
3.01917	21.6121	-2.76119	-0.507531	-1.61143	-2.42818	15.7883
3.02083	21.3867	-1.75732	0.432003	-2.01783	-2.41257	15.4663
3.0225	20.7418	-1.92633	-0.211298	-1.24338	-2.48818	16.1306
3.02417	22.0731	-6.53214	-1.34485	-0.527728	-2.78128	15.9338
3.02583	22.265	-11.2678	0.499165	-1.39924	-1.96135	16.1367
3.0275	22.8131	-8.95894	0.156923	-0.87795	-2.34695	15.5984
3.02917	23.1917	-4.64336	0.553367	-1.03384	-2.24439	15.8006
3.03083	21.7027	-4.5043	1.67636	-0.548044	-2.3284	15.618
3.0325	22.6788	-7.60924	2.18391	-0.869458	-2.21606	15.876
3.03417	24.8541	-3.88512	1.50738	-0.438668	-1.53629	16.1645
3.03583	23.5999	-2.07492	0.446662	-0.838046	-1.631	15.2706
3.0375	23.9509	-2.8215	2.74384	-0.911882	-1.61446	16.3802
3.03917	23.151	-3.01284	1.01027	-0.63247	-2.04396	16.6799
3.04083	23.6496	-1.0508	1.85217	0.0303523	-1.90158	16.7003
3.0425	24.1984	-2.25364	1.44953	-0.042385	-1.85007	17.4472
3.04417	25.8476	-1.45757	1.51852	-0.516581	-1.67941	17.0132
3.04583	25.9613	-1.59113	2.15848	-0.395668	-1.33039	17.1558
3.0475	24.8819	-0.356668	3.32262	-0.407306	-1.53461	17.2266
3.04917	24.6405	0.0964076	3.74435	-0.331575	-1.53319	16.8059
3.05083	23.3142	0.278833	3.5184	-0.213825	-1.4377	16.6495
3.0525	25.7343	-0.373117	3.12096	-0.413802	-1.31321	17.3477
3.05417	25.7069	0.456525	2.71644	0.00543555	-1.97219	16.5975
3.05583	25.3578	0.201384	3.15783	-0.567057	-1.62586	16.2334
3.0575	25.9077	0.0148607	3.8773	-0.138516	-1.27513	15.9416
3.05917	25.6359	1.18768	4.04389	-0.511557	-1.77016	16.141
3.06083	26.3389	0.831786	3.63703	-0.304442	-1.56944	16.6313
3.0625	25.4203	1.52483	3.34208	-0.54209	-1.54681	16.3195
3.06417	25.9679	-0.401523	2.87389	-0.646578	-1.34595	16.0531
3.06583	25.6212	0.723866	4.23099	-0.981067	-1.64482	15.7546
3.0675	25.2996	0.26724	4.20452	-0.148784	-1.95093	16.2848
3.06917	25.7875	1.06681	3.60137	-0.539434	-1.79874	15.7384
3.07083	26.2364	0.978643	4.00577	-0.682743	-1.60214	15.9671
3.0725	26.0965	1.03106	2.73222	-0.659298	-0.875903	16.359
3.07417	26.1748	0.330092	3.89454	-1.07996	-1.44503	15.8677
3.07583	27.1558	1.09634	4.70904	-1.19058	-1.70142	15.6017
3.0775	25.4819	3.34793	5.11419	-0.344566	-1.64183	15.83
3.07917	27.0899	2.36943	4.86421	-0.158443	-1.23341	15.6677
3.08083	27.5131	2.03429	4.08519	-0.916839	-1.09816	16.5216
3.0825	27.2816	2.03177	5.56952	-1.3738	-1.55596	15.6567
3.08417	26.942	1.85739	5.28272	-0.367334	-1.83451	15.7962
3.08583	27.1158	3.20933	4.89356	-1.3238	-1.50528	15.7756
3.0875	28.1018	2.4772	5.85956	-1.17771	-1.4974	15.9202
3.08917	28.4133	1.81751	4.7437	-0.538301	-1.01498	15.9518
3.09083	28.4334	2.38858	4.99113	-1.42945	-1.02907	16.206
3.0925	28.2725	2.1216	5.31146	-1.10863	-1.3149	16.0264
3.09417	27.7121	1.66255	5.51331	-1.31341	-1.71681	15.4298
3.09583	27.1822	2.26327	5.84963	-0.78784	-1.68102	16.0641
3.0975	27.0643	2.94487	5.15559	-0.832024	-1.56513	16.3749
3.09917	27.5753	3.28596	5.93938	-1.25206	-1.54915	16.4809
3.10083	29.1248	2.42075	5.57301	-1.45981	-1.01935	16.6055
3.1025	29.1461	2.32039	7.21718	-1.14745	-2.0159	16.7589
3.10417	29.6566	2.96366	6.5496	-0.967941	-1.68393	15.9926
3.10583	28.8295	3.59497	7.46303	-0.629577	-1.93633	16.3223
3.1075	29.0666	2.95446	6.61102	-0.987208	-1.52117	16.1143
3.10917	28.484	2.51289	6.9078	-1.54185	-1.93315	16.2064
3.11083	27.459	1.55163	6.90729	-0.792221	-1.21329	16.3154
3.1125	28.1724	2.89018	5.91361	-1.23681	-1.63699	16.0729
3.11417	27.2036	3.91594	7.15451	-1.13407	-2.43405	16.3908
3.11583	29.2205	3.50326	6.91997	-0.66598	-1.84481	16.6923
3.1175	28.7484	3.793	6.9454	-1.11646	-1.54855	16.2166
3.11917	29.0785	2.10749	6.67475	-1.12969	-1.46609	16.4985
3.12083	29.1419	3.2137	7.09317	-1.70135	-1.87983	16.2112
3.1225	26.9373	2.83416	6.91691	-1.3187	-1.75643	16.0544
3.12417	28.967	3.74847	7.29833	-1.35446	-1.56491	15.8868
3.12583	29.5516	3.81709	7.80072	-1.53209	-2.04689	16.7006
3.1275	29.278	3.45552	7.59757	-1.28783	-1.56022	15.6914
3.12917	29.2347	3.67403	7.11508	-1.92144	-1.55299	15.9716
3.13083	29.3398	3.82225	8.41907	-2.01443	-1.97303	15.6982
3.1325	29.0927	3.48132	7.302	-2.04677	-2.26737	16.0756
3.13417	29.4459	3.8587	7.54725	-1.05051	-2.37801	16.4782
3.13583	30.0824	3.78347	6.97439	-1.65509	-2.11005	16.0771
3.1375	30.0494	2.98678	7.99231	-1.54074	-1.59194	16.0411
3.13917	29.5398	4.62	9.01248	-1.50099	-1.57442	15.574
3.14083	28.1582	4.25014	7.40057	-1.07524	-1.98574	15.958
3.1425	29.0521	5.07826	7.98275	-1.91961	-2.53115	16.1435
3.14417	29.6976	3.84098	8.14439	-1.57624	-1.5133	16.4435
3.14583	29.6365	2.45453	7.05924	-1.92877	-2.18725	15.7291
3.1475	29.6885	4.25014	8.1544	-2.43536	-2.15019	16.2403
3.14917	28.8015	4.70124	8.85949	-1.96769	-1.69729	15.8872
3.15083	29.8289	4.94646	9.21928	-2.12169	-2.28415	15.9582
3.1525	29.8264	4.78786	7.142	-1.72629	-2.28031	16.2362
3.15417	29.7822	5.15216	7.74017	-1.98961	-2.32659	16.206
3.15583	29.5547	4.96476	7.546	-1.88211	-1.88079	15.8248
3.1575	29.9464	5.26394	7.91459	-2.03297	-2.11973	15.5833
3.15917	30.1287	4.39727	9.19861	-2.15906	-2.23313	15.7647
3.16083	30.7991	5.45085	8.61758	-1.97723	-2.61233	15.8557
3.1625	30.5476	4.33779	8.79188	-1.62396	-2.12387	16.0925
3.16417	30.0544	4.23609	8.40754	-2.28802	-1.88353	16.235
3.16583	30.2143	4.72813	7.7586	-2.39968	-2.37436	16.194
3.1675	30.736	4.87741	8.94565	-2.21537	-2.00553	15.9425
3.16917	29.6764	6.04605	10.1377	-2.49261	-2.23063	16.0768
3.17083	30.5993	4.17509	9.47548	-2.07756	-2.6907	15.952
3.1725	31.0175	4.63059	8.2636	-2.5933	-1.92379	15.6576
3.17417	31.2419	4.317	8.64769	-2.02236	-1.9607	15.6785
3.17583	30.5321	5.70933	9.01066	-2.26134	-2.71912	16.3083
3.1775	29.9327	4.82324	9.30034	-2.41098	-2.71221	15.9329
3.17917	30.6083	6.02772	8.17671	-2.74863	-2.35184	16.1398
3.18083	30.7592	5.36469	8.86936	-2.48187	-2.15144	16.2574
3.1825	31.5335	3.87879	7.4627	-2.46614	-2.41856	16.4268
3.18417	30.5712	5.55504	10.4033	-2.73011	-2.33506	16.0989
3.18583	31.6228	5.77349	8.91324	-2.43898	-2.55901	15.7511
3.1875	30.7234	6.68261	9.9101	-2.72952	-2.88655	16.0681
3.18917	30.9964	5.89619	8.7896	-2.19092	-2.53189	15.9438
3.19083	32.9019	6.40162	9.13418	-2.49615	-2.20065	16.3022
3.1925	32.0082	5.81185	9.00034	-2.81558	-2.48771	16.1729
3.19417	30.5169	4.83323	9.72753	-2.98518	-2.67985	15.8418
3.19583	30.7377	6.84911	10.8296	-2.19404	-2.7258	15.9671
3.1975	31.8437	6.50328	9.13479	-2.40552	-2.33141	15.8345
3.19917	31.401	5.65419	8.86565	-2.85277	-2.78801	15.9241
3.20083	32.7097	5.47149	10.9037	-2.86665	-2.41665	15.7655
3.2025	32.2412	5.27787	10.6478	-2.9007	-2.64795	15.4996
3.20417	31.6563	6.31275	10.6632	-3.07044	-2.8968	15.6307
3.20583	33.0817	6.19039	10.7221	-3.19933	-2.7988	14.9595
3.2075	32.8533	6.11088	9.54222	-2.95859	-2.77047	15.8153
3.20917	33.2226	5.45146	8.17953	-2.63762	-2.42466	15.4138
3.21083	32.9124	6.60271	9.95353	-2.98193	-3.05968	15.7418
3.2125	33.2645	5.63146	10.9588	-2.9709	-2.48049	14.9392
3.21417	32.9495	6.65275	10.0744	-2.81973	-2.64293	15.4821
3.21583	32.9031	6.05613	11.3148	-2.67786	-2.64107	15.7069
3.2175	34.3763	6.4468	9.95727	-3.04105	-2.76482	15.1345
3.21917	32.7635	5.2636	9.71341	-3.11364	-2.64436	15.4565
3.22083	32.6588	5.37307	9.8928	-2.89067	-2.94741	15.4477
3.2225	31.9461	5.83437	9.95089	-2.64327	-3.18561	15.0808
3.22417	32.5212	6.40529	10.7433	-2.95673	-3.05223	15.4276
3.22583	32.3793	5.56308	10.6235	-2.66531	-3.25549	15.442
3.2275	32.6968	5.44776	10.1828	-3.16252	-2.63356	15.2613
3.22917	32.5394	6.86923	10.9708	-3.20069	-2.82688	15.1694
3.23083	31.4635	7.01788	10.4166	-3.7212	-2.5878	15.2913
3.2325	31.3191	6.68016	10.3472	-2.89243	-3.62146	15.2259
3.23417	32.0593	6.94835	10.6335	-2.88	-3.34513	15.4001
3.23583	31.9497	5.94426	10.2931	-3.02356	-2.8583	15.2026
3.2375	32.7263	6.45606	10.5769	-3.65594	-3.15868	14.9072
3.23917	31.1509	6.88735	10.8974	-3.50628	-3.06492	14.8575
3.24083	31.7721	6.87724	11.5948	-3.1775	-2.93049	15.4269
3.2425	32.5477	7.45569	10.9727	-2.90483	-2.97933	15.1769
3.24417	32.4036	6.64868	11.3045	-3.37043	-2.96688	15.087
3.24583	32.1694	5.98963	10.7452	-3.14527	-2.76398	15.1524
3.2475	32.26	6.27242	11.0925	-3.28775	-2.94041	14.8164
3.24917	32.1974	7.15056	10.7777	-3.59947	-3.11609	14.8818
3.25083	32.0408	7.49034	10.7777	-3.1394	-3.69922	14.8492
3.2525	31.2056	7.16573	11.4137	-3.08903	-3.38909	15.3048
3.25417	32.6656	6.49039	11.385	-3.5947	-3.26884	15.0182
3.25583	32.7876	7.17529	10.5419	-3.85801	-2.4771	15.3583
3.2575	32.3269	6.03707	11.5023	-3.55028	-3.05519	15.1877
3.25917	32.6514	6.97226	11.3767	-3.28171	-3.23075	15.0016
3.26083	32.3019	7.20158	11.1021	-3.12511	-3.16273	15.2904
3.2625	32.8966	7.71568	11.1745	-3.10652	-3.42103	15.4705
3.26417	33.9723	7.58421	10.1276	-3.51193	-2.93641	15.1311
3.26583	33.1803	5.9801	11.0821	-3.31289	-3.28562	14.6797
3.2675	32.6504	6.19027	10.4668	-3.79057	-3.30123	14.4598
3.26917	32.8497	6.67345	11.9987	-3.06673	-3.66061	14.6475
3.27083	33.0929	7.27268	11.2272	-3.25343	-3.50026	14.5972
3.2725	33.8165	7.25617	11.5291	-3.33978	-3.2922	15.0449
3.27417	33.045	6.3055	10.2446	-4.12159	-3.65556	14.9315
3.27583	31.9664	5.98226	11.3485	-4.20556	-3.32439	14.8797
3.2775	32.4078	6.25169	12.2463	-3.86322	-3.60274	14.5896
3.27917	33.18	6.72799	11.8555	-3.75165	-3.71852	14.5678
3.28083	32.9094	7.57735	12.0187	-3.36715	-3.27686	14.8929
3.2825	33.31	7.19739	11.6438	-3.76755	-2.99763	15.0306
3.28417	33.1483	7.02904	10.9242	-3.97502	-3.58254	14.4679
3.28583	33.6899	6.88149	12.0687	-4.10308	-3.36956	14.8999
3.2875	32.8497	6.52292	12.2088	-3.66795	-3.60558	14.7428
3.28917	32.9903	7.82919	12.5788	-3.81428	-3.40631	15.2047
3.29083	33.5704	6.57032	10.71	-3.6012	-3.59641	15.1824
3.2925	33.301	6.12414	11.5146	-3.99141	-3.71128	14.5549
3.29417	33.8654	7.4982	11.4604	-4.15182	-3.8536	14.6613
3.29583	32.5198	7.97343	11.7921	-3.40318	-3.46877	14.7219
3.2975	33.0784	7.00115	12.0021	-3.50493	-3.75704	14.5397
3.29917	33.4698	6.74355	12.6813	-3.49326	-3.86919	14.988
3.30083	34.1253	6.4184	11.9959	-4.06112	-3.79409	14.7954
3.3025	32.5969	6.61943	11.7066	-4.01614	-3.61923	14.6098
3.30417	32.4403	7.61404	13.7665	-3.83512	-3.64542	14.1903
3.30583	32.7423	8.44165	12.7056	-3.79021	-3.75944	15.2947
3.3075	33.7297	7.36837	12.9577	-3.41311	-3.67052	14.994
3.30917	34.8371	7.16194	12.1487	-3.99104	-3.57014	14.6982
3.31083	34.899	6.58926	12.2302	-4.1972	-3.79429	14.2696
3.3125	33.1436	6.98109	11.9633	-4.58735	-4.1097	14.525
3.31417	33.0462	7.69671	12.6531	-3.93696	-4.11244	14.7355
3.31583	33.421	7.71541	12.7551	-4.04838	-3.83408	14.0431
3.3175	34.0548	7.99	12.706	-3.5414	-3.92188	14.586
3.31917	34.7275	8.0585	12.3484	-4.08979	-3.62935	14.7705
3.32083	34.4017	7.96178	10.442	-3.69061	-3.82656	14.9057
3.3225	33.009	7.75268	12.9112	-3.82631	-3.88565	14.7158
3.32417	33.2083	7.89638	11.2623	-3.64997	-4.44255	14.8796
3.32583	34.3528	8.24964	12.2697	-3.83604	-3.69447	14.9544
3.3275	33.8297	7.50713	11.3912	-4.17479	-3.37407	15.0264
3.32917	34.3291	7.139	11.2826	-4.36803	-3.7905	15.2407
3.33083	32.2428	7.37717	12.2399	-4.32216	-3.53817	14.2728
[truncated: 1,002 more rows]
